# Supplementary material for: Identification of a Putative Enhancer RNA for EGFR in Hyper-Accessible Regions in Esophageal Squamous Cell Carcinoma Cells by Analysis of Chromatin Accessibility Landscapes
Source: Front Oncol. 2021 Oct 15;11:724687. doi: 10.3389/fonc.2021.724687 (PMC8554337; doi:10.3389/fonc.2021.724687)
Supplement: Supplementary Table S1 — Sequences of customized primer and antisense LNA-GapmeR sets. [file Table_1.xlsx]

## Sheet: Sheet1
Product	Name	5' => 3'
Primer	NR110040_F	TCATTACGATGCCACGCTGA
	NR110040_R	AGCAGGCATTGCTAGGTGTC
	EGFRnc1_F	CCCACCCCTTGCCTACTCAT
	EGFRnc1_R	GACAGAAGAGAGACAGGCCAC
	EGFRnc2_F	CATTACTGAGCCTGGCGCT
	EGFRnc2_R	GTCTCCTCCTCAACCACAGC
	EGFRnc3_F	CATACCTGGGCCGTACAACT
	EGFRnc3_R	GAGCAGCAAATTTGACAGGGG
	EGFRnc4_F	CCAGAGTTCCCCACACGTATC
	EGFRnc4_R	GGTGGCCCAACATGTTCAAG
	EGFRnc5_F	GGATCTGAGTCAGTCTTCAGC
	EGFRnc5_R	GAAGTGCTCAGAATGCCAATG
	EGFRe1_F	CTGCATCTGCACTTGGCTTG
	EGFRe1_R	AGGTCACTTCAAAGGCCCTG
	EGFRint1_F	CCCCACTTCCTCAGATGTGC
	EGFRint1_R	AGTTTCCACACAGCGCATGA
	EGFRint2_F	CTGCGCTCTGGCTCATTCTA
	EGFRint2_R	CAGGACTCATGGTCGAACCC
	EGFRint3_F	TTAGAGCATGAACACCCAGGC
	EGFRint3_R	CTCAGCTGTTGGTCAGTCCTT
	EGFRint4_F	GTCACGGGCCTGAACTGAAT
	EGFRint4_R	CCTAGACAGGCCCTCACAAC
	EGFRint5_F	CTGGCCCACAGACTTTTGGA
	EGFRint5_R	TCGGGCCAGCATTCTACTTG
	EGFRint6_F	AGCCTACCCCTGCTGACTAA
	EGFRint6_R	TGTGAACGTGCTGGGTAAGT
	ELDR_F	GGGATGGAGCAGCGGGAT
	ELDR_R	CACACCGGGAGTGTGTGAG
	EGFR_F	AACACCCTGGTCTGGAAGTACG
	EGFR_R	TCGTTGGACAGCCTTCAAGACC
	ATF3var4_F	TGACGCCCTTTGTCAAGGA
	ATF3var4_R	AAAGGGCCTTGGGAGTTTCT
Antisense LNA GapmeR	AS-NR110040	GCTTGGAAAAGACAAT
	AS-EGFRe1	GGGAACCAAATTAGAT
	AS-EGFRnc5	GGCAAGTAAGATTGAG
	AS-Con	AACACGTCTATACGC
