# Supplementary material for: Identification of a Putative Enhancer RNA for EGFR in Hyper-Accessible Regions in Esophageal Squamous Cell Carcinoma Cells by Analysis of Chromatin Accessibility Landscapes
Source: Front Oncol. 2021 Oct 15;11:724687. doi: 10.3389/fonc.2021.724687 (PMC8554337; doi:10.3389/fonc.2021.724687)
Supplement: Supplementary Table S2 — Gene ranking in each subcluster in ATAC-seq data. [file Table_2.xlsx]

## Sheet: subcluster1
GENE_NAME	ID_forFig	log2(FC(KYSE30/HET1A))	Ranking by FC
LINC01446	LINC01446_Rank1	6.05714	1
EGFR	EGFR_Rank2	5.45415	2
POM121L12	POM121L12_Rank3	5.32463	3
POM121L12	POM121L12_Rank4	5.28452	4
EGFR-AS1	EGFR-AS1_Rank5	5.24979	5
VOPP1	VOPP1_Rank6	5.22918	6
EGFR	EGFR_Rank7	5.14151	7
POM121L12	POM121L12_Rank8	5.12655	8
MRPS17	MRPS17_Rank9	4.99138	9
LCORL	LCORL_Rank10	4.95076	10
VOPP1	VOPP1_Rank11	4.89609	11
EGFR	EGFR_Rank12	4.88358	12
FKBP9P1	FKBP9P1_Rank13	4.87297	13
EGFR	EGFR_Rank14	4.82015	14
ZSCAN5A	ZSCAN5A_Rank15	4.80915	15
POM121L12	POM121L12_Rank16	4.75124	16
SEC61G	SEC61G_Rank17	4.73565	17
POM121L12	POM121L12_Rank19	4.71506	18
POM121L12	POM121L12_Rank20	4.69553	19
DKFZp434L192	DKFZp434L192_Rank21	4.69346	20
POM121L12	POM121L12_Rank22	4.69163	21
POM121L12	POM121L12_Rank23	4.68161	22
POM121L12	POM121L12_Rank24	4.64361	23
EGFR	EGFR_Rank25	4.64276	24
ZNF444	ZNF444_Rank26	4.62664	25
LINC01446	LINC01446_Rank27	4.59368	26
POM121L12	POM121L12_Rank28	4.57559	27
LINC01446	LINC01446_Rank29	4.5524	28
POM121L12	POM121L12_Rank30	4.5387	29
EGFR	EGFR_Rank31	4.53614	30
POM121L12	POM121L12_Rank32	4.51194	31
EGFR	EGFR_Rank33	4.49662	32
EGFR	EGFR_Rank34	4.49496	33
LINC01446	LINC01446_Rank35	4.47531	34
LINC01446	LINC01446_Rank36	4.47365	35
DKFZp434L192	DKFZp434L192_Rank37	4.46171	36
LINC01446	LINC01446_Rank38	4.45341	37
EGFR	EGFR_Rank39	4.45156	38
EGFR	EGFR_Rank40	4.45052	39
SEC61G	SEC61G_Rank41	4.44579	40
VOPP1	VOPP1_Rank42	4.44338	41
VOPP1	VOPP1_Rank43	4.43344	42
POM121L12	POM121L12_Rank44	4.40937	43
EGFR	EGFR_Rank45	4.38037	44
PCGEM1	PCGEM1_Rank46	4.34614	45
SEPT14	SEPT14_Rank47	4.34465	46
VOPP1	VOPP1_Rank48	4.32675	47
LANCL2	LANCL2_Rank49	4.32436	48
LINC01446	LINC01446_Rank50	4.31905	49
SEC61G	SEC61G_Rank51	4.31467	50
EGFR	EGFR_Rank52	4.30694	51
STAT1	STAT1_Rank53	4.29416	52
FKBP9P1	FKBP9P1_Rank54	4.28618	53
EGFR	EGFR_Rank55	4.26932	54
ZNF713	ZNF713_Rank56	4.25275	55
EGFR	EGFR_Rank57	4.24392	56
POM121L12	POM121L12_Rank58	4.24018	57
LINC01446	LINC01446_Rank59	4.24018	58
VOPP1	VOPP1_Rank60	4.23984	59
TPK1	TPK1_Rank61	4.22116	60
FKBP9P1	FKBP9P1_Rank62	4.21638	61
SEC61G	SEC61G_Rank63	4.18738	62
EGFR	EGFR_Rank64	4.18288	63
VOPP1	VOPP1_Rank65	4.17557	64
VOPP1	VOPP1_Rank66	4.17079	65
VOPP1	VOPP1_Rank67	4.15294	66
SEC61G	SEC61G_Rank68	4.14062	67
FKBP9P1	FKBP9P1_Rank69	4.14013	68
SEC61G	SEC61G_Rank70	4.13388	69
LANCL2	LANCL2_Rank71	4.13388	70
LANCL2	LANCL2_Rank73	4.09876	71
SEC61G	SEC61G_Rank74	4.09836	72
EGFR	EGFR_Rank75	4.09706	73
EGFR-AS1	EGFR-AS1_Rank76	4.06894	74
FKBP9P1	FKBP9P1_Rank77	4.0645	75
FKBP9P1	FKBP9P1_Rank78	4.06445	76
FKBP9P1	FKBP9P1_Rank79	4.06003	77
SEC61G	SEC61G_Rank80	4.05492	78
VOPP1	VOPP1_Rank81	4.04089	79
ETV1	ETV1_Rank82	4.02025	80
EGFR	EGFR_Rank83	4.01263	81
DKFZp434L192	DKFZp434L192_Rank84	4.00358	82
SEC61G	SEC61G_Rank85	4.00179	83
VSTM2A	VSTM2A_Rank87	3.97342	84
SAMD13	SAMD13_Rank88	3.97096	85
VSTM2A-OT1	VSTM2A-OT1_Rank89	3.96975	86
VOPP1	VOPP1_Rank90	3.95717	87
SEC61G	SEC61G_Rank91	3.95101	88
LOC441242	LOC441242_Rank92	3.94517	89
VOPP1	VOPP1_Rank93	3.93177	90
EGFR	EGFR_Rank94	3.92821	91
CYR61	CYR61_Rank95	3.92572	92
LINC01446	LINC01446_Rank96	3.91951	93
CFHR2	CFHR2_Rank97	3.90235	94
VOPP1	VOPP1_Rank98	3.89393	95
LINC01994	LINC01994_Rank99	3.89315	96
LINC01160	LINC01160_Rank100	3.86088	97
POM121L12	POM121L12_Rank101	3.86053	98
SEPT14	SEPT14_Rank102	3.84261	99
LANCL2	LANCL2_Rank103	3.83943	100
VSTM2A-OT1	VSTM2A-OT1_Rank104	3.83404	101
HDAC9	HDAC9_Rank105	3.83076	102
CYP2E1	CYP2E1_Rank106	3.81833	103
CCDC144B	CCDC144B_Rank107	3.81833	104
MTMR1	MTMR1_Rank108	3.80467	105
SEC61G	SEC61G_Rank109	3.79269	106
MAGEC1	MAGEC1_Rank110	3.77971	107
MIR569	MIR569_Rank111	3.77441	108
MOB4	MOB4_Rank112	3.77369	109
PSPH	PSPH_Rank113	3.77016	110
RFTN2	RFTN2_Rank114	3.76016	111
EGFR	EGFR_Rank115	3.75984	112
ST3GAL1	ST3GAL1_Rank116	3.73539	113
EGFR	EGFR_Rank117	3.73385	114
VSTM2A-OT1	VSTM2A-OT1_Rank118	3.73131	115
CEP128	CEP128_Rank119	3.72245	116
EGFR-AS1	EGFR-AS1_Rank120	3.71395	117
ZNF542P	ZNF542P_Rank121	3.70229	118
PTPRM	PTPRM_Rank122	3.69852	119
EGFR	EGFR_Rank123	3.69693	120
TRIM16	TRIM16_Rank124	3.68729	121
LCORL	LCORL_Rank125	3.68185	122
SUMF2	SUMF2_Rank126	3.66989	123
MIR551B	MIR551B_Rank127	3.66855	124
PAM	PAM_Rank128	3.65922	125
EYA1	EYA1_Rank129	3.65922	126
EGFR	EGFR_Rank130	3.65752	127
TRPS1	TRPS1_Rank131	3.65463	128
MIR744	MIR744_Rank132	3.64768	129
GATA3	GATA3_Rank133	3.64345	130
ZNF519	ZNF519_Rank134	3.63451	131
SUMF2	SUMF2_Rank135	3.6248	132
VOPP1	VOPP1_Rank136	3.61036	133
ZNF713	ZNF713_Rank137	3.60265	134
FKBP9P1	FKBP9P1_Rank138	3.60146	135
BCHE	BCHE_Rank139	3.60098	136
EGFR	EGFR_Rank140	3.59186	137
ZFP37	ZFP37_Rank141	3.58705	138
VSTM2A-OT1	VSTM2A-OT1_Rank142	3.58295	139
POT1	POT1_Rank143	3.58254	140
LANCL2	LANCL2_Rank144	3.57741	141
SLC8A1	SLC8A1_Rank145	3.57662	142
ZNF608	ZNF608_Rank146	3.57493	143
P3H2	P3H2_Rank147	3.56901	144
VOPP1	VOPP1_Rank148	3.5687	145
ENY2	ENY2_Rank149	3.56795	146
PSPH	PSPH_Rank150	3.56285	147
FAM106CP	FAM106CP_Rank151	3.56126	148
EGFR	EGFR_Rank152	3.55013	149
PCGEM1	PCGEM1_Rank153	3.54679	150
EGFR	EGFR_Rank154	3.5432	151
MACROD2	MACROD2_Rank155	3.54302	152
LINC00114	LINC00114_Rank156	3.53818	153
STARD3NL	STARD3NL_Rank157	3.53818	154
BCL6	BCL6_Rank158	3.53403	155
BTC	BTC_Rank159	3.52401	156
FKBP9P1	FKBP9P1_Rank160	3.52276	157
TRIM52-AS1	TRIM52-AS1_Rank161	3.51862	158
HTRA4	HTRA4_Rank163	3.5151	159
ZFPM2	ZFPM2_Rank164	3.51309	160
EPHA5-AS1	EPHA5-AS1_Rank165	3.50873	161
PIK3CA	PIK3CA_Rank166	3.50861	162
CPNE8	CPNE8_Rank167	3.50474	163
KIFAP3	KIFAP3_Rank168	3.50181	164
HIST1H3E	HIST1H3E_Rank169	3.4936	165
ETV1	ETV1_Rank170	3.4936	166
SEC61G	SEC61G_Rank171	3.48165	167
FSIP2	FSIP2_Rank172	3.48092	168
LOX	LOX_Rank173	3.47788	169
VOPP1	VOPP1_Rank174	3.47706	170
GNAL	GNAL_Rank175	3.47665	171
RFTN2	RFTN2_Rank176	3.47576	172
EGFR	EGFR_Rank177	3.46606	173
LINC01085	LINC01085_Rank178	3.4655	174
LOC100130849	LOC100130849_Rank179	3.46143	175
LINC00353	LINC00353_Rank180	3.45106	176
NABP1	NABP1_Rank181	3.44591	177
EREG	EREG_Rank182	3.44093	178
ARHGAP32	ARHGAP32_Rank183	3.43781	179
NSMAF	NSMAF_Rank184	3.43772	180
MIR137HG	MIR137HG_Rank185	3.43766	181
MIR561	MIR561_Rank186	3.43699	182
CA8	CA8_Rank187	3.431	183
MIR4283-1	MIR4283-1_Rank188	3.42966	184
LOC100130849	LOC100130849_Rank189	3.42783	185
TMEM106B	TMEM106B_Rank190	3.42425	186
MOB4	MOB4_Rank191	3.42118	187
C11orf54	C11orf54_Rank192	3.41466	188
MGST1	MGST1_Rank193	3.4138	189
LDOC1	LDOC1_Rank194	3.4138	190
FLJ13224	FLJ13224_Rank195	3.41322	191
ART4	ART4_Rank196	3.40716	192
LOC650226	LOC650226_Rank197	3.40214	193
TBX18	TBX18_Rank198	3.39735	194
LOC100192426	LOC100192426_Rank199	3.3888	195
C5orf46	C5orf46_Rank200	3.3888	196
TRPC7	TRPC7_Rank201	3.38037	197
NA	NA_Rank202	3.38037	198
MIR944	MIR944_Rank203	3.38024	199
ST7-AS2	ST7-AS2_Rank204	3.37988	200
PLCZ1	PLCZ1_Rank205	3.37393	201
ISPD	ISPD_Rank206	3.37188	202
LOC100499489	LOC100499489_Rank207	3.36958	203
FSIP2	FSIP2_Rank208	3.36871	204
ZRANB2-AS2	ZRANB2-AS2_Rank209	3.3672	205
ZBTB14	ZBTB14_Rank210	3.36335	206
RRBP1	RRBP1_Rank212	3.36154	207
SEC61G	SEC61G_Rank213	3.35621	208
CCNG1	CCNG1_Rank214	3.35322	209
LOC650226	LOC650226_Rank215	3.34191	210
DGKB	DGKB_Rank216	3.3417	211
ZNF716	ZNF716_Rank217	3.3412	212
JAKMIP2	JAKMIP2_Rank218	3.33806	213
KIF16B	KIF16B_Rank219	3.33786	214
PHKG1	PHKG1_Rank220	3.33655	215
CLDN16	CLDN16_Rank221	3.33452	216
REG3G	REG3G_Rank222	3.33452	217
TMEM168	TMEM168_Rank223	3.33439	218
VSTM2A-OT1	VSTM2A-OT1_Rank224	3.32733	219
LINC00894	LINC00894_Rank225	3.32713	220
RELN	RELN_Rank226	3.32005	221
LOC100130849	LOC100130849_Rank227	3.31992	222
LINC01994	LINC01994_Rank228	3.31276	223
FGF13	FGF13_Rank229	3.31276	224
FIGN	FIGN_Rank230	3.3117	225
TFPI	TFPI_Rank231	3.30968	226
PTBP2	PTBP2_Rank232	3.30601	227
GNAL	GNAL_Rank233	3.30563	228
RAP2B	RAP2B_Rank234	3.30352	229
WDR75	WDR75_Rank235	3.3028	230
FRG1	FRG1_Rank236	3.29463	231
LMTK2	LMTK2_Rank237	3.28484	232
ZNF716	ZNF716_Rank238	3.28421	233
FAM3C	FAM3C_Rank239	3.28038	234
DGKB	DGKB_Rank240	3.27627	235
KCTD16	KCTD16_Rank241	3.27225	236
CUBN	CUBN_Rank242	3.26977	237
MIR944	MIR944_Rank243	3.25377	238
SMYD3	SMYD3_Rank244	3.25371	239
TMEM161B	TMEM161B_Rank245	3.25087	240
SKP1P2	SKP1P2_Rank246	3.24889	241
CREB3L2	CREB3L2_Rank247	3.24889	242
ABRA	ABRA_Rank248	3.24889	243
SLC39A10	SLC39A10_Rank249	3.24634	244
LOC100287834	LOC100287834_Rank250	3.24543	245
TXNDC2	TXNDC2_Rank251	3.23959	246
ASB3	ASB3_Rank252	3.23959	247
GEMIN8P4	GEMIN8P4_Rank253	3.23959	248
NAB1	NAB1_Rank254	3.23171	249
TFPI	TFPI_Rank255	3.23146	250
MIR4283-1	MIR4283-1_Rank256	3.23003	251
OXR1	OXR1_Rank257	3.22129	252
CHCHD2	CHCHD2_Rank258	3.21529	253
EYA1	EYA1_Rank259	3.21356	254
SEM1	SEM1_Rank260	3.21324	255
SHISA6	SHISA6_Rank261	3.21135	256
SEC61G	SEC61G_Rank263	3.20874	257
GRAP	GRAP_Rank264	3.20772	258
IGSF1	IGSF1_Rank265	3.20772	259
WEE2-AS1	WEE2-AS1_Rank266	3.20058	260
SLC39A12-AS1	SLC39A12-AS1_Rank267	3.19984	261
PTPRM	PTPRM_Rank268	3.19191	262
ZNF713	ZNF713_Rank269	3.191	263
EGFR	EGFR_Rank270	3.18551	264
ASAP1	ASAP1_Rank271	3.18322	265
JARID2	JARID2_Rank272	3.18157	266
TIPARP	TIPARP_Rank273	3.17764	267
TSPAN12	TSPAN12_Rank274	3.17349	268
LOC100130849	LOC100130849_Rank275	3.17281	269
RACK1	RACK1_Rank276	3.1706	270
LOC100192426	LOC100192426_Rank277	3.16712	271
PPP1R3A	PPP1R3A_Rank278	3.1637	272
SPANXC	SPANXC_Rank279	3.1637	273
LOC441242	LOC441242_Rank280	3.1626	274
EGFR	EGFR_Rank281	3.16259	275
KRT16P2	KRT16P2_Rank282	3.15977	276
EGFR-AS1	EGFR-AS1_Rank283	3.15964	277
EPS8	EPS8_Rank284	3.15538	278
LINC00942	LINC00942_Rank285	3.15538	279
POSTN	POSTN_Rank286	3.15506	280
MMP16	MMP16_Rank287	3.15384	281
ADGRL2	ADGRL2_Rank288	3.15219	282
PRR16	PRR16_Rank289	3.144	283
TXNDC2	TXNDC2_Rank290	3.14391	284
TMEM64	TMEM64_Rank291	3.14391	285
BRWD3	BRWD3_Rank292	3.14391	286
CDC14A	CDC14A_Rank293	3.14297	287
RPL30	RPL30_Rank294	3.1427	288
KCNJ2	KCNJ2_Rank295	3.1395	289
CREB3L2	CREB3L2_Rank296	3.13561	290
SLC39A10	SLC39A10_Rank297	3.13391	291
PSPH	PSPH_Rank298	3.13103	292
ADGRA3	ADGRA3_Rank299	3.12714	293
SOX9	SOX9_Rank300	3.12714	294
GULP1	GULP1_Rank301	3.12691	295
NIPSNAP2	NIPSNAP2_Rank302	3.12689	296
ADRB2	ADRB2_Rank303	3.12531	297
MANCR	MANCR_Rank304	3.12384	298
GULP1	GULP1_Rank305	3.12178	299
TSPAN2	TSPAN2_Rank306	3.11505	300
VAV3	VAV3_Rank307	3.11293	301
LINC01446	LINC01446_Rank308	3.11017	302
MGAT4C	MGAT4C_Rank309	3.10868	303
LTBP1	LTBP1_Rank310	3.10557	304
TFPI	TFPI_Rank311	3.10228	305
TMX4	TMX4_Rank312	3.10045	306
ADGRV1	ADGRV1_Rank313	3.09854	307
KCNK2	KCNK2_Rank314	3.09485	308
RALYL	RALYL_Rank315	3.09394	309
SLC4A7	SLC4A7_Rank316	3.09394	310
RALBP1	RALBP1_Rank317	3.09384	311
MCCC1	MCCC1_Rank318	3.08895	312
RAPGEF6	RAPGEF6_Rank319	3.08595	313
YARS2	YARS2_Rank320	3.08531	314
ZBBX	ZBBX_Rank321	3.08359	315
GRAPL	GRAPL_Rank322	3.08359	316
TMCO1	TMCO1_Rank323	3.08359	317
GDA	GDA_Rank324	3.08359	318
ZMAT3	ZMAT3_Rank325	3.07316	319
RALBP1	RALBP1_Rank326	3.0714	320
NBN	NBN_Rank327	3.07025	321
ERICH3	ERICH3_Rank328	3.06278	322
TTN	TTN_Rank329	3.06266	323
RTP1	RTP1_Rank330	3.06266	324
SLCO4C1	SLCO4C1_Rank331	3.06266	325
ZNF860	ZNF860_Rank332	3.06266	326
MIR4283-1	MIR4283-1_Rank333	3.06192	327
PCGEM1	PCGEM1_Rank334	3.05862	328
HIST1H2AD	HIST1H2AD_Rank335	3.05633	329
LSM8	LSM8_Rank336	3.05532	330
DIO2	DIO2_Rank337	3.05072	331
CSNK1G3	CSNK1G3_Rank338	3.04985	332
KCTD8	KCTD8_Rank339	3.04959	333
ING3	ING3_Rank340	3.04822	334
LRIF1	LRIF1_Rank341	3.04684	335
MOB4	MOB4_Rank342	3.04504	336
CLDN1	CLDN1_Rank343	3.04419	337
MIR4469	MIR4469_Rank344	3.04383	338
MKLN1	MKLN1_Rank345	3.04142	339
PLSCR1	PLSCR1_Rank346	3.04111	340
ST3GAL1	ST3GAL1_Rank347	3.03532	341
KRR1	KRR1_Rank348	3.03382	342
NBPF13P	NBPF13P_Rank349	3.03281	343
LRRC17	LRRC17_Rank350	3.03224	344
ZFHX4	ZFHX4_Rank351	3.03224	345
MIR30D	MIR30D_Rank352	3.03145	346
GKN1	GKN1_Rank353	3.03107	347
HEY1	HEY1_Rank354	3.02882	348
PIEZO2	PIEZO2_Rank355	3.0286	349
ZNF697	ZNF697_Rank356	3.02818	350
NBPF14	NBPF14_Rank357	3.02752	351
NFIA	NFIA_Rank358	3.02336	352
PTPRM	PTPRM_Rank359	3.02317	353
GLCCI1	GLCCI1_Rank360	3.02058	354
RIPK2	RIPK2_Rank361	3.02029	355
RAB9BP1	RAB9BP1_Rank362	3.01987	356
SLIT3	SLIT3_Rank363	3.01987	357
CTH	CTH_Rank364	3.01987	358
VOPP1	VOPP1_Rank365	3.0181	359
GCNT4	GCNT4_Rank366	3.01509	360
VAPA	VAPA_Rank367	3.01282	361
LYRM7	LYRM7_Rank368	3.0122	362
FSTL5	FSTL5_Rank369	3.00974	363
NSMAF	NSMAF_Rank370	3.00974	364
NFIL3	NFIL3_Rank371	3.00878	365
SGIP1	SGIP1_Rank372	3.0068	366
HIST4H4	HIST4H4_Rank373	3.00565	367
FAR2	FAR2_Rank374	3.00527	368
BTC	BTC_Rank375	3.0003	369
SNORD2	SNORD2_Rank376	2.99799	370
CAV2	CAV2_Rank377	2.99755	371
NUDT12	NUDT12_Rank378	2.99732	372
HSPE1-MOB4	HSPE1-MOB4_Rank379	2.99575	373
PEG10	PEG10_Rank380	2.99508	374
WDR36	WDR36_Rank381	2.99188	375
CHMP1B	CHMP1B_Rank382	2.99055	376
CXCL6	CXCL6_Rank383	2.98926	377
DLX6	DLX6_Rank384	2.98926	378
LINC01192	LINC01192_Rank385	2.98771	379
EGFR-AS1	EGFR-AS1_Rank386	2.98594	380
PARM1	PARM1_Rank387	2.98535	381
TULP3	TULP3_Rank388	2.98254	382
CYP7B1	CYP7B1_Rank389	2.98254	383
EFCAB14	EFCAB14_Rank390	2.98111	384
NEGR1	NEGR1_Rank391	2.97943	385
PCGEM1	PCGEM1_Rank392	2.97708	386
CTSC	CTSC_Rank393	2.97656	387
YTHDC1	YTHDC1_Rank394	2.97656	388
PRPF18	PRPF18_Rank395	2.97656	389
ETS1	ETS1_Rank396	2.97085	390
SLIT2	SLIT2_Rank397	2.97026	391
DUSP10	DUSP10_Rank398	2.97025	392
HIST1H4H	HIST1H4H_Rank399	2.97025	393
ELAC2	ELAC2_Rank400	2.96533	394
AK5	AK5_Rank402	2.96479	395
FAP	FAP_Rank403	2.96384	396
PAG1	PAG1_Rank404	2.96155	397
EGFR-AS1	EGFR-AS1_Rank405	2.9609	398
HIST1H2BJ	HIST1H2BJ_Rank406	2.95968	399
SMNDC1	SMNDC1_Rank407	2.95693	400
PCDH9	PCDH9_Rank408	2.95582	401
UBE2E3	UBE2E3_Rank409	2.95401	402
ARHGEF26	ARHGEF26_Rank410	2.95401	403
ITGAV	ITGAV_Rank411	2.95322	404
IQUB	IQUB_Rank412	2.95234	405
FAM218A	FAM218A_Rank413	2.9522	406
JADE2	JADE2_Rank414	2.9522	407
NEGR1	NEGR1_Rank415	2.95093	408
CFAP299	CFAP299_Rank416	2.94926	409
C12orf60	C12orf60_Rank417	2.94867	410
ADRA1B	ADRA1B_Rank418	2.94319	411
ENKUR	ENKUR_Rank419	2.94291	412
CLDN16	CLDN16_Rank420	2.94278	413
ZFPM2	ZFPM2_Rank421	2.94278	414
MIR30D	MIR30D_Rank423	2.93908	415
ROCK1	ROCK1_Rank424	2.936	416
PTPRM	PTPRM_Rank425	2.93331	417
TMEM64	TMEM64_Rank426	2.93309	418
PDE6A	PDE6A_Rank427	2.93065	419
SPATA7	SPATA7_Rank428	2.92896	420
MIR205HG	MIR205HG_Rank429	2.92896	421
IER5	IER5_Rank430	2.92896	422
LINC00475	LINC00475_Rank431	2.92654	423
CEP170P1	CEP170P1_Rank432	2.9244	424
MIR4275	MIR4275_Rank433	2.9244	425
CCDC141	CCDC141_Rank434	2.92377	426
SREBF1	SREBF1_Rank435	2.92188	427
ZNF212	ZNF212_Rank436	2.92032	428
NA	NA_Rank437	2.91951	429
CPA6	CPA6_Rank438	2.91951	430
LOC100130849	LOC100130849_Rank439	2.91817	431
STYK1	STYK1_Rank440	2.91512	432
OTOL1	OTOL1_Rank441	2.91484	433
BRCA2	BRCA2_Rank442	2.91231	434
TUSC3	TUSC3_Rank443	2.91098	435
FAM84A	FAM84A_Rank444	2.90864	436
SLC4A4	SLC4A4_Rank445	2.90782	437
EBAG9	EBAG9_Rank446	2.90548	438
LRIF1	LRIF1_Rank447	2.9045	439
ZSWIM2	ZSWIM2_Rank448	2.90334	440
NFIL3	NFIL3_Rank449	2.90094	441
TES	TES_Rank450	2.89687	442
VTRNA1-2	VTRNA1-2_Rank451	2.89617	443
CLDN16	CLDN16_Rank452	2.89616	444
ORC5	ORC5_Rank453	2.89545	445
TVP23B	TVP23B_Rank454	2.89476	446
SCMH1	SCMH1_Rank455	2.89446	447
CHMP1B	CHMP1B_Rank456	2.8927	448
LINC01023	LINC01023_Rank457	2.89092	449
NFIA	NFIA_Rank458	2.89073	450
CHSY3	CHSY3_Rank460	2.88612	451
SMIM30	SMIM30_Rank461	2.88612	452
SVOPL	SVOPL_Rank462	2.88612	453
C8orf37	C8orf37_Rank463	2.88566	454
LBH	LBH_Rank464	2.88566	455
DCP1B	DCP1B_Rank465	2.88499	456
TXK	TXK_Rank466	2.88499	457
FAM8A1	FAM8A1_Rank467	2.88499	458
PLCXD3	PLCXD3_Rank468	2.88093	459
ZNF530	ZNF530_Rank469	2.87774	460
ETV1	ETV1_Rank470	2.87774	461
SPATA31C2	SPATA31C2_Rank471	2.87774	462
DPPA2P3	DPPA2P3_Rank472	2.87765	463
EIF2AK3	EIF2AK3_Rank473	2.87716	464
ANKRD62	ANKRD62_Rank474	2.87715	465
COL5A2	COL5A2_Rank475	2.8758	466
NRG1	NRG1_Rank476	2.8758	467
AGPS	AGPS_Rank477	2.87302	468
TENM2	TENM2_Rank478	2.87302	469
TMOD3	TMOD3_Rank479	2.87302	470
STXBP5-AS1	STXBP5-AS1_Rank480	2.87302	471
EBAG9	EBAG9_Rank481	2.87302	472
STK3	STK3_Rank482	2.87302	473
ALG10	ALG10_Rank483	2.87302	474
SCLT1	SCLT1_Rank484	2.87104	475
EREG	EREG_Rank485	2.8684	476
UBE2E3	UBE2E3_Rank486	2.86729	477
RIN2	RIN2_Rank487	2.8669	478
GULP1	GULP1_Rank488	2.86587	479
ACTBL2	ACTBL2_Rank489	2.86587	480
ADGRL3	ADGRL3_Rank490	2.86573	481
RNF145	RNF145_Rank491	2.86095	482
ME3	ME3_Rank493	2.86095	483
CC2D2A	CC2D2A_Rank494	2.86095	484
WDR17	WDR17_Rank495	2.86095	485
PCGEM1	PCGEM1_Rank497	2.85686	486
GS1-279B7.1	GS1-279B7.1_Rank498	2.85587	487
DCUN1D5	DCUN1D5_Rank499	2.85587	488
ERBIN	ERBIN_Rank500	2.85587	489
CAV2	CAV2_Rank501	2.85587	490
RERG	RERG_Rank502	2.85587	491
TTN-AS1	TTN-AS1_Rank503	2.85484	492
FEZF1-AS1	FEZF1-AS1_Rank504	2.85465	493
AGBL1-AS1	AGBL1-AS1_Rank505	2.85337	494
HS3ST1	HS3ST1_Rank506	2.85066	495
MIR583	MIR583_Rank507	2.85002	496
LINC00526	LINC00526_Rank508	2.84805	497
SAGE1	SAGE1_Rank509	2.84805	498
PLA2G4A	PLA2G4A_Rank510	2.8458	499
LINC00880	LINC00880_Rank511	2.8458	500
CPNE8	CPNE8_Rank512	2.8458	501
CEP128	CEP128_Rank513	2.84395	502
SNTG1	SNTG1_Rank514	2.84371	503
ZNF365	ZNF365_Rank515	2.84309	504
ADAM12	ADAM12_Rank516	2.8365	505
FSBP	FSBP_Rank517	2.8365	506
TTC30B	TTC30B_Rank518	2.83622	507
LMO7	LMO7_Rank519	2.83517	508
SLITRK5	SLITRK5_Rank520	2.83477	509
DIO2	DIO2_Rank521	2.83477	510
TAPT1	TAPT1_Rank522	2.83446	511
PKN2	PKN2_Rank523	2.83432	512
TPRG1-AS2	TPRG1-AS2_Rank524	2.8342	513
MYO9A	MYO9A_Rank525	2.82846	514
SETBP1	SETBP1_Rank526	2.82761	515
CDC42EP3	CDC42EP3_Rank527	2.827	516
MMP16	MMP16_Rank528	2.82617	517
CDRT7	CDRT7_Rank529	2.82412	518
PGM2	PGM2_Rank530	2.82412	519
ZNF608	ZNF608_Rank532	2.82403	520
HHAT	HHAT_Rank533	2.82331	521
LINC00942	LINC00942_Rank534	2.82331	522
P3H2	P3H2_Rank535	2.82244	523
EGFR-AS1	EGFR-AS1_Rank536	2.82228	524
CTTNBP2NL	CTTNBP2NL_Rank537	2.82137	525
FBH1	FBH1_Rank538	2.82137	526
HDAC9	HDAC9_Rank539	2.82137	527
SOSTDC1	SOSTDC1_Rank540	2.82073	528
INSYN2B	INSYN2B_Rank541	2.82035	529
DLC1	DLC1_Rank542	2.82035	530
C7orf25	C7orf25_Rank543	2.82002	531
SFRP1	SFRP1_Rank544	2.82002	532
EFNA5	EFNA5_Rank545	2.81827	533
ZFPM2	ZFPM2_Rank546	2.81783	534
SLIT2	SLIT2_Rank547	2.81681	535
PKIA	PKIA_Rank548	2.8159	536
PARP11	PARP11_Rank549	2.81517	537
GSTO2	GSTO2_Rank551	2.8126	538
NLGN1	NLGN1_Rank552	2.81251	539
KIF4B	KIF4B_Rank553	2.81251	540
MKRN9P	MKRN9P_Rank554	2.81251	541
TWSG1	TWSG1_Rank555	2.81238	542
MIR3606	MIR3606_Rank556	2.81238	543
MIR4283-1	MIR4283-1_Rank557	2.81185	544
NEK1	NEK1_Rank558	2.81031	545
NKAIN3	NKAIN3_Rank559	2.81031	546
MIR4757	MIR4757_Rank560	2.80948	547
FAM210A	FAM210A_Rank561	2.80784	548
RRM2B	RRM2B_Rank562	2.80756	549
DBT	DBT_Rank563	2.80753	550
ASAP1	ASAP1_Rank564	2.80555	551
ZNF790-AS1	ZNF790-AS1_Rank565	2.80471	552
LOC155060	LOC155060_Rank566	2.80301	553
TBC1D7	TBC1D7_Rank567	2.80212	554
MIR205HG	MIR205HG_Rank568	2.80189	555
TMPRSS11F	TMPRSS11F_Rank569	2.8015	556
PLCB4	PLCB4_Rank570	2.80102	557
DNAH7	DNAH7_Rank571	2.80102	558
ARL14	ARL14_Rank572	2.80064	559
SMG7-AS1	SMG7-AS1_Rank573	2.79992	560
SNAP25-AS1	SNAP25-AS1_Rank574	2.79992	561
URI1	URI1_Rank575	2.79992	562
SLC2A13	SLC2A13_Rank576	2.79992	563
MIGA1	MIGA1_Rank577	2.79963	564
RSBN1	RSBN1_Rank578	2.79951	565
NIPSNAP2	NIPSNAP2_Rank579	2.79881	566
MIR944	MIR944_Rank580	2.79858	567
FKBP9P1	FKBP9P1_Rank581	2.7975	568
PIK3CB	PIK3CB_Rank582	2.79512	569
NMT2	NMT2_Rank583	2.79512	570
ELK3	ELK3_Rank584	2.79373	571
RALBP1	RALBP1_Rank585	2.79237	572
AFF1-AS1	AFF1-AS1_Rank586	2.79174	573
CCSER2	CCSER2_Rank587	2.79174	574
PKP2	PKP2_Rank588	2.79174	575
MTHFD2L	MTHFD2L_Rank589	2.79158	576
NDUFB5	NDUFB5_Rank590	2.79018	577
LOC339593	LOC339593_Rank591	2.78988	578
ZNF462	ZNF462_Rank592	2.78778	579
CDK6	CDK6_Rank593	2.7873	580
GRHL1	GRHL1_Rank594	2.78722	581
TMEM230	TMEM230_Rank595	2.78722	582
IGF2BP2	IGF2BP2_Rank596	2.78722	583
BST1	BST1_Rank597	2.78722	584
STX18	STX18_Rank598	2.78722	585
ISPD-AS1	ISPD-AS1_Rank599	2.78722	586
OR8G2P	OR8G2P_Rank600	2.78722	587
MIR4437	MIR4437_Rank601	2.7849	588
HS3ST1	HS3ST1_Rank602	2.78462	589
C12orf42	C12orf42_Rank603	2.78462	590
RBM15-AS1	RBM15-AS1_Rank604	2.7829	591
LIPH	LIPH_Rank605	2.78279	592
MGP	MGP_Rank606	2.78279	593
ATP8B1	ATP8B1_Rank607	2.78279	594
ASPH	ASPH_Rank608	2.78279	595
AGTR2	AGTR2_Rank609	2.78279	596
SEC61G	SEC61G_Rank610	2.78244	597
GALNT7	GALNT7_Rank611	2.78236	598
LRIG2	LRIG2_Rank612	2.7817	599
CCDC150	CCDC150_Rank613	2.78148	600
MYO1B	MYO1B_Rank614	2.78143	601
UTP25	UTP25_Rank615	2.77806	602
EREG	EREG_Rank616	2.77442	603
PEX5L	PEX5L_Rank617	2.77441	604
USP53	USP53_Rank618	2.77441	605
LOC339975	LOC339975_Rank619	2.77441	606
EPHA5	EPHA5_Rank620	2.77441	607
ADAM32	ADAM32_Rank621	2.77441	608
CADM2	CADM2_Rank622	2.77441	609
FTMT	FTMT_Rank623	2.77414	610
LOC339593	LOC339593_Rank624	2.77378	611
FEM1C	FEM1C_Rank626	2.76898	612
CKS2	CKS2_Rank627	2.7688	613
SH3TC2	SH3TC2_Rank628	2.76751	614
DGCR8	DGCR8_Rank629	2.7657	615
LINC01994	LINC01994_Rank630	2.7657	616
CDRT15	CDRT15_Rank631	2.76472	617
C1orf112	C1orf112_Rank632	2.76442	618
DDX47	DDX47_Rank633	2.76377	619
TMEM218	TMEM218_Rank634	2.76349	620
LRRC30	LRRC30_Rank635	2.76338	621
ZSWIM2	ZSWIM2_Rank637	2.76148	622
CDKN2B	CDKN2B_Rank638	2.76148	623
LINC01630	LINC01630_Rank639	2.76148	624
ZNF716	ZNF716_Rank641	2.76148	625
RFC3	RFC3_Rank642	2.76122	626
IMPAD1	IMPAD1_Rank643	2.7607	627
AKAP10	AKAP10_Rank644	2.76033	628
MBOAT2	MBOAT2_Rank645	2.75995	629
RYR2	RYR2_Rank646	2.75833	630
TRA2B	TRA2B_Rank647	2.75827	631
IMPA2	IMPA2_Rank648	2.75827	632
ALG10B	ALG10B_Rank649	2.75435	633
LINC01776	LINC01776_Rank650	2.7529	634
FAF2	FAF2_Rank651	2.75265	635
LOC100130849	LOC100130849_Rank652	2.75241	636
CTSO	CTSO_Rank653	2.75036	637
TBC1D1	TBC1D1_Rank654	2.74892	638
EIF5A2	EIF5A2_Rank655	2.74843	639
BCAT1	BCAT1_Rank656	2.74843	640
MIR4643	MIR4643_Rank657	2.74843	641
LRRC69	LRRC69_Rank658	2.74843	642
PQLC2L	PQLC2L_Rank659	2.74706	643
PEX5L	PEX5L_Rank660	2.74642	644
TRIM16	TRIM16_Rank661	2.74435	645
GALNT13	GALNT13_Rank662	2.74266	646
NAB1	NAB1_Rank663	2.7407	647
DNAH7	DNAH7_Rank664	2.74051	648
STC2	STC2_Rank665	2.73871	649
HDAC9	HDAC9_Rank666	2.73833	650
SH3RF2	SH3RF2_Rank667	2.73783	651
OR13A1	OR13A1_Rank668	2.73783	652
NRG1-IT3	NRG1-IT3_Rank669	2.73783	653
NUP35	NUP35_Rank670	2.73719	654
DLC1	DLC1_Rank671	2.73573	655
F3	F3_Rank672	2.73429	656
LINC00954	LINC00954_Rank673	2.73407	657
SCHIP1	SCHIP1_Rank674	2.73347	658
ZFAND1	ZFAND1_Rank675	2.73096	659
ST3GAL1	ST3GAL1_Rank676	2.73019	660
STK10	STK10_Rank678	2.72853	661
RGS7	RGS7_Rank679	2.72853	662
ITGB8	ITGB8_Rank680	2.72853	663
IDS	IDS_Rank681	2.72853	664
LINC01994	LINC01994_Rank682	2.7281	665
FAM210A	FAM210A_Rank683	2.728	666
ALG10B	ALG10B_Rank684	2.72599	667
BFSP2	BFSP2_Rank685	2.72488	668
VIM	VIM_Rank686	2.72384	669
SPIRE1	SPIRE1_Rank687	2.72339	670
MIR1252	MIR1252_Rank688	2.72218	671
POU3F4	POU3F4_Rank689	2.72155	672
GPR87	GPR87_Rank690	2.72072	673
OR8B8	OR8B8_Rank691	2.72072	674
NET1	NET1_Rank692	2.71918	675
INTS8	INTS8_Rank693	2.71894	676
IPO8	IPO8_Rank694	2.71767	677
RASAL2	RASAL2_Rank695	2.71701	678
SMG7	SMG7_Rank696	2.71691	679
ST6GAL1	ST6GAL1_Rank697	2.71691	680
F3	F3_Rank698	2.71691	681
PTER	PTER_Rank699	2.7163	682
ERP27	ERP27_Rank700	2.71524	683
ARL14EP	ARL14EP_Rank701	2.7152	684
LSP1P3	LSP1P3_Rank702	2.71498	685
OTUD6B	OTUD6B_Rank703	2.71414	686
ANKRD20A5P	ANKRD20A5P_Rank704	2.71082	687
NKX3-2	NKX3-2_Rank705	2.71082	688
SIK2	SIK2_Rank707	2.70966	689
MPZL3	MPZL3_Rank708	2.70966	690
LUZP6	LUZP6_Rank709	2.7061	691
STARD13-AS	STARD13-AS_Rank710	2.70575	692
VRK2	VRK2_Rank711	2.70519	693
ACTL6A	ACTL6A_Rank712	2.70406	694
ZNF277	ZNF277_Rank713	2.70315	695
RAB31	RAB31_Rank714	2.7016	696
NMD3	NMD3_Rank715	2.70029	697
SYCP2L	SYCP2L_Rank717	2.69852	698
MAGOHB	MAGOHB_Rank718	2.69712	699
LINC00971	LINC00971_Rank719	2.69599	700
ZNF385B	ZNF385B_Rank720	2.69551	701
ABCF2	ABCF2_Rank721	2.69503	702
LINC01699	LINC01699_Rank722	2.69389	703
KCNH7	KCNH7_Rank723	2.69389	704
PYDC2	PYDC2_Rank724	2.69075	705
EPGN	EPGN_Rank725	2.69075	706
STAU2-AS1	STAU2-AS1_Rank727	2.69075	707
LOC100652758	LOC100652758_Rank728	2.69066	708
TMEM207	TMEM207_Rank730	2.68744	709
UBE2E3	UBE2E3_Rank732	2.68729	710
WDR75	WDR75_Rank733	2.68729	711
PUS10	PUS10_Rank734	2.68729	712
NME7	NME7_Rank735	2.68729	713
WWC1	WWC1_Rank736	2.68658	714
TPRG1-AS2	TPRG1-AS2_Rank737	2.68582	715
LINC00410	LINC00410_Rank738	2.68556	716
OTOL1	OTOL1_Rank739	2.68454	717
DCC	DCC_Rank740	2.68454	718
ARL5B	ARL5B_Rank741	2.68349	719
ARPC5	ARPC5_Rank742	2.68266	720
PAG1	PAG1_Rank743	2.68095	721
AGR3	AGR3_Rank744	2.67666	722
ST8SIA4	ST8SIA4_Rank745	2.67597	723
LINC00474	LINC00474_Rank746	2.67527	724
PNPT1	PNPT1_Rank747	2.67521	725
SERPINB5	SERPINB5_Rank748	2.67216	726
RBPJ	RBPJ_Rank749	2.6712	727
BNC1	BNC1_Rank750	2.66874	728
RAB9BP1	RAB9BP1_Rank751	2.66855	729
LINC02458	LINC02458_Rank752	2.66855	730
ENPP1	ENPP1_Rank753	2.66855	731
MOB4	MOB4_Rank754	2.6685	732
LRRC8D	LRRC8D_Rank755	2.66744	733
BTBD3	BTBD3_Rank756	2.66725	734
MIR2114	MIR2114_Rank757	2.66725	735
ASB3	ASB3_Rank758	2.66663	736
MDFIC	MDFIC_Rank759	2.66456	737
TTC14	TTC14_Rank760	2.66395	738
OXR1	OXR1_Rank761	2.66164	739
LINC02591	LINC02591_Rank762	2.66034	740
SAP30	SAP30_Rank764	2.65967	741
PMPCB	PMPCB_Rank765	2.65773	742
LINC00161	LINC00161_Rank767	2.65703	743
MIR4289	MIR4289_Rank768	2.65672	744
MIR4283-1	MIR4283-1_Rank769	2.6564	745
F3	F3_Rank770	2.65264	746
RTL10	RTL10_Rank771	2.65264	747
UBTD2	UBTD2_Rank772	2.65264	748
GNA12	GNA12_Rank773	2.65264	749
STK31	STK31_Rank774	2.65173	750
MIR4289	MIR4289_Rank775	2.65173	751
LUZP2	LUZP2_Rank776	2.65156	752
DCP2	DCP2_Rank777	2.65044	753
PWWP2B	PWWP2B_Rank778	2.65044	754
POT1	POT1_Rank779	2.65008	755
ANKIB1	ANKIB1_Rank780	2.64559	756
CCDC15	CCDC15_Rank781	2.64315	757
LINC00351	LINC00351_Rank782	2.64278	758
NFIA	NFIA_Rank783	2.64278	759
MCMDC2	MCMDC2_Rank784	2.64278	760
CHI3L2	CHI3L2_Rank785	2.64278	761
THOC2	THOC2_Rank786	2.64278	762
ETV5	ETV5_Rank787	2.64137	763
MIR3147	MIR3147_Rank788	2.64008	764
CLDN1	CLDN1_Rank789	2.64	765
CTXN3	CTXN3_Rank790	2.63851	766
BMP5	BMP5_Rank791	2.63851	767
MACROD2	MACROD2_Rank793	2.63285	768
SATB1	SATB1_Rank794	2.63285	769
BTC	BTC_Rank795	2.63285	770
PLXNA4	PLXNA4_Rank796	2.63285	771
ADGRG4	ADGRG4_Rank797	2.63285	772
FAM72D	FAM72D_Rank798	2.63281	773
MRPS33	MRPS33_Rank799	2.63241	774
ADHFE1	ADHFE1_Rank800	2.63205	775
LOC728752	LOC728752_Rank801	2.63113	776
ETNK1	ETNK1_Rank802	2.63102	777
ROR1	ROR1_Rank803	2.63079	778
ZBTB38	ZBTB38_Rank804	2.63041	779
PIK3CA	PIK3CA_Rank805	2.62949	780
PTPRM	PTPRM_Rank806	2.62865	781
ATOX1	ATOX1_Rank808	2.62644	782
FAM155A	FAM155A_Rank809	2.62644	783
ITGB8	ITGB8_Rank810	2.62644	784
FAM114A2	FAM114A2_Rank814	2.62535	785
LOC100129316	LOC100129316_Rank815	2.62421	786
MBP	MBP_Rank816	2.62399	787
LOC646626	LOC646626_Rank817	2.62365	788
REXO2	REXO2_Rank818	2.62352	789
CENPC	CENPC_Rank819	2.62352	790
CETN3	CETN3_Rank820	2.62351	791
FAM200B	FAM200B_Rank821	2.62122	792
AZIN2	AZIN2_Rank822	2.621	793
EBF1	EBF1_Rank824	2.61974	794
FSBP	FSBP_Rank825	2.61929	795
PMS1	PMS1_Rank826	2.61924	796
TBC1D7	TBC1D7_Rank827	2.61882	797
KCND2	KCND2_Rank828	2.61818	798
BHLHE41	BHLHE41_Rank829	2.61607	799
ZNF716	ZNF716_Rank830	2.6155	800
TRIQK	TRIQK_Rank831	2.61527	801
ETNK1	ETNK1_Rank832	2.61356	802
WNK1	WNK1_Rank833	2.61318	803
LRRC30	LRRC30_Rank834	2.61318	804
ADORA2B	ADORA2B_Rank835	2.61207	805
FER	FER_Rank836	2.61141	806
PDLIM7	PDLIM7_Rank837	2.61007	807
LINC02591	LINC02591_Rank838	2.60958	808
SCHIP1	SCHIP1_Rank839	2.60892	809
TMTC3	TMTC3_Rank840	2.60892	810
EFNA5	EFNA5_Rank841	2.60753	811
WISP1	WISP1_Rank842	2.60723	812
KIF21A	KIF21A_Rank843	2.60657	813
FBN2	FBN2_Rank844	2.60534	814
MXI1	MXI1_Rank845	2.60328	815
DHRS7B	DHRS7B_Rank846	2.60316	816
RIDA	RIDA_Rank847	2.60183	817
PTN	PTN_Rank848	2.60117	818
ADGRL2	ADGRL2_Rank849	2.60052	819
COL11A1	COL11A1_Rank850	2.60007	820
WWTR1	WWTR1_Rank851	2.60007	821
EMC2	EMC2_Rank852	2.60001	822
FAM135B	FAM135B_Rank853	2.59991	823
TASP1	TASP1_Rank854	2.59901	824
PACRGL	PACRGL_Rank855	2.5979	825
YTHDF3	YTHDF3_Rank856	2.5979	826
MYO1B	MYO1B_Rank857	2.59645	827
DPYD-AS1	DPYD-AS1_Rank858	2.59602	828
STAM2	STAM2_Rank859	2.59594	829
PARM1	PARM1_Rank860	2.59498	830
SPEF2	SPEF2_Rank861	2.59498	831
ETS1	ETS1_Rank862	2.59478	832
LOC100506474	LOC100506474_Rank863	2.59118	833
LRAT	LRAT_Rank864	2.59118	834
NECAP1	NECAP1_Rank865	2.59111	835
EMP1	EMP1_Rank866	2.5908	836
CYYR1	CYYR1_Rank867	2.59021	837
CA13	CA13_Rank868	2.58973	838
RNF182	RNF182_Rank869	2.58894	839
MAP3K13	MAP3K13_Rank870	2.58836	840
LMX1A	LMX1A_Rank871	2.58836	841
MIR4283-1	MIR4283-1_Rank872	2.58807	842
NOL7	NOL7_Rank873	2.58789	843
OXR1	OXR1_Rank874	2.58787	844
LPP	LPP_Rank875	2.58709	845
PDGFD	PDGFD_Rank876	2.5834	846
MIER1	MIER1_Rank877	2.58306	847
SENP2	SENP2_Rank878	2.58291	848
LINC01364	LINC01364_Rank879	2.58288	849
YY1P2	YY1P2_Rank880	2.58253	850
COL28A1	COL28A1_Rank881	2.58228	851
GLS	GLS_Rank882	2.58223	852
COLGALT2	COLGALT2_Rank883	2.58191	853
CTTNBP2NL	CTTNBP2NL_Rank884	2.58191	854
SKAP2	SKAP2_Rank885	2.58155	855
ZNF608	ZNF608_Rank886	2.57667	856
TRIQK	TRIQK_Rank887	2.57619	857
BRWD3	BRWD3_Rank888	2.57543	858
RAPGEF6	RAPGEF6_Rank889	2.57465	859
EPS8	EPS8_Rank890	2.57354	860
BFSP1	BFSP1_Rank891	2.57324	861
MIR205HG	MIR205HG_Rank892	2.57322	862
KIF2C	KIF2C_Rank893	2.5727	863
EIF4A2	EIF4A2_Rank894	2.57202	864
WWC1	WWC1_Rank895	2.5717	865
GLS	GLS_Rank896	2.5712	866
MRPL19	MRPL19_Rank897	2.57074	867
ADGRL3	ADGRL3_Rank899	2.57074	868
METTL15	METTL15_Rank900	2.57032	869
COG2	COG2_Rank901	2.5701	870
UTP11	UTP11_Rank902	2.56848	871
GALNT10	GALNT10_Rank903	2.568	872
GAS2L3	GAS2L3_Rank904	2.56732	873
SPDL1	SPDL1_Rank905	2.5663	874
CEPT1	CEPT1_Rank906	2.56447	875
XKR9	XKR9_Rank907	2.56284	876
TXK	TXK_Rank908	2.5621	877
CD83	CD83_Rank909	2.56078	878
MIR4470	MIR4470_Rank910	2.56058	879
TRIM7	TRIM7_Rank911	2.55844	880
CCDC112	CCDC112_Rank912	2.55813	881
FNDC9	FNDC9_Rank913	2.55613	882
RHBDL2	RHBDL2_Rank914	2.55567	883
CCDC141	CCDC141_Rank915	2.55567	884
P3H2	P3H2_Rank916	2.55431	885
DCBLD1	DCBLD1_Rank917	2.55352	886
ARHGAP29	ARHGAP29_Rank918	2.55211	887
PRKACB	PRKACB_Rank919	2.5516	888
ETS1	ETS1_Rank921	2.5463	889
WDR77	WDR77_Rank922	2.54606	890
TENM2	TENM2_Rank923	2.54508	891
ADORA2B	ADORA2B_Rank924	2.54364	892
BTC	BTC_Rank925	2.54303	893
CCDC39	CCDC39_Rank926	2.54233	894
GOLT1B	GOLT1B_Rank927	2.54228	895
KLF4	KLF4_Rank928	2.54198	896
TPRG1-AS2	TPRG1-AS2_Rank929	2.54075	897
FKBP9P1	FKBP9P1_Rank930	2.54048	898
CXCL8	CXCL8_Rank932	2.53891	899
MTCL1	MTCL1_Rank933	2.5388	900
LOC100130849	LOC100130849_Rank934	2.53832	901
ADRB2	ADRB2_Rank935	2.53779	902
TTC14	TTC14_Rank936	2.53727	903
DDAH1	DDAH1_Rank937	2.53727	904
STT3A	STT3A_Rank938	2.53427	905
FGF13	FGF13_Rank939	2.53154	906
RAP2B	RAP2B_Rank940	2.53131	907
RASA4	RASA4_Rank941	2.53069	908
ZFP37	ZFP37_Rank942	2.52999	909
RIN2	RIN2_Rank943	2.52971	910
JAK1	JAK1_Rank944	2.52971	911
SEC23IP	SEC23IP_Rank945	2.52971	912
FAM225B	FAM225B_Rank946	2.52924	913
LEPR	LEPR_Rank947	2.52814	914
CRYZ	CRYZ_Rank948	2.52797	915
CSNK1G3	CSNK1G3_Rank949	2.52796	916
GEM	GEM_Rank950	2.52636	917
NEGR1	NEGR1_Rank951	2.52613	918
RPE65	RPE65_Rank952	2.5254	919
TM2D1	TM2D1_Rank953	2.5244	920
CHCHD3	CHCHD3_Rank954	2.5233	921
ADGRL2	ADGRL2_Rank955	2.52299	922
TMEM45B	TMEM45B_Rank956	2.52084	923
NUDCD1	NUDCD1_Rank957	2.51706	924
PNPLA8	PNPLA8_Rank958	2.51598	925
ATP11B	ATP11B_Rank959	2.51491	926
DARS	DARS_Rank960	2.51451	927
FBXW11	FBXW11_Rank961	2.50983	928
RELL1	RELL1_Rank962	2.50981	929
CCDC77	CCDC77_Rank963	2.50965	930
THBS2	THBS2_Rank964	2.50892	931
ANKRD12	ANKRD12_Rank965	2.50635	932
SSPN	SSPN_Rank966	2.50438	933
KIN	KIN_Rank967	2.50429	934
PAIP2	PAIP2_Rank968	2.50343	935
TRIM55	TRIM55_Rank969	2.50334	936
TTF2	TTF2_Rank970	2.50196	937
NDFIP2-AS1	NDFIP2-AS1_Rank971	2.50155	938
LINC00457	LINC00457_Rank972	2.49973	939
GLCCI1	GLCCI1_Rank973	2.49933	940
GRID2	GRID2_Rank974	2.49868	941
PTTG1	PTTG1_Rank975	2.49849	942
FABP6	FABP6_Rank976	2.49834	943
NUDCD2	NUDCD2_Rank977	2.49779	944
ADIPOQ-AS1	ADIPOQ-AS1_Rank978	2.49718	945
B3GALNT1	B3GALNT1_Rank979	2.49636	946
ETV1	ETV1_Rank980	2.49636	947
EGFR	EGFR_Rank981	2.49612	948
DNAJC19	DNAJC19_Rank982	2.49551	949
NSG2	NSG2_Rank983	2.49269	950
LINC00911	LINC00911_Rank984	2.49255	951
ZC3H15	ZC3H15_Rank985	2.49017	952
RPL39L	RPL39L_Rank986	2.48919	953
MIRLET7C	MIRLET7C_Rank987	2.48845	954
ZNF287	ZNF287_Rank988	2.48821	955
DAOA	DAOA_Rank989	2.48771	956
STIL	STIL_Rank990	2.48648	957
CALCRL	CALCRL_Rank991	2.48343	958
NAALADL2	NAALADL2_Rank992	2.48343	959
SPANXA2-OT1	SPANXA2-OT1_Rank993	2.48045	960
VRK2	VRK2_Rank994	2.47665	961
GABRB1	GABRB1_Rank995	2.47665	962
ZNF850	ZNF850_Rank996	2.47568	963
CDRT4	CDRT4_Rank997	2.47456	964
SVIP	SVIP_Rank998	2.47403	965
ST3GAL1	ST3GAL1_Rank999	2.47289	966
RGS7	RGS7_Rank1000	2.4716	967
RCOR3	RCOR3_Rank1001	2.47092	968
MIR4500HG	MIR4500HG_Rank1002	2.47039	969
ZNF385B	ZNF385B_Rank1003	2.47039	970
WDR35	WDR35_Rank1004	2.47039	971
VXN	VXN_Rank1005	2.46758	972
PSKH2	PSKH2_Rank1006	2.46639	973
ADGRL2	ADGRL2_Rank1007	2.4655	974
SOX9	SOX9_Rank1008	2.4653	975
ZNF407	ZNF407_Rank1009	2.4649	976
LRRC27	LRRC27_Rank1010	2.46382	977
MR1	MR1_Rank1011	2.46382	978
PCLO	PCLO_Rank1012	2.46272	979
COL19A1	COL19A1_Rank1013	2.46187	980
NEK10	NEK10_Rank1014	2.46187	981
KHDRBS3	KHDRBS3_Rank1015	2.46157	982
ARHGAP26-AS1	ARHGAP26-AS1_Rank1016	2.4614	983
ZNF695	ZNF695_Rank1017	2.45936	984
BCL6	BCL6_Rank1019	2.45669	985
CYYR1	CYYR1_Rank1020	2.45629	986
ADGRL3	ADGRL3_Rank1021	2.45427	987
TAS2R14	TAS2R14_Rank1022	2.45397	988
GLS	GLS_Rank1023	2.45142	989
GALC	GALC_Rank1024	2.45039	990
FGF1	FGF1_Rank1025	2.45039	991
INPP4B	INPP4B_Rank1026	2.4481	992
PTPRK	PTPRK_Rank1027	2.44745	993
ID4	ID4_Rank1028	2.44744	994
MIR4757	MIR4757_Rank1029	2.44658	995
CCDC141	CCDC141_Rank1030	2.4463	996
PARM1	PARM1_Rank1031	2.44484	997
FAM171B	FAM171B_Rank1032	2.44295	998
S1PR1	S1PR1_Rank1033	2.44256	999
TAOK3	TAOK3_Rank1034	2.44222	1000
RIN2	RIN2_Rank1035	2.44112	1001
INPP5A	INPP5A_Rank1036	2.44065	1002
SH3PXD2A	SH3PXD2A_Rank1037	2.44034	1003
KIFAP3	KIFAP3_Rank1038	2.44034	1004
PHF14	PHF14_Rank1039	2.4356	1005
MIR2052HG	MIR2052HG_Rank1040	2.43286	1006
PPBPP2	PPBPP2_Rank1041	2.43229	1007
ZNF587	ZNF587_Rank1042	2.43229	1008
TYW3	TYW3_Rank1043	2.43174	1009
C5orf51	C5orf51_Rank1044	2.43174	1010
CCDC150	CCDC150_Rank1045	2.43154	1011
MIR548AL	MIR548AL_Rank1046	2.43154	1012
UFM1	UFM1_Rank1047	2.4309	1013
SF3B1	SF3B1_Rank1048	2.42954	1014
LANCL2	LANCL2_Rank1049	2.42942	1015
SND1	SND1_Rank1050	2.42812	1016
KLF5	KLF5_Rank1051	2.4266	1017
SCYL3	SCYL3_Rank1052	2.42646	1018
MTERF2	MTERF2_Rank1053	2.42582	1019
CCDC90B	CCDC90B_Rank1054	2.42543	1020
ASAP1-IT2	ASAP1-IT2_Rank1055	2.42539	1021
MBOAT2	MBOAT2_Rank1056	2.42262	1022
ALDH3A2	ALDH3A2_Rank1057	2.42216	1023
MB21D2	MB21D2_Rank1058	2.42214	1024
PBX1	PBX1_Rank1059	2.42177	1025
SPDL1	SPDL1_Rank1060	2.42044	1026
ARMC1	ARMC1_Rank1061	2.41691	1027
IGF2BP2-AS1	IGF2BP2-AS1_Rank1062	2.41634	1028
UBE2E3	UBE2E3_Rank1063	2.41512	1029
NOX3	NOX3_Rank1064	2.41484	1030
STARD13	STARD13_Rank1065	2.41444	1031
RAP2A	RAP2A_Rank1066	2.41293	1032
UTP3	UTP3_Rank1067	2.41288	1033
AP4B1	AP4B1_Rank1068	2.40969	1034
ASB17	ASB17_Rank1069	2.40949	1035
LEKR1	LEKR1_Rank1070	2.40885	1036
PCDH10	PCDH10_Rank1071	2.40845	1037
POM121L12	POM121L12_Rank1072	2.4079	1038
CCSER1	CCSER1_Rank1073	2.40617	1039
FANK1	FANK1_Rank1074	2.40617	1040
PRKAB2	PRKAB2_Rank1075	2.40475	1041
GTF2A1L	GTF2A1L_Rank1076	2.40475	1042
LSM8	LSM8_Rank1077	2.40429	1043
ELAC2	ELAC2_Rank1078	2.40332	1044
MARCH10	MARCH10_Rank1079	2.40208	1045
SMC4	SMC4_Rank1080	2.40188	1046
TGFB2-AS1	TGFB2-AS1_Rank1081	2.40163	1047
EMP1	EMP1_Rank1082	2.39976	1048
MIR505	MIR505_Rank1083	2.39916	1049
NKX2-4	NKX2-4_Rank1084	2.39742	1050
SLC39A10	SLC39A10_Rank1085	2.39728	1051
LINC01994	LINC01994_Rank1086	2.39716	1052
STARD13	STARD13_Rank1087	2.39597	1053
LINC00941	LINC00941_Rank1088	2.39569	1054
RAP2B	RAP2B_Rank1089	2.39223	1055
TFPI	TFPI_Rank1090	2.39139	1056
ERCC8	ERCC8_Rank1091	2.39021	1057
ABLIM1	ABLIM1_Rank1092	2.3881	1058
CLDN1	CLDN1_Rank1093	2.38699	1059
RFC4	RFC4_Rank1094	2.38636	1060
ASPM	ASPM_Rank1095	2.38624	1061
BTBD3	BTBD3_Rank1096	2.38593	1062
HHIP-AS1	HHIP-AS1_Rank1097	2.38581	1063
LINC01085	LINC01085_Rank1098	2.38516	1064
VRK2	VRK2_Rank1099	2.38325	1065
MARS2	MARS2_Rank1100	2.38305	1066
KCNH1	KCNH1_Rank1101	2.38062	1067
ABLIM3	ABLIM3_Rank1102	2.38037	1068
PHKG1	PHKG1_Rank1103	2.37804	1069
FGGY	FGGY_Rank1104	2.37766	1070
LIPF	LIPF_Rank1105	2.37659	1071
MIR924HG	MIR924HG_Rank1106	2.37659	1072
DOCK7	DOCK7_Rank1107	2.37659	1073
TRIM59	TRIM59_Rank1109	2.3755	1074
BTC	BTC_Rank1110	2.37443	1075
BANK1	BANK1_Rank1111	2.37393	1076
NIPSNAP2	NIPSNAP2_Rank1112	2.37243	1077
HECW2	HECW2_Rank1113	2.37234	1078
EIF4A2	EIF4A2_Rank1114	2.37192	1079
LINC01619	LINC01619_Rank1115	2.37045	1080
PRKG2	PRKG2_Rank1116	2.37045	1081
LDAH	LDAH_Rank1117	2.36972	1082
PRICKLE1	PRICKLE1_Rank1118	2.36958	1083
TOX	TOX_Rank1119	2.36895	1084
KCNA4	KCNA4_Rank1120	2.36871	1085
OTOL1	OTOL1_Rank1121	2.36796	1086
CDC42SE2	CDC42SE2_Rank1122	2.36676	1087
KIF13A	KIF13A_Rank1123	2.36645	1088
PDHA2	PDHA2_Rank1124	2.36458	1089
ODR4	ODR4_Rank1125	2.36339	1090
MSX2	MSX2_Rank1126	2.36291	1091
LOC100130880	LOC100130880_Rank1127	2.36196	1092
DLC1	DLC1_Rank1128	2.36196	1093
EDEM3	EDEM3_Rank1129	2.36183	1094
CAV2	CAV2_Rank1130	2.36174	1095
SNAR-I	SNAR-I_Rank1131	2.36154	1096
LOC100130451	LOC100130451_Rank1132	2.36154	1097
WDR75	WDR75_Rank1133	2.35984	1098
LINC01699	LINC01699_Rank1134	2.35952	1099
PPP4R3B	PPP4R3B_Rank1135	2.35608	1100
MYSM1	MYSM1_Rank1136	2.35572	1101
UBE2U	UBE2U_Rank1137	2.35515	1102
NFIA	NFIA_Rank1138	2.35458	1103
MLF1	MLF1_Rank1140	2.35415	1104
MIR205HG	MIR205HG_Rank1141	2.35398	1105
STK17B	STK17B_Rank1142	2.35398	1106
ITPRID2	ITPRID2_Rank1143	2.35319	1107
SCEL	SCEL_Rank1144	2.35262	1108
HYLS1	HYLS1_Rank1146	2.35192	1109
TMPRSS11GP	TMPRSS11GP_Rank1147	2.35104	1110
DIRC1	DIRC1_Rank1148	2.35104	1111
COMMD2	COMMD2_Rank1149	2.34997	1112
SDHAF3	SDHAF3_Rank1150	2.34997	1113
RNF144B	RNF144B_Rank1152	2.34847	1114
PHKA1	PHKA1_Rank1153	2.34423	1115
INPP5A	INPP5A_Rank1154	2.34314	1116
LTBP1	LTBP1_Rank1155	2.34256	1117
EXOC8	EXOC8_Rank1156	2.34168	1118
STAT1	STAT1_Rank1157	2.34158	1119
RFC3	RFC3_Rank1158	2.34055	1120
CXCL8	CXCL8_Rank1159	2.34055	1121
LRRC40	LRRC40_Rank1160	2.34055	1122
ISPD-AS1	ISPD-AS1_Rank1161	2.34046	1123
CTNNA2	CTNNA2_Rank1162	2.34004	1124
DKK1	DKK1_Rank1163	2.33939	1125
IMPAD1	IMPAD1_Rank1164	2.33806	1126
BTBD3	BTBD3_Rank1165	2.33772	1127
SERTAD2	SERTAD2_Rank1166	2.33715	1128
MTHFD2L	MTHFD2L_Rank1167	2.33655	1129
GABBR2	GABBR2_Rank1168	2.3358	1130
ETV5	ETV5_Rank1169	2.3357	1131
GORAB	GORAB_Rank1170	2.33554	1132
FLRT2	FLRT2_Rank1171	2.33479	1133
ARHGDIB	ARHGDIB_Rank1172	2.33416	1134
USP25	USP25_Rank1173	2.33416	1135
TBCCD1	TBCCD1_Rank1174	2.33331	1136
GRIA1	GRIA1_Rank1175	2.33072	1137
ABCA1	ABCA1_Rank1176	2.33055	1138
VWDE	VWDE_Rank1177	2.32902	1139
COX18	COX18_Rank1178	2.32831	1140
SPTLC1	SPTLC1_Rank1179	2.32756	1141
GADD45A	GADD45A_Rank1180	2.32666	1142
HHAT	HHAT_Rank1181	2.32638	1143
AGTR2	AGTR2_Rank1182	2.32544	1144
MIR125B2	MIR125B2_Rank1183	2.32367	1145
SNX16	SNX16_Rank1184	2.32327	1146
USP13	USP13_Rank1185	2.32256	1147
OR2B2	OR2B2_Rank1186	2.32244	1148
HIST1H2BD	HIST1H2BD_Rank1187	2.32205	1149
DGKB	DGKB_Rank1188	2.32054	1150
MIR4500	MIR4500_Rank1189	2.31944	1151
SCN9A	SCN9A_Rank1190	2.31911	1152
YBX3	YBX3_Rank1191	2.31907	1153
CA2	CA2_Rank1192	2.31907	1154
GLRX3	GLRX3_Rank1193	2.3178	1155
PPP2R3A	PPP2R3A_Rank1194	2.31651	1156
MYLIP	MYLIP_Rank1195	2.31593	1157
SOX2	SOX2_Rank1196	2.3148	1158
HOOK1	HOOK1_Rank1197	2.31334	1159
CYR61	CYR61_Rank1198	2.3117	1160
FAM49B	FAM49B_Rank1199	2.31004	1161
ASB5	ASB5_Rank1200	2.30968	1162
NUDT12	NUDT12_Rank1201	2.3087	1163
GPR87	GPR87_Rank1202	2.30619	1164
MBNL1	MBNL1_Rank1203	2.30601	1165
PSPH	PSPH_Rank1204	2.30578	1166
TENM2	TENM2_Rank1205	2.30431	1167
RNU6-16P	RNU6-16P_Rank1206	2.30261	1168
MRPL33	MRPL33_Rank1207	2.30177	1169
HNF4G	HNF4G_Rank1208	2.30145	1170
LOC100130849	LOC100130849_Rank1209	2.30116	1171
SLC35F3	SLC35F3_Rank1210	2.29767	1172
ITPR2	ITPR2_Rank1211	2.2966	1173
SMC2	SMC2_Rank1212	2.29578	1174
RAI1	RAI1_Rank1213	2.29522	1175
MYO1B	MYO1B_Rank1214	2.2952	1176
FTMT	FTMT_Rank1215	2.29183	1177
DCHS2	DCHS2_Rank1216	2.29045	1178
UBE2E3	UBE2E3_Rank1217	2.28994	1179
HS1BP3	HS1BP3_Rank1218	2.28984	1180
TCEANC2	TCEANC2_Rank1219	2.28963	1181
SNX5	SNX5_Rank1220	2.28944	1182
RTP1	RTP1_Rank1221	2.28936	1183
KIAA0040	KIAA0040_Rank1222	2.28928	1184
LINC00707	LINC00707_Rank1224	2.28476	1185
ZSWIM2	ZSWIM2_Rank1225	2.28413	1186
UBE2U	UBE2U_Rank1226	2.2831	1187
SPIRE1	SPIRE1_Rank1227	2.2826	1188
FGB	FGB_Rank1228	2.28253	1189
HECW2	HECW2_Rank1229	2.28233	1190
TXNL1	TXNL1_Rank1230	2.28164	1191
GAS5	GAS5_Rank1231	2.28144	1192
ACBD6	ACBD6_Rank1232	2.28107	1193
LOC100507377	LOC100507377_Rank1233	2.28093	1194
BHLHE40-AS1	BHLHE40-AS1_Rank1234	2.28038	1195
TERF1	TERF1_Rank1235	2.27878	1196
KIAA2013	KIAA2013_Rank1236	2.27608	1197
GPC4	GPC4_Rank1237	2.27608	1198
ANKRD17	ANKRD17_Rank1238	2.27602	1199
CENPW	CENPW_Rank1239	2.27602	1200
EYA1	EYA1_Rank1241	2.27598	1201
TSPAN5	TSPAN5_Rank1242	2.27594	1202
FETUB	FETUB_Rank1243	2.27588	1203
SYT14	SYT14_Rank1244	2.27588	1204
LIF	LIF_Rank1245	2.27585	1205
TTC32	TTC32_Rank1246	2.27584	1206
SAMD13	SAMD13_Rank1247	2.27583	1207
SLC35B4	SLC35B4_Rank1248	2.27579	1208
SINHCAF	SINHCAF_Rank1249	2.27574	1209
MAT2B	MAT2B_Rank1250	2.27224	1210
EDRF1	EDRF1_Rank1251	2.27156	1211
SMG7-AS1	SMG7-AS1_Rank1252	2.27095	1212
MIR378D2	MIR378D2_Rank1253	2.27078	1213
MFN1	MFN1_Rank1254	2.26976	1214
DHRS3	DHRS3_Rank1255	2.26973	1215
LAMC1	LAMC1_Rank1256	2.26948	1216
THG1L	THG1L_Rank1257	2.26921	1217
FBXO38	FBXO38_Rank1258	2.26776	1218
LINC00052	LINC00052_Rank1259	2.2673	1219
THRB	THRB_Rank1260	2.26713	1220
FXYD4	FXYD4_Rank1261	2.26559	1221
CLDN1	CLDN1_Rank1262	2.26559	1222
CD55	CD55_Rank1263	2.26543	1223
PRB4	PRB4_Rank1264	2.26494	1224
RARS	RARS_Rank1265	2.26438	1225
LRRC8C	LRRC8C_Rank1266	2.26335	1226
PTPRQ	PTPRQ_Rank1267	2.26335	1227
RANBP9	RANBP9_Rank1268	2.26332	1228
HBP1	HBP1_Rank1269	2.26332	1229
LINC00911	LINC00911_Rank1270	2.26306	1230
RAD51AP1	RAD51AP1_Rank1271	2.26299	1231
OPRM1	OPRM1_Rank1272	2.26121	1232
ARMC1	ARMC1_Rank1273	2.25938	1233
SEL1L	SEL1L_Rank1274	2.25927	1234
WDR60	WDR60_Rank1275	2.25824	1235
LOC100289361	LOC100289361_Rank1277	2.25704	1236
CDKAL1	CDKAL1_Rank1278	2.2567	1237
TXNDC2	TXNDC2_Rank1279	2.25632	1238
RPE65	RPE65_Rank1280	2.25623	1239
OXR1	OXR1_Rank1281	2.25623	1240
PTPRM	PTPRM_Rank1282	2.25603	1241
EFNA5	EFNA5_Rank1283	2.25603	1242
TRIM55	TRIM55_Rank1284	2.25553	1243
SNORD96B	SNORD96B_Rank1285	2.25371	1244
EFEMP1	EFEMP1_Rank1286	2.2536	1245
ELAVL2	ELAVL2_Rank1287	2.2536	1246
AMN1	AMN1_Rank1288	2.25322	1247
ST18	ST18_Rank1289	2.2531	1248
MIR205HG	MIR205HG_Rank1290	2.25272	1249
GUF1	GUF1_Rank1291	2.25242	1250
HS3ST1	HS3ST1_Rank1292	2.25177	1251
CNGB3	CNGB3_Rank1293	2.25042	1252
DDX47	DDX47_Rank1294	2.24928	1253
CYCS	CYCS_Rank1295	2.24741	1254
ZNF804A	ZNF804A_Rank1296	2.24624	1255
DNAJC2	DNAJC2_Rank1297	2.24596	1256
HJV	HJV_Rank1298	2.24443	1257
PITPNC1	PITPNC1_Rank1299	2.24425	1258
TRAPPC9	TRAPPC9_Rank1300	2.24417	1259
AFG3L2	AFG3L2_Rank1301	2.24239	1260
LRRC8D	LRRC8D_Rank1302	2.24239	1261
ASB3	ASB3_Rank1303	2.24239	1262
TM4SF18	TM4SF18_Rank1304	2.24229	1263
RIN2	RIN2_Rank1305	2.24005	1264
MIR578	MIR578_Rank1306	2.23941	1265
LOC643542	LOC643542_Rank1307	2.23829	1266
LOC285593	LOC285593_Rank1308	2.2381	1267
RAP2B	RAP2B_Rank1309	2.23737	1268
NABP1	NABP1_Rank1310	2.23737	1269
LOC100506474	LOC100506474_Rank1311	2.23646	1270
RARRES1	RARRES1_Rank1312	2.23541	1271
PWWP2A	PWWP2A_Rank1313	2.23466	1272
RTN4	RTN4_Rank1314	2.23108	1273
RERGL	RERGL_Rank1315	2.22775	1274
THSD7A	THSD7A_Rank1316	2.22697	1275
TULP3	TULP3_Rank1317	2.22599	1276
ZNF329	ZNF329_Rank1318	2.22476	1277
CRTAM	CRTAM_Rank1319	2.22476	1278
LINC00894	LINC00894_Rank1320	2.22434	1279
TTC4	TTC4_Rank1321	2.22429	1280
STK17B	STK17B_Rank1322	2.22421	1281
PJVK	PJVK_Rank1323	2.22378	1282
MED7	MED7_Rank1324	2.22371	1283
CDC7	CDC7_Rank1325	2.22171	1284
TMEM106B	TMEM106B_Rank1326	2.22083	1285
SEH1L	SEH1L_Rank1327	2.22006	1286
LINC01913	LINC01913_Rank1328	2.21948	1287
CCNL1	CCNL1_Rank1329	2.21612	1288
HIST1H2AK	HIST1H2AK_Rank1330	2.2153	1289
SCEL	SCEL_Rank1332	2.21498	1290
LINC01994	LINC01994_Rank1333	2.2147	1291
DHX15	DHX15_Rank1334	2.21446	1292
CAVIN4	CAVIN4_Rank1335	2.21418	1293
TTC32	TTC32_Rank1336	2.21356	1294
NFIA	NFIA_Rank1337	2.21331	1295
TACSTD2	TACSTD2_Rank1338	2.213	1296
ETV1	ETV1_Rank1339	2.21288	1297
P3H2	P3H2_Rank1340	2.2125	1298
DNAH14	DNAH14_Rank1341	2.2125	1299
RAB2A	RAB2A_Rank1342	2.21248	1300
FAM171B	FAM171B_Rank1343	2.21191	1301
UBE2W	UBE2W_Rank1344	2.21183	1302
TMEM67	TMEM67_Rank1345	2.21139	1303
LINC01559	LINC01559_Rank1346	2.21135	1304
CALM1	CALM1_Rank1347	2.21049	1305
TCF7L2	TCF7L2_Rank1348	2.20976	1306
ABLIM3	ABLIM3_Rank1349	2.20973	1307
LOC642846	LOC642846_Rank1350	2.20911	1308
MIR30B	MIR30B_Rank1351	2.20721	1309
FGFBP1	FGFBP1_Rank1352	2.20615	1310
ABRA	ABRA_Rank1353	2.20596	1311
CDRT15L2	CDRT15L2_Rank1354	2.20475	1312
ZFP91-CNTF	ZFP91-CNTF_Rank1355	2.2047	1313
OXR1	OXR1_Rank1356	2.2047	1314
MTERF3	MTERF3_Rank1357	2.19969	1315
BRIP1	BRIP1_Rank1358	2.19798	1316
ARL14EPL	ARL14EPL_Rank1359	2.19798	1317
CDC25B	CDC25B_Rank1360	2.19758	1318
EMC2	EMC2_Rank1361	2.19587	1319
ITPRID2	ITPRID2_Rank1362	2.19572	1320
USP1	USP1_Rank1363	2.19529	1321
ZNF385B	ZNF385B_Rank1364	2.19503	1322
TMTC2	TMTC2_Rank1365	2.19503	1323
CASQ2	CASQ2_Rank1366	2.19503	1324
UBLCP1	UBLCP1_Rank1367	2.19438	1325
HINT1	HINT1_Rank1368	2.19372	1326
SPATA4	SPATA4_Rank1369	2.19326	1327
ZNF608	ZNF608_Rank1370	2.19286	1328
LOC389895	LOC389895_Rank1371	2.19286	1329
CCDC144NL	CCDC144NL_Rank1372	2.19174	1330
MTFR2	MTFR2_Rank1373	2.19157	1331
LSP1P5	LSP1P5_Rank1374	2.19109	1332
TUBB6	TUBB6_Rank1375	2.18898	1333
WARS2	WARS2_Rank1376	2.18718	1334
EPS8	EPS8_Rank1377	2.18668	1335
NABP1	NABP1_Rank1378	2.18583	1336
LNPK	LNPK_Rank1379	2.18568	1337
UBXN2B	UBXN2B_Rank1381	2.18524	1338
GADD45A	GADD45A_Rank1383	2.18396	1339
CANX	CANX_Rank1384	2.18371	1340
LINC01184	LINC01184_Rank1385	2.18278	1341
H2AFJ	H2AFJ_Rank1388	2.18229	1342
TRIM32	TRIM32_Rank1389	2.1816	1343
HMGN3-AS1	HMGN3-AS1_Rank1390	2.17876	1344
HSD52	HSD52_Rank1391	2.17837	1345
SLAIN2	SLAIN2_Rank1392	2.17775	1346
LARS	LARS_Rank1393	2.17768	1347
PDE11A	PDE11A_Rank1394	2.1775	1348
TOR1AIP1	TOR1AIP1_Rank1395	2.17693	1349
C4orf3	C4orf3_Rank1396	2.17648	1350
ADGRL3	ADGRL3_Rank1397	2.17626	1351
CNOT8	CNOT8_Rank1398	2.17518	1352
TBCCD1	TBCCD1_Rank1399	2.17425	1353
ANKRD17	ANKRD17_Rank1400	2.17421	1354
TMLHE	TMLHE_Rank1401	2.17349	1355
LOC100505658	LOC100505658_Rank1402	2.17337	1356
CNTN3	CNTN3_Rank1403	2.17337	1357
CCDC144NL	CCDC144NL_Rank1404	2.17128	1358
OTOL1	OTOL1_Rank1405	2.17087	1359
TMPRSS15	TMPRSS15_Rank1406	2.16932	1360
LAMC2	LAMC2_Rank1407	2.16923	1361
ZNF484	ZNF484_Rank1408	2.16751	1362
CR1L	CR1L_Rank1409	2.16679	1363
SP4	SP4_Rank1410	2.16679	1364
PSMA5	PSMA5_Rank1411	2.16632	1365
SWT1	SWT1_Rank1412	2.16581	1366
TTC8	TTC8_Rank1413	2.16561	1367
LINC00460	LINC00460_Rank1414	2.16492	1368
LOC100288748	LOC100288748_Rank1415	2.16482	1369
TRIM41	TRIM41_Rank1416	2.16315	1370
ATF2	ATF2_Rank1417	2.16313	1371
COX10-AS1	COX10-AS1_Rank1418	2.16285	1372
VIT	VIT_Rank1419	2.16236	1373
SLC4A4	SLC4A4_Rank1420	2.1614	1374
TRIM42	TRIM42_Rank1421	2.15946	1375
C9orf47	C9orf47_Rank1422	2.15854	1376
C6orf141	C6orf141_Rank1423	2.15763	1377
CACNA2D1	CACNA2D1_Rank1424	2.15749	1378
NRG1	NRG1_Rank1425	2.15749	1379
RGS20	RGS20_Rank1426	2.15507	1380
SHC3	SHC3_Rank1427	2.15488	1381
PARM1	PARM1_Rank1428	2.15375	1382
PTRHD1	PTRHD1_Rank1429	2.15301	1383
RAP2B	RAP2B_Rank1430	2.15271	1384
TRAM1	TRAM1_Rank1431	2.15181	1385
TXNDC2	TXNDC2_Rank1432	2.15089	1386
GFOD1	GFOD1_Rank1433	2.15073	1387
GZF1	GZF1_Rank1434	2.15055	1388
HIST1H2AC	HIST1H2AC_Rank1435	2.15043	1389
EPB41L4A-AS1	EPB41L4A-AS1_Rank1436	2.14996	1390
PANK3	PANK3_Rank1437	2.14722	1391
MRPL50	MRPL50_Rank1438	2.14665	1392
KLLN	KLLN_Rank1439	2.14635	1393
PCDHAC2	PCDHAC2_Rank1440	2.14527	1394
EML4	EML4_Rank1441	2.14464	1395
LINC00893	LINC00893_Rank1443	2.14382	1396
NEK7	NEK7_Rank1444	2.14357	1397
MIR561	MIR561_Rank1445	2.14357	1398
TPRG1-AS2	TPRG1-AS2_Rank1448	2.14301	1399
SNORA59B	SNORA59B_Rank1449	2.14095	1400
RTP4	RTP4_Rank1450	2.14015	1401
UQCRB	UQCRB_Rank1451	2.13823	1402
EGLN1	EGLN1_Rank1452	2.13821	1403
NABP1	NABP1_Rank1453	2.13678	1404
TCF7L2	TCF7L2_Rank1454	2.13675	1405
LINC00472	LINC00472_Rank1455	2.13675	1406
CLCN3	CLCN3_Rank1456	2.13632	1407
PPIP5K2	PPIP5K2_Rank1457	2.13579	1408
SOX9	SOX9_Rank1458	2.13576	1409
ZNF91	ZNF91_Rank1459	2.13461	1410
LINC00511	LINC00511_Rank1460	2.13443	1411
ATP11B	ATP11B_Rank1461	2.13364	1412
LINC00559	LINC00559_Rank1462	2.13296	1413
MOB4	MOB4_Rank1463	2.13272	1414
ID4	ID4_Rank1464	2.13239	1415
CLN8	CLN8_Rank1465	2.13101	1416
LAPTM4A	LAPTM4A_Rank1466	2.13018	1417
DHFRP3	DHFRP3_Rank1467	2.12917	1418
MAGEA4	MAGEA4_Rank1468	2.12893	1419
SLC39A10	SLC39A10_Rank1469	2.12824	1420
RTN4	RTN4_Rank1470	2.12794	1421
C17orf51	C17orf51_Rank1471	2.12754	1422
ATP6V1H	ATP6V1H_Rank1472	2.12745	1423
MIR4275	MIR4275_Rank1473	2.12621	1424
MIR181A1HG	MIR181A1HG_Rank1474	2.12565	1425
PURPL	PURPL_Rank1475	2.12533	1426
MCC	MCC_Rank1476	2.12451	1427
ZNF749	ZNF749_Rank1477	2.12428	1428
LINC00673	LINC00673_Rank1478	2.12388	1429
JARID2	JARID2_Rank1479	2.12388	1430
RPS6KA5	RPS6KA5_Rank1480	2.12377	1431
UBB	UBB_Rank1482	2.12266	1432
CALU	CALU_Rank1483	2.12007	1433
ALG10B	ALG10B_Rank1484	2.11914	1434
LINC00662	LINC00662_Rank1485	2.11838	1435
FGF13	FGF13_Rank1486	2.11708	1436
DNAJC5B	DNAJC5B_Rank1487	2.11675	1437
DNAJB4	DNAJB4_Rank1488	2.11665	1438
PCDH9-AS2	PCDH9-AS2_Rank1489	2.11659	1439
FRRS1	FRRS1_Rank1490	2.1162	1440
ZSWIM6	ZSWIM6_Rank1491	2.11495	1441
CWC22	CWC22_Rank1492	2.11477	1442
PDCD10	PDCD10_Rank1493	2.11413	1443
TNFAIP8	TNFAIP8_Rank1494	2.11366	1444
MMP16	MMP16_Rank1495	2.1125	1445
LOC100288748	LOC100288748_Rank1496	2.11109	1446
SPINK5	SPINK5_Rank1497	2.10937	1447
PGK1	PGK1_Rank1498	2.10921	1448
RAP2B	RAP2B_Rank1499	2.10864	1449
LOC399715	LOC399715_Rank1500	2.1085	1450
MIR4643	MIR4643_Rank1501	2.10832	1451
PIEZO2	PIEZO2_Rank1502	2.1078	1452
DIAPH1	DIAPH1_Rank1503	2.1077	1453
EML6	EML6_Rank1504	2.10596	1454
AHR	AHR_Rank1505	2.10498	1455
SLC25A28	SLC25A28_Rank1506	2.10435	1456
HIBCH	HIBCH_Rank1507	2.10206	1457
TENM2	TENM2_Rank1508	2.10195	1458
TOM1L2	TOM1L2_Rank1509	2.10125	1459
LOC100505841	LOC100505841_Rank1511	2.1003	1460
ZNF18	ZNF18_Rank1512	2.10023	1461
FGGY	FGGY_Rank1513	2.10003	1462
ADGRL2	ADGRL2_Rank1514	2.09848	1463
SOD3	SOD3_Rank1515	2.09848	1464
EXOC1	EXOC1_Rank1516	2.0981	1465
RDH10	RDH10_Rank1517	2.09802	1466
NCEH1	NCEH1_Rank1518	2.09794	1467
LMO7	LMO7_Rank1519	2.09767	1468
PSMB7	PSMB7_Rank1520	2.09721	1469
NDRG1	NDRG1_Rank1521	2.09683	1470
EFCAB1	EFCAB1_Rank1522	2.09638	1471
SPIN1	SPIN1_Rank1523	2.09611	1472
DMXL1	DMXL1_Rank1524	2.0958	1473
ADIPOR2	ADIPOR2_Rank1525	2.09453	1474
BICC1	BICC1_Rank1526	2.09389	1475
NEMP2	NEMP2_Rank1527	2.09289	1476
IER5	IER5_Rank1528	2.09284	1477
ESRP1	ESRP1_Rank1529	2.09271	1478
ACADM	ACADM_Rank1530	2.09261	1479
RGS20	RGS20_Rank1531	2.09257	1480
FAM227B	FAM227B_Rank1532	2.09248	1481
SPRY2	SPRY2_Rank1533	2.09194	1482
SPRY2	SPRY2_Rank1534	2.09029	1483
CPEB4	CPEB4_Rank1535	2.08913	1484
CCDC141	CCDC141_Rank1536	2.08888	1485
ABHD12	ABHD12_Rank1537	2.08888	1486
ATP2B1-AS1	ATP2B1-AS1_Rank1539	2.08858	1487
RAG2	RAG2_Rank1540	2.0883	1488
MIR4422	MIR4422_Rank1541	2.08691	1489
EPB41L5	EPB41L5_Rank1542	2.08645	1490
ZBTB6	ZBTB6_Rank1543	2.08591	1491
CCDC169-SOHLH2	CCDC169-SOHLH2_Rank1544	2.08424	1492
MIR4638	MIR4638_Rank1545	2.08328	1493
GNAL	GNAL_Rank1546	2.08274	1494
TFDP3	TFDP3_Rank1547	2.08125	1495
HLX	HLX_Rank1548	2.08093	1496
MAP2K6	MAP2K6_Rank1549	2.08059	1497
HS3ST1	HS3ST1_Rank1550	2.07928	1498
DIRAS3	DIRAS3_Rank1551	2.07765	1499
PHKG1	PHKG1_Rank1553	2.07726	1500
SLC7A11	SLC7A11_Rank1554	2.07672	1501
ID4	ID4_Rank1555	2.07634	1502
TPP2	TPP2_Rank1556	2.07577	1503
SPRY2	SPRY2_Rank1557	2.0756	1504
CUTALP	CUTALP_Rank1558	2.07436	1505
MIR505	MIR505_Rank1559	2.07435	1506
MED21	MED21_Rank1560	2.07224	1507
PKN2	PKN2_Rank1561	2.07068	1508
AHCYL1	AHCYL1_Rank1562	2.07002	1509
TINAGL1	TINAGL1_Rank1563	2.06988	1510
TPD52	TPD52_Rank1564	2.06863	1511
CCDC141	CCDC141_Rank1565	2.06769	1512
LINC02372	LINC02372_Rank1566	2.06665	1513
ERBB4	ERBB4_Rank1567	2.06633	1514
JARID2	JARID2_Rank1568	2.06633	1515
ADGRL4	ADGRL4_Rank1569	2.06463	1516
CDK5RAP2	CDK5RAP2_Rank1570	2.06355	1517
RALGAPA2	RALGAPA2_Rank1571	2.06284	1518
TBL1XR1	TBL1XR1_Rank1572	2.06278	1519
MRPS28	MRPS28_Rank1573	2.06278	1520
LINC00475	LINC00475_Rank1574	2.06261	1521
LAMC2	LAMC2_Rank1575	2.06257	1522
PLAT	PLAT_Rank1576	2.06255	1523
TBC1D1	TBC1D1_Rank1577	2.06002	1524
DDX5	DDX5_Rank1578	2.05939	1525
ITPRID2	ITPRID2_Rank1579	2.05786	1526
ZC2HC1A	ZC2HC1A_Rank1580	2.05759	1527
RDH14	RDH14_Rank1581	2.05699	1528
CLDN20	CLDN20_Rank1582	2.05699	1529
PRLR	PRLR_Rank1583	2.05561	1530
PWWP2A	PWWP2A_Rank1584	2.0555	1531
RAD51AP2	RAD51AP2_Rank1585	2.05533	1532
GABARAPL1	GABARAPL1_Rank1586	2.05532	1533
TRIM16L	TRIM16L_Rank1587	2.0551	1534
STRAP	STRAP_Rank1588	2.05491	1535
STAB2	STAB2_Rank1589	2.05465	1536
ADPRM	ADPRM_Rank1590	2.05387	1537
PRKACB	PRKACB_Rank1591	2.05373	1538
SERP1	SERP1_Rank1592	2.05354	1539
RNF182	RNF182_Rank1593	2.05175	1540
SLC46A2	SLC46A2_Rank1594	2.05128	1541
MGC27382	MGC27382_Rank1595	2.05108	1542
FKBP7	FKBP7_Rank1596	2.04985	1543
ACSL5	ACSL5_Rank1597	2.04938	1544
ATXN1	ATXN1_Rank1598	2.04938	1545
PRND	PRND_Rank1599	2.04918	1546
TBX19	TBX19_Rank1600	2.04822	1547
SELENOF	SELENOF_Rank1601	2.04739	1548
MZT1	MZT1_Rank1602	2.04681	1549
ISOC1	ISOC1_Rank1603	2.04673	1550
ELOC	ELOC_Rank1604	2.04605	1551
LINC00893	LINC00893_Rank1605	2.04467	1552
ZNF648	ZNF648_Rank1606	2.04419	1553
RHOB	RHOB_Rank1607	2.04419	1554
SH3RF2	SH3RF2_Rank1608	2.04335	1555
VPS8	VPS8_Rank1609	2.04316	1556
SNTG1	SNTG1_Rank1610	2.0429	1557
SLC30A7	SLC30A7_Rank1612	2.04214	1558
SEMA4D	SEMA4D_Rank1613	2.04208	1559
ZNF543	ZNF543_Rank1614	2.0418	1560
MRPL19	MRPL19_Rank1615	2.04117	1561
EGFR	EGFR_Rank1616	2.04108	1562
DENND2A	DENND2A_Rank1617	2.03976	1563
C1orf112	C1orf112_Rank1619	2.0379	1564
ZNF518A	ZNF518A_Rank1620	2.03744	1565
C1QTNF9B	C1QTNF9B_Rank1621	2.03681	1566
DNAH5	DNAH5_Rank1622	2.03681	1567
MDFIC	MDFIC_Rank1623	2.03679	1568
MIR205	MIR205_Rank1624	2.03617	1569
SYNE1	SYNE1_Rank1625	2.03478	1570
RP1	RP1_Rank1626	2.03376	1571
NT5C1B	NT5C1B_Rank1627	2.03345	1572
AGO2	AGO2_Rank1628	2.03241	1573
SLIT3	SLIT3_Rank1629	2.03068	1574
DNAH7	DNAH7_Rank1630	2.03041	1575
GRID1-AS1	GRID1-AS1_Rank1631	2.02905	1576
UCHL3	UCHL3_Rank1632	2.02903	1577
PHLDA3	PHLDA3_Rank1633	2.02867	1578
SF3B4	SF3B4_Rank1634	2.02752	1579
CAV2	CAV2_Rank1635	2.02652	1580
NEUROD1	NEUROD1_Rank1636	2.02575	1581
TMPRSS11D	TMPRSS11D_Rank1637	2.02533	1582
C12orf73	C12orf73_Rank1638	2.0246	1583
DIMT1	DIMT1_Rank1639	2.02431	1584
GALNT7	GALNT7_Rank1640	2.02364	1585
CCDC140	CCDC140_Rank1641	2.02317	1586
DCTN4	DCTN4_Rank1642	2.02248	1587
LDHB	LDHB_Rank1643	2.02193	1588
RNF182	RNF182_Rank1644	2.02179	1589
PRKAA2	PRKAA2_Rank1645	2.02087	1590
ITGB3BP	ITGB3BP_Rank1647	2.01905	1591
EGFR-AS1	EGFR-AS1_Rank1648	2.01845	1592
NA	NA_Rank1649	2.01834	1593
CDH6	CDH6_Rank1650	2.0181	1594
STXBP3	STXBP3_Rank1651	2.01804	1595
ID4	ID4_Rank1652	2.01643	1596
POLI	POLI_Rank1653	2.01611	1597
SLC39A10	SLC39A10_Rank1654	2.01594	1598
AREG	AREG_Rank1655	2.01576	1599
VRK2	VRK2_Rank1656	2.01576	1600
PYROXD1	PYROXD1_Rank1657	2.01553	1601
OR2V2	OR2V2_Rank1658	2.01511	1602
KIAA1324L	KIAA1324L_Rank1659	2.01503	1603
SLC33A1	SLC33A1_Rank1660	2.01443	1604
ENTPD3-AS1	ENTPD3-AS1_Rank1661	2.01293	1605
HHAT	HHAT_Rank1662	2.01275	1606
USP13	USP13_Rank1663	2.01012	1607
TBC1D15	TBC1D15_Rank1664	2.00943	1608
NEMP2	NEMP2_Rank1665	2.00926	1609
LIPK	LIPK_Rank1666	2.00919	1610
GM2A	GM2A_Rank1667	2.00894	1611
ELL2	ELL2_Rank1668	2.00787	1612
MCC	MCC_Rank1669	2.00783	1613
SLC4A4	SLC4A4_Rank1670	2.00752	1614
PRKRA	PRKRA_Rank1671	2.00743	1615
METTL21EP	METTL21EP_Rank1672	2.00716	1616
MIR1246	MIR1246_Rank1673	2.00627	1617
MB21D2	MB21D2_Rank1674	2.00529	1618
PGAP1	PGAP1_Rank1675	2.00463	1619
SH3TC2	SH3TC2_Rank1676	2.00441	1620
HMGB2	HMGB2_Rank1677	2.00333	1621
RTP2	RTP2_Rank1678	2.00287	1622
LOC100130331	LOC100130331_Rank1679	2.00098	1623
SIRT5	SIRT5_Rank1680	1.99887	1624
MRE11	MRE11_Rank1681	1.99805	1625
SPCS3	SPCS3_Rank1684	1.99732	1626
TADA1	TADA1_Rank1685	1.99717	1627
NUF2	NUF2_Rank1686	1.99636	1628
CCDC115	CCDC115_Rank1687	1.9963	1629
TMEM18	TMEM18_Rank1688	1.99537	1630
C1orf220	C1orf220_Rank1689	1.99365	1631
ESYT2	ESYT2_Rank1690	1.99354	1632
COQ10B	COQ10B_Rank1691	1.9928	1633
KLF10	KLF10_Rank1692	1.99276	1634
RABGGTB	RABGGTB_Rank1693	1.99178	1635
FSIP2	FSIP2_Rank1694	1.99101	1636
RNF20	RNF20_Rank1695	1.99097	1637
LINC00474	LINC00474_Rank1696	1.98942	1638
MCF2L2	MCF2L2_Rank1697	1.98937	1639
C8orf44-SGK3	C8orf44-SGK3_Rank1698	1.9889	1640
GULP1	GULP1_Rank1699	1.98861	1641
NA	NA_Rank1700	1.98744	1642
ANXA2	ANXA2_Rank1701	1.9865	1643
NR3C1	NR3C1_Rank1702	1.98638	1644
RPL37	RPL37_Rank1703	1.98614	1645
LINC01994	LINC01994_Rank1704	1.98609	1646
GPATCH11	GPATCH11_Rank1705	1.98577	1647
ZBTB10	ZBTB10_Rank1706	1.98536	1648
MECOM	MECOM_Rank1707	1.98535	1649
KCNK1	KCNK1_Rank1708	1.98535	1650
PLCL1	PLCL1_Rank1709	1.98302	1651
GDAP1	GDAP1_Rank1710	1.98302	1652
TAOK3	TAOK3_Rank1711	1.98265	1653
LPGAT1	LPGAT1_Rank1712	1.98231	1654
LINC00894	LINC00894_Rank1713	1.98191	1655
C1orf220	C1orf220_Rank1714	1.98092	1656
SPRED2	SPRED2_Rank1715	1.97707	1657
ZNF286A	ZNF286A_Rank1716	1.97583	1658
LOC100192426	LOC100192426_Rank1717	1.97531	1659
HHAT	HHAT_Rank1718	1.97461	1660
C12orf49	C12orf49_Rank1719	1.97455	1661
ZFAT	ZFAT_Rank1720	1.97398	1662
TSG101	TSG101_Rank1721	1.97371	1663
LINC00924	LINC00924_Rank1722	1.97354	1664
LRRTM3	LRRTM3_Rank1723	1.97085	1665
ATXN1	ATXN1_Rank1724	1.96848	1666
LOC401463	LOC401463_Rank1725	1.96779	1667
TEX48	TEX48_Rank1726	1.96734	1668
OCIAD1	OCIAD1_Rank1727	1.96709	1669
PTGER4	PTGER4_Rank1728	1.96709	1670
STK38L	STK38L_Rank1729	1.9658	1671
TCERG1	TCERG1_Rank1730	1.96502	1672
NOG	NOG_Rank1731	1.96498	1673
TOPBP1	TOPBP1_Rank1732	1.9641	1674
THUMPD1	THUMPD1_Rank1733	1.96227	1675
CACHD1	CACHD1_Rank1734	1.96077	1676
C9orf3	C9orf3_Rank1735	1.96016	1677
MIR128-2	MIR128-2_Rank1736	1.95851	1678
CEP192	CEP192_Rank1737	1.95668	1679
LMBRD1	LMBRD1_Rank1738	1.95612	1680
SMYD3	SMYD3_Rank1739	1.95612	1681
CNTN1	CNTN1_Rank1740	1.95563	1682
UBA6-AS1	UBA6-AS1_Rank1741	1.95558	1683
COX7C	COX7C_Rank1742	1.95411	1684
SPATA31C2	SPATA31C2_Rank1743	1.95409	1685
SLC19A2	SLC19A2_Rank1744	1.95337	1686
ZNF281	ZNF281_Rank1745	1.95093	1687
EFNA5	EFNA5_Rank1746	1.95058	1688
ZNF624	ZNF624_Rank1747	1.94946	1689
NABP1	NABP1_Rank1748	1.9488	1690
PLCL1	PLCL1_Rank1749	1.94786	1691
FABP6	FABP6_Rank1750	1.9475	1692
MIR5087	MIR5087_Rank1751	1.94496	1693
ALG10B	ALG10B_Rank1752	1.94492	1694
SECISBP2	SECISBP2_Rank1753	1.94376	1695
PCDH9-AS2	PCDH9-AS2_Rank1754	1.94329	1696
RBM27	RBM27_Rank1755	1.94325	1697
MPP1	MPP1_Rank1756	1.94314	1698
RC3H2	RC3H2_Rank1757	1.94304	1699
LINC01192	LINC01192_Rank1758	1.94301	1700
BTC	BTC_Rank1759	1.94301	1701
SUCNR1	SUCNR1_Rank1760	1.93876	1702
HHIPL2	HHIPL2_Rank1761	1.93758	1703
TGDS	TGDS_Rank1762	1.93726	1704
SEMA3A	SEMA3A_Rank1763	1.93685	1705
CACNG4	CACNG4_Rank1764	1.93663	1706
ARID5B	ARID5B_Rank1765	1.9365	1707
C8orf37-AS1	C8orf37-AS1_Rank1766	1.93623	1708
MYO1B	MYO1B_Rank1767	1.93552	1709
TACSTD2	TACSTD2_Rank1768	1.93541	1710
SLC25A3	SLC25A3_Rank1769	1.93432	1711
KDM5A	KDM5A_Rank1770	1.93364	1712
SERPINB2	SERPINB2_Rank1771	1.932	1713
SPRY2	SPRY2_Rank1772	1.932	1714
PPP1R21	PPP1R21_Rank1773	1.93041	1715
PYDC2	PYDC2_Rank1774	1.93019	1716
LOC100130298	LOC100130298_Rank1775	1.92931	1717
JARID2	JARID2_Rank1776	1.92896	1718
CWC22	CWC22_Rank1777	1.92833	1719
MACC1	MACC1_Rank1778	1.9282	1720
OSGEPL1	OSGEPL1_Rank1779	1.92766	1721
UMAD1	UMAD1_Rank1780	1.92748	1722
SLC1A3	SLC1A3_Rank1781	1.92745	1723
LINC01122	LINC01122_Rank1782	1.92677	1724
PCCB	PCCB_Rank1783	1.92609	1725
LINC00474	LINC00474_Rank1784	1.92487	1726
SRP72	SRP72_Rank1785	1.9247	1727
RAI1	RAI1_Rank1786	1.92375	1728
YTHDC1	YTHDC1_Rank1787	1.92355	1729
EXO1	EXO1_Rank1788	1.92354	1730
FXR1	FXR1_Rank1789	1.92311	1731
ITGAV	ITGAV_Rank1790	1.92293	1732
ANKRD44	ANKRD44_Rank1791	1.92106	1733
SPHKAP	SPHKAP_Rank1792	1.92076	1734
TRIM7	TRIM7_Rank1793	1.92061	1735
CCDC59	CCDC59_Rank1794	1.91943	1736
PDSS2	PDSS2_Rank1795	1.91809	1737
MAD2L1	MAD2L1_Rank1796	1.91616	1738
C10orf91	C10orf91_Rank1797	1.91613	1739
SKAP2	SKAP2_Rank1798	1.91432	1740
TRIM16	TRIM16_Rank1799	1.9142	1741
RNASEH1	RNASEH1_Rank1800	1.91417	1742
IFRD1	IFRD1_Rank1801	1.91387	1743
AGR3	AGR3_Rank1802	1.91381	1744
MIR4638	MIR4638_Rank1803	1.91325	1745
LOC100130849	LOC100130849_Rank1805	1.912	1746
RHOB	RHOB_Rank1806	1.91096	1747
C16orf72	C16orf72_Rank1807	1.90905	1748
YTHDC1	YTHDC1_Rank1808	1.90809	1749
PFKFB2	PFKFB2_Rank1809	1.90769	1750
TNFRSF1A	TNFRSF1A_Rank1810	1.90735	1751
RMDN1	RMDN1_Rank1811	1.90689	1752
COPS5	COPS5_Rank1812	1.90687	1753
ADAMTSL3	ADAMTSL3_Rank1813	1.90671	1754
ALG10B	ALG10B_Rank1814	1.90665	1755
AK2	AK2_Rank1815	1.90658	1756
CDK17	CDK17_Rank1816	1.90593	1757
MAP6D1	MAP6D1_Rank1817	1.90525	1758
KLLN	KLLN_Rank1818	1.90489	1759
GNG5	GNG5_Rank1819	1.90413	1760
FAM84A	FAM84A_Rank1820	1.90344	1761
MUT	MUT_Rank1821	1.90316	1762
VWF	VWF_Rank1822	1.90152	1763
CXXC1	CXXC1_Rank1823	1.90105	1764
RNF182	RNF182_Rank1824	1.89954	1765
EPHA5	EPHA5_Rank1825	1.89931	1766
LINC00467	LINC00467_Rank1826	1.89878	1767
IPCEF1	IPCEF1_Rank1827	1.89865	1768
ARHGAP29	ARHGAP29_Rank1829	1.89657	1769
CAPN2	CAPN2_Rank1830	1.89635	1770
C1orf109	C1orf109_Rank1831	1.89626	1771
FSIP2	FSIP2_Rank1832	1.89616	1772
TFPI	TFPI_Rank1833	1.89572	1773
RXRG	RXRG_Rank1834	1.89516	1774
KITLG	KITLG_Rank1835	1.89452	1775
TPRG1	TPRG1_Rank1836	1.89439	1776
SHC3	SHC3_Rank1837	1.89379	1777
MIR4470	MIR4470_Rank1838	1.89374	1778
PURPL	PURPL_Rank1839	1.89366	1779
WWC1	WWC1_Rank1840	1.89331	1780
NDUFV2	NDUFV2_Rank1841	1.89232	1781
CENPW	CENPW_Rank1842	1.89227	1782
ZSCAN22	ZSCAN22_Rank1843	1.89022	1783
PTGER4	PTGER4_Rank1844	1.8889	1784
LRRC8B	LRRC8B_Rank1845	1.88881	1785
MACROD2	MACROD2_Rank1846	1.88756	1786
MIR3128	MIR3128_Rank1847	1.88711	1787
TMEM61	TMEM61_Rank1848	1.88711	1788
PRLHR	PRLHR_Rank1849	1.88694	1789
AKIRIN1	AKIRIN1_Rank1850	1.88692	1790
TEX15	TEX15_Rank1851	1.88673	1791
SIM1	SIM1_Rank1852	1.88636	1792
PADI1	PADI1_Rank1853	1.88542	1793
TSNAX-DISC1	TSNAX-DISC1_Rank1854	1.88285	1794
DCAF16	DCAF16_Rank1855	1.88245	1795
RPL23P8	RPL23P8_Rank1856	1.88243	1796
ITPRID2	ITPRID2_Rank1857	1.88218	1797
EFR3A	EFR3A_Rank1858	1.88194	1798
STK40	STK40_Rank1859	1.8818	1799
ANK2	ANK2_Rank1860	1.88116	1800
ATM	ATM_Rank1861	1.87958	1801
SRP19	SRP19_Rank1862	1.87907	1802
MAP2K3	MAP2K3_Rank1863	1.87877	1803
GNL2	GNL2_Rank1864	1.87827	1804
RBM12B	RBM12B_Rank1865	1.87799	1805
MSANTD3	MSANTD3_Rank1866	1.87732	1806
LSP1P3	LSP1P3_Rank1867	1.87661	1807
GLS	GLS_Rank1868	1.87653	1808
CAVIN4	CAVIN4_Rank1869	1.8758	1809
ARNTL2	ARNTL2_Rank1870	1.87454	1810
GRAMD2B	GRAMD2B_Rank1871	1.87424	1811
LINC00511	LINC00511_Rank1872	1.8738	1812
TMED7	TMED7_Rank1873	1.8738	1813
LINC01845	LINC01845_Rank1874	1.8738	1814
ATP6V1G1	ATP6V1G1_Rank1875	1.87371	1815
CTH	CTH_Rank1876	1.87346	1816
KLHL6	KLHL6_Rank1877	1.87306	1817
SLC4A4	SLC4A4_Rank1878	1.87302	1818
LSP1P3	LSP1P3_Rank1879	1.87225	1819
MRPS28	MRPS28_Rank1880	1.87139	1820
ZNF460	ZNF460_Rank1882	1.87088	1821
TTC30A	TTC30A_Rank1883	1.87088	1822
KLF6	KLF6_Rank1884	1.87075	1823
RFTN2	RFTN2_Rank1885	1.86983	1824
CD83	CD83_Rank1886	1.86857	1825
SYT10	SYT10_Rank1887	1.8661	1826
PRORSD1P	PRORSD1P_Rank1888	1.86603	1827
DAOA	DAOA_Rank1889	1.86587	1828
SLC31A1	SLC31A1_Rank1890	1.86431	1829
MID1	MID1_Rank1891	1.86408	1830
MIR205HG	MIR205HG_Rank1892	1.86367	1831
KANSL1L	KANSL1L_Rank1893	1.86306	1832
ARL6IP6	ARL6IP6_Rank1894	1.86283	1833
CCDC112	CCDC112_Rank1895	1.86251	1834
STK40	STK40_Rank1896	1.86187	1835
SOX2	SOX2_Rank1898	1.86076	1836
FAM84A	FAM84A_Rank1899	1.85952	1837
TRIM16	TRIM16_Rank1900	1.85938	1838
LY96	LY96_Rank1901	1.85938	1839
HMCN1	HMCN1_Rank1902	1.85631	1840
MIR29C	MIR29C_Rank1903	1.85306	1841
TSPAN19	TSPAN19_Rank1904	1.85306	1842
FAM161A	FAM161A_Rank1905	1.85295	1843
MIR4681	MIR4681_Rank1906	1.85167	1844
FBXL13	FBXL13_Rank1907	1.85167	1845
GFM1	GFM1_Rank1908	1.85157	1846
SKP2	SKP2_Rank1909	1.85121	1847
FAM110C	FAM110C_Rank1910	1.84964	1848
PTPN6	PTPN6_Rank1911	1.8496	1849
MSANTD4	MSANTD4_Rank1912	1.84927	1850
PRKAB1	PRKAB1_Rank1913	1.8489	1851
SH3RF2	SH3RF2_Rank1914	1.84716	1852
HIGD2A	HIGD2A_Rank1915	1.84687	1853
TRMO	TRMO_Rank1916	1.84632	1854
TRPC7	TRPC7_Rank1917	1.84632	1855
FKBP9P1	FKBP9P1_Rank1918	1.84544	1856
MLH1	MLH1_Rank1919	1.84519	1857
LOC339975	LOC339975_Rank1920	1.84447	1858
ARHGAP18	ARHGAP18_Rank1921	1.84443	1859
FGFBP1	FGFBP1_Rank1922	1.84159	1860
PIK3CA	PIK3CA_Rank1923	1.84124	1861
MPRIP	MPRIP_Rank1924	1.84118	1862
PCNX2	PCNX2_Rank1925	1.84085	1863
RAB9BP1	RAB9BP1_Rank1926	1.84043	1864
MIR3150B	MIR3150B_Rank1927	1.84043	1865
TMEM61	TMEM61_Rank1928	1.84043	1866
BCL10	BCL10_Rank1929	1.84038	1867
LYN	LYN_Rank1930	1.84031	1868
TGFBR2	TGFBR2_Rank1931	1.84029	1869
RPL22L1	RPL22L1_Rank1932	1.83953	1870
IQCJ-SCHIP1	IQCJ-SCHIP1_Rank1933	1.83894	1871
USP10	USP10_Rank1934	1.83894	1872
CEMIP2	CEMIP2_Rank1935	1.83894	1873
P3H2	P3H2_Rank1936	1.8383	1874
ASAP1-IT1	ASAP1-IT1_Rank1937	1.83789	1875
CFAP61	CFAP61_Rank1938	1.83745	1876
ZNF133	ZNF133_Rank1939	1.83721	1877
TRAPPC12	TRAPPC12_Rank1940	1.83676	1878
MAP2K3	MAP2K3_Rank1942	1.83529	1879
OXR1	OXR1_Rank1943	1.83508	1880
KLHL29	KLHL29_Rank1944	1.8343	1881
VPS35L	VPS35L_Rank1945	1.83331	1882
MACROD2	MACROD2_Rank1946	1.8332	1883
C2orf27A	C2orf27A_Rank1947	1.83274	1884
SHPRH	SHPRH_Rank1948	1.83262	1885
CYP4A22	CYP4A22_Rank1949	1.83085	1886
SMCR8	SMCR8_Rank1950	1.83079	1887
RDH14	RDH14_Rank1951	1.83073	1888
STN1	STN1_Rank1952	1.83059	1889
FEZ2	FEZ2_Rank1953	1.82941	1890
MIR205HG	MIR205HG_Rank1954	1.82921	1891
LSP1P3	LSP1P3_Rank1955	1.8292	1892
RAI14	RAI14_Rank1956	1.82846	1893
VIRMA	VIRMA_Rank1957	1.82835	1894
SCEL	SCEL_Rank1958	1.82391	1895
PBX3	PBX3_Rank1959	1.82385	1896
STK31	STK31_Rank1960	1.82194	1897
CWC22	CWC22_Rank1961	1.82158	1898
PTX3	PTX3_Rank1962	1.82158	1899
NDFIP2-AS1	NDFIP2-AS1_Rank1963	1.82137	1900
LINC01004	LINC01004_Rank1964	1.81962	1901
ASAP1	ASAP1_Rank1965	1.81791	1902
JUN	JUN_Rank1966	1.81779	1903
IFRD1	IFRD1_Rank1967	1.81673	1904
LOC643542	LOC643542_Rank1968	1.81639	1905
CRB1	CRB1_Rank1969	1.81525	1906
PWWP2B	PWWP2B_Rank1970	1.8147	1907
IQCD	IQCD_Rank1971	1.81391	1908
ZNF507	ZNF507_Rank1972	1.8128	1909
COMMD8	COMMD8_Rank1973	1.81258	1910
ACBD3	ACBD3_Rank1974	1.8123	1911
MIR4283-1	MIR4283-1_Rank1975	1.80975	1912
LHCGR	LHCGR_Rank1976	1.80948	1913
SLA	SLA_Rank1977	1.80831	1914
TENT5A	TENT5A_Rank1978	1.80718	1915
APLN	APLN_Rank1979	1.80643	1916
LGALSL	LGALSL_Rank1980	1.8053	1917
SRFBP1	SRFBP1_Rank1981	1.80493	1918
MIR4757	MIR4757_Rank1982	1.80183	1919
ZBTB26	ZBTB26_Rank1983	1.80172	1920
SYT1	SYT1_Rank1984	1.80165	1921
ITGAV	ITGAV_Rank1985	1.80102	1922
DUSP5	DUSP5_Rank1986	1.80064	1923
ARHGDIB	ARHGDIB_Rank1987	1.7986	1924
YTHDC1	YTHDC1_Rank1988	1.7981	1925
SHH	SHH_Rank1989	1.79807	1926
JAK1	JAK1_Rank1990	1.79784	1927
TPI1P3	TPI1P3_Rank1991	1.79707	1928
ARHGAP26-AS1	ARHGAP26-AS1_Rank1992	1.79693	1929
DEC1	DEC1_Rank1993	1.79633	1930
CETN2	CETN2_Rank1994	1.79633	1931
RNF219	RNF219_Rank1995	1.79609	1932
OPA1	OPA1_Rank1996	1.7958	1933
MTM1	MTM1_Rank1997	1.79559	1934
C1orf112	C1orf112_Rank1998	1.79492	1935
UTP25	UTP25_Rank1999	1.79466	1936
SENP2	SENP2_Rank2000	1.79449	1937
BCL10	BCL10_Rank2001	1.79373	1938
ARNTL2	ARNTL2_Rank2002	1.79289	1939
UBR5	UBR5_Rank2003	1.79178	1940
GALNT10	GALNT10_Rank2004	1.79174	1941
CLDN12	CLDN12_Rank2005	1.79159	1942
HECTD1	HECTD1_Rank2006	1.79051	1943
GLRA2	GLRA2_Rank2007	1.79051	1944
IARS	IARS_Rank2008	1.79049	1945
GJB5	GJB5_Rank2009	1.78896	1946
FANCL	FANCL_Rank2010	1.78685	1947
EPS8	EPS8_Rank2011	1.78682	1948
C1orf87	C1orf87_Rank2012	1.7862	1949
IGF2BP2	IGF2BP2_Rank2013	1.78574	1950
STK17B	STK17B_Rank2014	1.7851	1951
PCDH9-AS2	PCDH9-AS2_Rank2015	1.7849	1952
HAPLN2	HAPLN2_Rank2016	1.78447	1953
TRUB1	TRUB1_Rank2017	1.78105	1954
LRFN5	LRFN5_Rank2018	1.78087	1955
LRRCC1	LRRCC1_Rank2019	1.78018	1956
IDO2	IDO2_Rank2020	1.77956	1957
SDC1	SDC1_Rank2021	1.77953	1958
FGD4	FGD4_Rank2022	1.77905	1959
NOL11	NOL11_Rank2023	1.77593	1960
COX18	COX18_Rank2024	1.77529	1961
STIM2	STIM2_Rank2025	1.77424	1962
GALNT10	GALNT10_Rank2026	1.77388	1963
ADORA2B	ADORA2B_Rank2027	1.77344	1964
EGFR	EGFR_Rank2028	1.77277	1965
LOC100129316	LOC100129316_Rank2029	1.77261	1966
COMMD6	COMMD6_Rank2030	1.77166	1967
TM4SF1	TM4SF1_Rank2031	1.77111	1968
SOX9	SOX9_Rank2032	1.76972	1969
OSCP1	OSCP1_Rank2033	1.76952	1970
CC2D2A	CC2D2A_Rank2034	1.76922	1971
BHLHE40-AS1	BHLHE40-AS1_Rank2035	1.76922	1972
TMTC3	TMTC3_Rank2036	1.76822	1973
NABP1	NABP1_Rank2037	1.76796	1974
KIT	KIT_Rank2039	1.76696	1975
ASNSD1	ASNSD1_Rank2040	1.76602	1976
NR2F2	NR2F2_Rank2041	1.76548	1977
CCNE2	CCNE2_Rank2042	1.76493	1978
HHLA3	HHLA3_Rank2043	1.76391	1979
MKRN9P	MKRN9P_Rank2044	1.76353	1980
RBM45	RBM45_Rank2045	1.76328	1981
PEX2	PEX2_Rank2046	1.76234	1982
PDE11A	PDE11A_Rank2047	1.7622	1983
COX18	COX18_Rank2048	1.76144	1984
IL1RAP	IL1RAP_Rank2049	1.76092	1985
WDR64	WDR64_Rank2050	1.75995	1986
SPINK1	SPINK1_Rank2051	1.75827	1987
USP5	USP5_Rank2052	1.75764	1988
FAM228B	FAM228B_Rank2053	1.75743	1989
ZNF827	ZNF827_Rank2054	1.75709	1990
RNF182	RNF182_Rank2055	1.75623	1991
HSPA13	HSPA13_Rank2056	1.75455	1992
ITPR1	ITPR1_Rank2057	1.7542	1993
TRAF3IP3	TRAF3IP3_Rank2058	1.75382	1994
SMC3	SMC3_Rank2059	1.75315	1995
NECAP2	NECAP2_Rank2060	1.75197	1996
OMA1	OMA1_Rank2061	1.75167	1997
ANKRD17	ANKRD17_Rank2062	1.75124	1998
F8	F8_Rank2063	1.75055	1999
[truncated: 1,446 more rows]

## Sheet: subcluster2
GENE_NAME	ID_forFig	log2(FC(KYSE150/KYSE30))	Ranking by FC
FAM20C	FAM20C_Rank1	4.66576	1
FGF11	FGF11_Rank2	4.22971	2
CSNK1G2	CSNK1G2_Rank3	4.08415	3
ELF5	ELF5_Rank4	4.07407	4
MRGPRF	MRGPRF_Rank5	4.06901	5
C7orf50	C7orf50_Rank6	4.06298	6
RPUSD1	RPUSD1_Rank7	3.97601	7
RP9P	RP9P_Rank8	3.9467	8
KLC1	KLC1_Rank9	3.90958	9
NEURL1B	NEURL1B_Rank10	3.90626	10
KANK3	KANK3_Rank11	3.90057	11
ATF3	ATF3_Rank12	3.88336	12
SS18L1	SS18L1_Rank13	3.87998	13
DCST1-AS1	DCST1-AS1_Rank14	3.82346	14
TP53I11	TP53I11_Rank15	3.81994	15
SPG7	SPG7_Rank16	3.80174	16
ARID3A	ARID3A_Rank17	3.79562	17
KCNQ2	KCNQ2_Rank18	3.77347	18
LINC00637	LINC00637_Rank19	3.75467	19
LINC00494	LINC00494_Rank20	3.7473	20
MAB21L4	MAB21L4_Rank21	3.742	21
FADS3	FADS3_Rank22	3.69948	22
KMT5B	KMT5B_Rank23	3.68631	23
SEMA3F	SEMA3F_Rank24	3.68631	24
BHLHE23	BHLHE23_Rank25	3.68243	25
ANKRD63	ANKRD63_Rank26	3.65846	26
NUP210	NUP210_Rank27	3.62838	27
LINC01193	LINC01193_Rank28	3.62838	28
RILP	RILP_Rank29	3.62435	29
TAF4	TAF4_Rank30	3.61743	30
CYFIP1	CYFIP1_Rank31	3.60349	31
NTN1	NTN1_Rank32	3.59647	32
MIR193A	MIR193A_Rank33	3.59647	33
LOC646214	LOC646214_Rank34	3.58941	34
ARFRP1	ARFRP1_Rank35	3.58941	35
PDCD1	PDCD1_Rank36	3.58526	36
KCNG1	KCNG1_Rank37	3.56383	37
LPAR2	LPAR2_Rank38	3.54206	38
RAMP3	RAMP3_Rank39	3.54206	39
CMIP	CMIP_Rank40	3.54206	40
FCHSD2	FCHSD2_Rank41	3.53593	41
ZMIZ2	ZMIZ2_Rank42	3.53593	42
LOC100287792	LOC100287792_Rank43	3.53043	43
JAK3	JAK3_Rank44	3.50816	44
GCHFR	GCHFR_Rank45	3.50816	45
PLCB2	PLCB2_Rank46	3.50065	46
NXN	NXN_Rank47	3.49311	47
MIR4758	MIR4758_Rank48	3.48868	48
L3MBTL1	L3MBTL1_Rank49	3.44244	49
STK25	STK25_Rank50	3.44244	50
C1QL1	C1QL1_Rank51	3.43377	51
PLCG1	PLCG1_Rank52	3.43293	52
MIDN	MIDN_Rank53	3.42669	53
GRB10	GRB10_Rank54	3.41408	54
C16orf74	C16orf74_Rank55	3.40608	55
MIR210HG	MIR210HG_Rank56	3.40608	56
PDXK	PDXK_Rank57	3.40353	57
CHEK2P2	CHEK2P2_Rank58	3.39802	58
CDC42BPB	CDC42BPB_Rank59	3.39802	59
SDK1	SDK1_Rank60	3.39802	60
YTHDF1	YTHDF1_Rank61	3.39802	61
FOXRED2	FOXRED2_Rank62	3.38992	62
EDN2	EDN2_Rank63	3.38992	63
MYO1G	MYO1G_Rank64	3.38992	64
ABHD17A	ABHD17A_Rank65	3.38992	65
RNF166	RNF166_Rank66	3.38992	66
KCNB1	KCNB1_Rank67	3.38178	67
IRX2	IRX2_Rank68	3.38178	68
ACAP3	ACAP3_Rank69	3.37135	69
CD44	CD44_Rank70	3.36535	70
DRAP1	DRAP1_Rank71	3.35738	71
ATG4B	ATG4B_Rank72	3.35706	72
TFEB	TFEB_Rank73	3.35577	73
APOBEC3A_B	APOBEC3A_B_Rank74	3.34383	74
STAT5A	STAT5A_Rank75	3.33542	75
CC2D1A	CC2D1A_Rank76	3.33542	76
NGFR	NGFR_Rank77	3.33542	77
NIPA1	NIPA1_Rank78	3.33351	78
SH2B2	SH2B2_Rank79	3.32696	79
LOC93622	LOC93622_Rank80	3.32696	80
CCDC177	CCDC177_Rank81	3.31845	81
MELTF-AS1	MELTF-AS1_Rank82	3.31845	82
MAB21L4	MAB21L4_Rank83	3.31845	83
RNF223	RNF223_Rank84	3.31804	84
BOK-AS1	BOK-AS1_Rank85	3.30128	85
KCNN1	KCNN1_Rank86	3.29707	86
ARFGEF2	ARFGEF2_Rank87	3.28871	87
BOK-AS1	BOK-AS1_Rank88	3.28753	88
UNC5B	UNC5B_Rank89	3.27878	89
TNS2	TNS2_Rank90	3.26998	90
KIAA0825	KIAA0825_Rank91	3.26998	91
SNAI1	SNAI1_Rank92	3.26378	92
DGCR5	DGCR5_Rank93	3.26113	93
ABTB2	ABTB2_Rank94	3.26113	94
GALNT17	GALNT17_Rank95	3.25222	95
EHF	EHF_Rank96	3.24698	96
EVX1	EVX1_Rank97	3.23558	97
ABTB2	ABTB2_Rank98	3.23424	98
PIGZ	PIGZ_Rank99	3.22818	99
IDNK	IDNK_Rank100	3.21108	100
SLC22A11	SLC22A11_Rank101	3.21066	101
GAL3ST2	GAL3ST2_Rank102	3.21066	102
BOP1	BOP1_Rank103	3.20143	103
FJX1	FJX1_Rank104	3.19215	104
HAPLN3	HAPLN3_Rank105	3.1828	105
CPT1A	CPT1A_Rank106	3.16786	106
NUDT14	NUDT14_Rank107	3.15836	107
MMP14	MMP14_Rank108	3.12946	108
CLCN7	CLCN7_Rank109	3.12946	109
ZBTB7A	ZBTB7A_Rank110	3.12879	110
NHLRC4	NHLRC4_Rank111	3.12758	111
HCG22	HCG22_Rank112	3.12353	112
IGFBP3	IGFBP3_Rank113	3.12353	113
LMTK3	LMTK3_Rank114	3.1197	114
PPDPF	PPDPF_Rank115	3.11751	115
RILP	RILP_Rank116	3.11296	116
GLIPR2	GLIPR2_Rank117	3.09998	117
RPP25	RPP25_Rank118	3.09741	118
CPSF1	CPSF1_Rank119	3.08415	119
FGF3	FGF3_Rank120	3.08415	120
KLF13	KLF13_Rank121	3.07351	121
FOXC1	FOXC1_Rank122	3.06393	122
ZHX3	ZHX3_Rank123	3.06393	123
NRM	NRM_Rank124	3.05883	124
KLF16	KLF16_Rank125	3.05504	125
DNM1P35	DNM1P35_Rank126	3.05432	126
NORAD	NORAD_Rank127	3.05312	127
DNAJC5	DNAJC5_Rank128	3.04919	128
SNED1	SNED1_Rank129	3.04733	129
DUOX1	DUOX1_Rank130	3.04404	130
MIRLET7BHG	MIRLET7BHG_Rank131	3.04342	131
SLC25A29	SLC25A29_Rank132	3.03696	132
ATG16L2	ATG16L2_Rank133	3.03053	133
MAFB	MAFB_Rank134	3.02176	134
FJX1	FJX1_Rank135	3.01904	135
OBSL1	OBSL1_Rank136	3.01904	136
CHEK2P2	CHEK2P2_Rank137	3.0179	137
MAPK8IP1	MAPK8IP1_Rank138	3.00767	138
ADAT3	ADAT3_Rank139	3.00767	139
PDF	PDF_Rank140	3.00121	140
DUSP23	DUSP23_Rank141	2.99528	141
TMEM189	TMEM189_Rank142	2.9932	142
LINC01734	LINC01734_Rank143	2.99028	143
GBX2	GBX2_Rank144	2.98456	144
GATA5	GATA5_Rank145	2.98163	145
MIR3122	MIR3122_Rank146	2.98106	146
DLEU2	DLEU2_Rank147	2.97858	147
CXADRP2	CXADRP2_Rank148	2.96546	148
N4BP3	N4BP3_Rank149	2.95844	149
SMOC1	SMOC1_Rank150	2.95638	150
PFN1	PFN1_Rank151	2.952	151
C17orf97	C17orf97_Rank152	2.95192	152
COMMD9	COMMD9_Rank153	2.94547	153
HIP1	HIP1_Rank154	2.9434	154
RNF123	RNF123_Rank155	2.93437	155
TMC6	TMC6_Rank156	2.92886	156
FBXO41	FBXO41_Rank157	2.92842	157
ANKRD13D	ANKRD13D_Rank158	2.92319	158
HAR1B	HAR1B_Rank159	2.92176	159
PDHX	PDHX_Rank160	2.92176	160
SEPT7P2	SEPT7P2_Rank161	2.91315	161
BOK	BOK_Rank162	2.91192	162
CDH3	CDH3_Rank163	2.91192	163
AGPAT2	AGPAT2_Rank164	2.90253	164
CDC34	CDC34_Rank165	2.88912	165
MRGBP	MRGBP_Rank166	2.8591	166
DENND6B	DENND6B_Rank167	2.84732	167
SKI	SKI_Rank168	2.84732	168
TMEM189	TMEM189_Rank169	2.84256	169
TUBB3	TUBB3_Rank170	2.83544	170
EHF	EHF_Rank171	2.83544	171
PLD2	PLD2_Rank172	2.83544	172
CCDC102A	CCDC102A_Rank173	2.83544	173
LRRC10B	LRRC10B_Rank174	2.83377	174
LOC646214	LOC646214_Rank175	2.82621	175
CCND1	CCND1_Rank176	2.82346	176
PTGIS	PTGIS_Rank177	2.8145	177
TBC1D3	TBC1D3_Rank178	2.81138	178
PITPNA	PITPNA_Rank179	2.8044	179
POLR3K	POLR3K_Rank180	2.79203	180
BOK-AS1	BOK-AS1_Rank181	2.78768	181
PLEKHG4	PLEKHG4_Rank182	2.78692	182
ARRDC1	ARRDC1_Rank183	2.78543	183
KDELR3	KDELR3_Rank184	2.77968	184
LINC01270	LINC01270_Rank185	2.77968	185
CHKA	CHKA_Rank186	2.77453	186
PTTG1IP	PTTG1IP_Rank187	2.77334	187
LY86	LY86_Rank188	2.76723	188
PTPN14	PTPN14_Rank189	2.76622	189
CHST1	CHST1_Rank190	2.76567	190
POFUT1	POFUT1_Rank191	2.7623	191
AIP	AIP_Rank192	2.75467	192
GRID2IP	GRID2IP_Rank193	2.75202	193
NACC2	NACC2_Rank194	2.74682	194
MIR3132	MIR3132_Rank195	2.74682	195
MTHFD1L	MTHFD1L_Rank196	2.742	196
ZNF556	ZNF556_Rank197	2.73495	197
LOC442497	LOC442497_Rank198	2.7253	198
ZBTB7C	ZBTB7C_Rank199	2.72247	199
CHEK2P2	CHEK2P2_Rank200	2.70936	200
PTMA	PTMA_Rank201	2.70872	201
SOGA1	SOGA1_Rank202	2.70662	202
NAGLU	NAGLU_Rank203	2.69948	203
SNAI3	SNAI3_Rank204	2.69564	204
MAB21L4	MAB21L4_Rank205	2.69564	205
SPTBN5	SPTBN5_Rank206	2.68585	206
SDK1	SDK1_Rank207	2.68243	207
ACOT13	ACOT13_Rank208	2.67446	208
GPR146	GPR146_Rank209	2.66911	209
LSM14B	LSM14B_Rank210	2.66908	210
DPEP2	DPEP2_Rank211	2.66778	211
LTB4R	LTB4R_Rank212	2.66003	212
PRR5L	PRR5L_Rank213	2.65566	213
SLC7A5	SLC7A5_Rank214	2.65566	214
NORAD	NORAD_Rank215	2.6545	215
FENDRR	FENDRR_Rank216	2.64209	216
HRAS	HRAS_Rank217	2.64076	217
H1FX-AS1	H1FX-AS1_Rank218	2.63914	218
RTN4RL1	RTN4RL1_Rank219	2.62838	219
C20orf204	C20orf204_Rank220	2.6239	220
RASIP1	RASIP1_Rank221	2.62115	221
GATA5	GATA5_Rank222	2.6203	222
PLXNA1	PLXNA1_Rank223	2.61171	223
DTYMK	DTYMK_Rank224	2.60673	224
SULF2	SULF2_Rank225	2.60639	225
DIDO1	DIDO1_Rank226	2.59872	226
TRIM65	TRIM65_Rank227	2.59078	227
DLG4	DLG4_Rank228	2.58783	228
SBNO1	SBNO1_Rank229	2.58702	229
SPINT1	SPINT1_Rank230	2.58113	230
ABHD15	ABHD15_Rank231	2.57767	231
KLF1	KLF1_Rank232	2.57767	232
KCNC4	KCNC4_Rank233	2.56579	233
NMNAT3	NMNAT3_Rank234	2.56383	234
CDC42BPG	CDC42BPG_Rank235	2.5578	235
GPC1	GPC1_Rank236	2.55544	236
MYEOV	MYEOV_Rank237	2.55465	237
POLR2L	POLR2L_Rank238	2.55381	238
COL7A1	COL7A1_Rank239	2.55381	239
NAT10	NAT10_Rank240	2.54935	240
FOS	FOS_Rank241	2.54935	241
CROCC	CROCC_Rank242	2.53654	242
CARM1	CARM1_Rank243	2.53599	243
DYNLL2	DYNLL2_Rank244	2.53599	244
UBE2G1	UBE2G1_Rank245	2.53539	245
MIR662	MIR662_Rank246	2.52799	246
AUTS2	AUTS2_Rank247	2.52441	247
UNKL	UNKL_Rank248	2.51792	248
LRRC1	LRRC1_Rank249	2.51707	249
GATA5	GATA5_Rank250	2.51666	250
MCRIP2	MCRIP2_Rank251	2.51466	251
HP1BP3	HP1BP3_Rank252	2.50838	252
LEMD2	LEMD2_Rank253	2.49703	253
LMF1	LMF1_Rank254	2.49624	254
BCAR1	BCAR1_Rank255	2.49131	255
MYBPC2	MYBPC2_Rank256	2.48727	256
ENTPD2	ENTPD2_Rank257	2.48107	257
AHRR	AHRR_Rank258	2.48107	258
CHEK2P2	CHEK2P2_Rank259	2.47273	259
ZNF276	ZNF276_Rank260	2.46864	260
NAT10	NAT10_Rank261	2.46597	261
TEKT4P2	TEKT4P2_Rank262	2.45802	262
LLGL2	LLGL2_Rank263	2.43537	263
RGS6	RGS6_Rank264	2.43459	264
MMP1	MMP1_Rank265	2.43459	265
CEBPB	CEBPB_Rank266	2.43042	266
TBCD	TBCD_Rank267	2.42194	267
SMOC2	SMOC2_Rank268	2.41875	268
NA	NA_Rank269	2.41624	269
REXO1	REXO1_Rank270	2.39113	270
ACOT11	ACOT11_Rank271	2.37699	271
HOXB6	HOXB6_Rank272	2.36704	272
PREX1	PREX1_Rank273	2.36189	273
FGF22	FGF22_Rank274	2.36048	274
EIF4H	EIF4H_Rank275	2.354	275
ACKR3	ACKR3_Rank276	2.34383	276
TPPP	TPPP_Rank277	2.34383	277
TNFRSF6B	TNFRSF6B_Rank278	2.33924	278
MYO1C	MYO1C_Rank279	2.33338	279
MAP3K1	MAP3K1_Rank280	2.316	280
HM13-AS1	HM13-AS1_Rank281	2.3085	281
SBNO2	SBNO2_Rank282	2.30295	282
SDHAP3	SDHAP3_Rank283	2.30295	283
TEAD3	TEAD3_Rank284	2.30167	284
KIF1C	KIF1C_Rank285	2.29875	285
ALG12	ALG12_Rank286	2.29872	286
TEKT4P2	TEKT4P2_Rank287	2.29355	287
FJX1	FJX1_Rank288	2.29262	288
SLC1A2	SLC1A2_Rank289	2.28669	289
LRRC73	LRRC73_Rank290	2.28142	290
LDLRAP1	LDLRAP1_Rank291	2.27929	291
TRIM44	TRIM44_Rank292	2.27514	292
UBE2QL1	UBE2QL1_Rank293	2.27514	293
MTFR1L	MTFR1L_Rank294	2.27514	294
LMF1	LMF1_Rank295	2.27237	295
PROCR	PROCR_Rank296	2.26731	296
CDC42EP2	CDC42EP2_Rank297	2.265	297
MIB2	MIB2_Rank298	2.26271	298
MNT	MNT_Rank299	2.25048	299
NDUFS6	NDUFS6_Rank300	2.24698	300
NELFCD	NELFCD_Rank301	2.24536	301
MED30	MED30_Rank302	2.23953	302
TBC1D3	TBC1D3_Rank303	2.23873	303
CD44	CD44_Rank304	2.23077	304
TOLLIP-AS1	TOLLIP-AS1_Rank305	2.22902	305
CHD6	CHD6_Rank306	2.22893	306
CABLES2	CABLES2_Rank307	2.2276	307
NA	NA_Rank308	2.21129	308
RHBG	RHBG_Rank309	2.21108	309
P3H4	P3H4_Rank310	2.21066	310
CHEK2P2	CHEK2P2_Rank311	2.20615	311
RCCD1	RCCD1_Rank312	2.19852	312
MIR124-3	MIR124-3_Rank313	2.19852	313
TBC1D3	TBC1D3_Rank314	2.19215	314
POLL	POLL_Rank315	2.19215	315
MIR3621	MIR3621_Rank316	2.17298	316
SOGA1	SOGA1_Rank317	2.17272	317
NRARP	NRARP_Rank318	2.17007	318
PPP1CA	PPP1CA_Rank319	2.16589	319
GFER	GFER_Rank320	2.16285	320
CCND1	CCND1_Rank321	2.13123	321
MYEOV	MYEOV_Rank322	2.12758	322
SLC7A6	SLC7A6_Rank323	2.1252	323
JMJD8	JMJD8_Rank324	2.12433	324
SNAR-B2	SNAR-B2_Rank325	2.12182	325
LPCAT1	LPCAT1_Rank326	2.12176	326
GRM4	GRM4_Rank327	2.10409	327
MRGPRD	MRGPRD_Rank328	2.10409	328
PEX10	PEX10_Rank329	2.10371	329
TFCP2L1	TFCP2L1_Rank330	2.09951	330
RTP5	RTP5_Rank331	2.09951	331
SP6	SP6_Rank332	2.08415	332
DLGAP4	DLGAP4_Rank333	2.07525	333
TRAF6	TRAF6_Rank334	2.07521	334
MYEOV	MYEOV_Rank335	2.06393	335
PTP4A1	PTP4A1_Rank336	2.04342	336
NR2F2	NR2F2_Rank337	2.04342	337
RNASEK-C17orf49	RNASEK-C17orf49_Rank338	2.03594	338
CYP2D7	CYP2D7_Rank339	2.02779	339
EME2	EME2_Rank340	1.99629	340
LDLRAD3	LDLRAD3_Rank341	1.98578	341
SULF2	SULF2_Rank342	1.97726	342
APLP1	APLP1_Rank343	1.9674	343
ARID3A	ARID3A_Rank344	1.95928	344
ZNF595	ZNF595_Rank345	1.95625	345
PCAT1	PCAT1_Rank346	1.94547	346
FGF3	FGF3_Rank347	1.94363	347
LINC01881	LINC01881_Rank348	1.94009	348
MIR4635	MIR4635_Rank349	1.9175	349
MRGBP	MRGBP_Rank350	1.90228	350
RAB11FIP3	RAB11FIP3_Rank351	1.89672	351
PRDM11	PRDM11_Rank352	1.8884	352
TEKT4P2	TEKT4P2_Rank353	1.88258	353
GMEB2	GMEB2_Rank354	1.88078	354
GJD3	GJD3_Rank355	1.87914	355
RTP5	RTP5_Rank356	1.87758	356
FA2H	FA2H_Rank357	1.86689	357
SLAMF8	SLAMF8_Rank358	1.86689	358
MIR4533	MIR4533_Rank359	1.85423	359
GALNT1	GALNT1_Rank360	1.82311	360
AHRR	AHRR_Rank361	1.81707	361
PAMR1	PAMR1_Rank362	1.81138	362
ING5	ING5_Rank363	1.8034	363
MMP8	MMP8_Rank364	1.79203	364
NDE1	NDE1_Rank365	1.78543	365
FZR1	FZR1_Rank366	1.78082	366
MIR4635	MIR4635_Rank367	1.77944	367
CLUH	CLUH_Rank368	1.7623	368
GLI2	GLI2_Rank369	1.75975	369
FGF4	FGF4_Rank370	1.742	370
ELK2AP	ELK2AP_Rank371	1.742	371
CMBL	CMBL_Rank372	1.742	372
LINC00640	LINC00640_Rank373	1.742	373
NFAM1	NFAM1_Rank374	1.73907	374
SPTB	SPTB_Rank375	1.73626	375
GRAMD1A	GRAMD1A_Rank376	1.72922	376
MYEOV	MYEOV_Rank377	1.71251	377
TMEM250	TMEM250_Rank378	1.70786	378
TMEM216	TMEM216_Rank379	1.69909	379
LTO1	LTO1_Rank380	1.68385	380
C11orf91	C11orf91_Rank381	1.67968	381
MIR4635	MIR4635_Rank382	1.66925	382
MIR9-1	MIR9-1_Rank383	1.66905	383
CYLD	CYLD_Rank384	1.66355	384
LRRC4C	LRRC4C_Rank385	1.66355	385
LINC00671	LINC00671_Rank386	1.66355	386
NXPH3	NXPH3_Rank387	1.62226	387
MAPT	MAPT_Rank388	1.62159	388
CAPRIN1	CAPRIN1_Rank389	1.61724	389
SLC6A19	SLC6A19_Rank390	1.5927	390
SNTB1	SNTB1_Rank391	1.59234	391
TPCN2	TPCN2_Rank392	1.58955	392
FGF4	FGF4_Rank393	1.56954	393
DACT2	DACT2_Rank394	1.5676	394
ADCYAP1	ADCYAP1_Rank395	1.56383	395
LINC01558	LINC01558_Rank396	1.56019	396
PLEKHG4B	PLEKHG4B_Rank397	1.54793	397
CPT1A	CPT1A_Rank398	1.54681	398
EPB41	EPB41_Rank399	1.53474	399
BMS1P18	BMS1P18_Rank400	1.52799	400
MYEOV	MYEOV_Rank401	1.51003	401
OR6S1	OR6S1_Rank402	1.50788	402
MMP7	MMP7_Rank403	1.50777	403
FGF3	FGF3_Rank404	1.50532	404
AHRR	AHRR_Rank405	1.49624	405
ASPSCR1	ASPSCR1_Rank406	1.48911	406
TMX1	TMX1_Rank407	1.47474	407
TESMIN	TESMIN_Rank408	1.47235	408
ELK2AP	ELK2AP_Rank409	1.46852	409
FGF3	FGF3_Rank410	1.44918	410
TPPP	TPPP_Rank411	1.40394	411
CCND1	CCND1_Rank412	1.39477	412
NECTIN4	NECTIN4_Rank413	1.39113	413
CLIP3	CLIP3_Rank414	1.38931	414
FGF4	FGF4_Rank415	1.38763	415
TEKT5	TEKT5_Rank416	1.38517	416
SYNJ2	SYNJ2_Rank417	1.37262	417
MYEOV	MYEOV_Rank418	1.3644	418
NXPH3	NXPH3_Rank419	1.34442	419
BIRC3	BIRC3_Rank420	1.34394	420
LOC100996325	LOC100996325_Rank421	1.33657	421
DMAC2L	DMAC2L_Rank422	1.33226	422
SLC8A3	SLC8A3_Rank423	1.33096	423
SLC30A8	SLC30A8_Rank424	1.25744	424
ZNF219	ZNF219_Rank425	1.22202	425
GPX2	GPX2_Rank426	1.21728	426
FGF4	FGF4_Rank427	1.19783	427
SLC6A19	SLC6A19_Rank428	1.16417	428
ARHGAP33	ARHGAP33_Rank429	1.15414	429
MIR4777	MIR4777_Rank430	1.12375	430
IRX2	IRX2_Rank431	1.12375	431
DLGAP1	DLGAP1_Rank432	1.12375	432
AHRR	AHRR_Rank433	1.1074	433
MRGPRD	MRGPRD_Rank434	1.08889	434
FGF3	FGF3_Rank435	1.07972	435
ARHGAP33	ARHGAP33_Rank436	1.0778	436
SNHG28	SNHG28_Rank437	1.05034	437
FGF3	FGF3_Rank438	1.03619	438
TNFRSF11B	TNFRSF11B_Rank439	0.979132	439
MYEOV	MYEOV_Rank440	0.974069	440
YAP1	YAP1_Rank441	0.945468	441
MYEOV	MYEOV_Rank442	0.907227	442
APC2	APC2_Rank443	0.900557	443
ANO1	ANO1_Rank444	0.879328	444
TRPS1	TRPS1_Rank445	0.86153	445
MYEOV	MYEOV_Rank446	0.70183	446
TPCN2	TPCN2_Rank447	0.529653	447
EXT1	EXT1_Rank448	-0.155979	448

## Sheet: subcluster3
GENE_NAME	ID_forFig	log2(FC(HET1A/KYSE30))	Ranking by FC
TSHZ3	TSHZ3_Rank1	6.39742	1
TSHZ3	TSHZ3_Rank2	6.11673	2
ZNF536	ZNF536_Rank3	6.08459	3
DLGAP1-AS1	DLGAP1-AS1_Rank4	6.08045	4
DLGAP1-AS1	DLGAP1-AS1_Rank5	6.01421	5
DLGAP1-AS1	DLGAP1-AS1_Rank6	6.00252	6
DLGAP1-AS1	DLGAP1-AS1_Rank7	5.97522	7
DLGAP1-AS1	DLGAP1-AS1_Rank8	5.88495	8
DLGAP1-AS1	DLGAP1-AS1_Rank9	5.85834	9
DLGAP1-AS1	DLGAP1-AS1_Rank10	5.83705	10
TSHZ3	TSHZ3_Rank11	5.83255	11
THEG5	THEG5_Rank12	5.80447	12
ZNF536	ZNF536_Rank13	5.79412	13
LINC00977	LINC00977_Rank14	5.74587	14
ZNF507	ZNF507_Rank15	5.69298	15
ZNF536	ZNF536_Rank16	5.68049	16
DLGAP1	DLGAP1_Rank17	5.66579	17
DLGAP1-AS1	DLGAP1-AS1_Rank18	5.63945	18
TGIF1	TGIF1_Rank19	5.61186	19
THEG5	THEG5_Rank20	5.60575	20
THEG5	THEG5_Rank21	5.5906	21
ZNF536	ZNF536_Rank22	5.57784	22
ZNF536	ZNF536_Rank23	5.57149	23
ZNF507	ZNF507_Rank24	5.56641	24
ZNF536	ZNF536_Rank25	5.51365	25
ZNF536	ZNF536_Rank26	5.50943	26
THEG5	THEG5_Rank27	5.50168	27
POU5F1B	POU5F1B_Rank28	5.48311	28
THEG5	THEG5_Rank29	5.47129	29
NA	NA_Rank30	5.44809	30
THEG5	THEG5_Rank31	5.44249	31
NA	NA_Rank32	5.43066	32
MIR1208	MIR1208_Rank33	5.42335	33
ZNF536	ZNF536_Rank34	5.4032	34
ZNF536	ZNF536_Rank35	5.3947	35
THEG5	THEG5_Rank36	5.37229	36
MIR1207	MIR1207_Rank37	5.35525	37
DLGAP1-AS1	DLGAP1-AS1_Rank38	5.33132	38
THEG5	THEG5_Rank39	5.32323	39
TSHZ3	TSHZ3_Rank40	5.3213	40
ZNF536	ZNF536_Rank41	5.27625	41
ZNF536	ZNF536_Rank42	5.27017	42
LINC00977	LINC00977_Rank43	5.25728	43
MIR1208	MIR1208_Rank44	5.24592	44
TSHZ3	TSHZ3_Rank45	5.23259	45
THEG5	THEG5_Rank46	5.22778	46
MIR1204	MIR1204_Rank47	5.21148	47
TSHZ3	TSHZ3_Rank48	5.18263	48
TSHZ3	TSHZ3_Rank49	5.16027	49
ZNF536	ZNF536_Rank50	5.13672	50
ZNF536	ZNF536_Rank51	5.1236	51
THEG5	THEG5_Rank52	5.10996	52
LINC00977	LINC00977_Rank53	5.08066	53
MIR1208	MIR1208_Rank54	5.07082	54
THEG5	THEG5_Rank55	5.0682	55
THEG5	THEG5_Rank56	5.06616	56
ZNF536	ZNF536_Rank57	5.04963	57
MIR1208	MIR1208_Rank58	5.03407	58
DLGAP1	DLGAP1_Rank59	5.02086	59
ZNF536	ZNF536_Rank60	5.01868	60
ZNF536	ZNF536_Rank61	5.01618	61
TGIF1	TGIF1_Rank62	5.00241	62
ZNF536	ZNF536_Rank63	4.99726	63
MIR1208	MIR1208_Rank64	4.99702	64
THEG5	THEG5_Rank65	4.99427	65
TGIF1	TGIF1_Rank66	4.99018	66
DLGAP1	DLGAP1_Rank67	4.96767	67
MIR1208	MIR1208_Rank68	4.96204	68
THEG5	THEG5_Rank69	4.9598	69
TSHZ3	TSHZ3_Rank70	4.95241	70
LINC00977	LINC00977_Rank71	4.94786	71
LINC00977	LINC00977_Rank72	4.94283	72
DLGAP1-AS1	DLGAP1-AS1_Rank73	4.93693	73
NA	NA_Rank74	4.93019	74
TSHZ3	TSHZ3_Rank75	4.9296	75
MIR1208	MIR1208_Rank76	4.9123	76
LINC00977	LINC00977_Rank77	4.90177	77
NA	NA_Rank78	4.89797	78
TSHZ3	TSHZ3_Rank79	4.89762	79
LINC00977	LINC00977_Rank80	4.88264	80
TGIF1	TGIF1_Rank81	4.87949	81
LINC00977	LINC00977_Rank82	4.87274	82
THEG5	THEG5_Rank83	4.85049	83
ZNF536	ZNF536_Rank84	4.83279	84
NA	NA_Rank85	4.83045	85
NA	NA_Rank86	4.82331	86
TSHZ3	TSHZ3_Rank87	4.80722	87
LINC00977	LINC00977_Rank88	4.80386	88
ZNF536	ZNF536_Rank89	4.80244	89
DLGAP1-AS1	DLGAP1-AS1_Rank90	4.80117	90
THEG5	THEG5_Rank91	4.80001	91
PVT1	PVT1_Rank92	4.79716	92
MYC	MYC_Rank93	4.79439	93
TSHZ3	TSHZ3_Rank94	4.79279	94
THEG5	THEG5_Rank95	4.78546	95
NA	NA_Rank96	4.78283	96
TSHZ3	TSHZ3_Rank97	4.78272	97
NA	NA_Rank98	4.782	98
LINC00977	LINC00977_Rank99	4.78182	99
TSHZ3	TSHZ3_Rank100	4.78118	100
NA	NA_Rank101	4.78076	101
NA	NA_Rank102	4.77584	102
LINC00977	LINC00977_Rank103	4.77133	103
LINC00977	LINC00977_Rank104	4.77012	104
MIR1208	MIR1208_Rank105	4.72933	105
MIR1208	MIR1208_Rank106	4.72756	106
THEG5	THEG5_Rank107	4.72616	107
NA	NA_Rank108	4.72557	108
NA	NA_Rank109	4.7231	109
ZNF507	ZNF507_Rank110	4.71886	110
PVT1	PVT1_Rank111	4.71575	111
MIR1205	MIR1205_Rank112	4.71516	112
ZNF536	ZNF536_Rank113	4.70911	113
LINC00977	LINC00977_Rank114	4.70679	114
DLGAP1-AS1	DLGAP1-AS1_Rank115	4.69298	115
MIR1205	MIR1205_Rank116	4.68984	116
ZNF536	ZNF536_Rank117	4.68847	117
LINC00977	LINC00977_Rank118	4.68793	118
THEG5	THEG5_Rank119	4.6866	119
ZNF536	ZNF536_Rank120	4.68177	120
NA	NA_Rank121	4.67028	121
CCND1	CCND1_Rank122	4.6654	122
ZNF536	ZNF536_Rank123	4.66495	123
THEG5	THEG5_Rank124	4.66247	124
MYC	MYC_Rank125	4.65854	125
MIR1208	MIR1208_Rank126	4.65639	126
MIR1204	MIR1204_Rank127	4.64971	127
PVT1	PVT1_Rank128	4.64693	128
ZNF536	ZNF536_Rank129	4.64375	129
DLGAP1-AS4	DLGAP1-AS4_Rank130	4.64309	130
ZNF536	ZNF536_Rank131	4.62568	131
ZNF536	ZNF536_Rank132	4.62528	132
THEG5	THEG5_Rank133	4.62042	133
NA	NA_Rank134	4.6186	134
DLGAP1-AS1	DLGAP1-AS1_Rank135	4.61547	135
NA	NA_Rank136	4.6153	136
MYC	MYC_Rank137	4.61487	137
MIR1208	MIR1208_Rank138	4.61046	138
MIR1208	MIR1208_Rank139	4.59822	139
ZNF536	ZNF536_Rank140	4.59772	140
THEG5	THEG5_Rank141	4.59419	141
NA	NA_Rank142	4.58984	142
THEG5	THEG5_Rank143	4.57826	143
TSHZ3	TSHZ3_Rank144	4.57573	144
NA	NA_Rank145	4.55106	145
ZNF507	ZNF507_Rank146	4.54815	146
THEG5	THEG5_Rank147	4.54458	147
MIR1208	MIR1208_Rank148	4.54061	148
ZNF536	ZNF536_Rank149	4.54026	149
NA	NA_Rank150	4.53029	150
ZNF536	ZNF536_Rank151	4.51618	151
TSHZ3	TSHZ3_Rank152	4.51582	152
THEG5	THEG5_Rank153	4.51525	153
THEG5	THEG5_Rank154	4.50789	154
LINC00977	LINC00977_Rank155	4.50475	155
TSHZ3	TSHZ3_Rank156	4.50211	156
TGIF1	TGIF1_Rank157	4.50185	157
DLGAP1-AS1	DLGAP1-AS1_Rank158	4.50033	158
DLGAP1	DLGAP1_Rank159	4.49899	159
CASC8	CASC8_Rank160	4.49782	160
TSHZ3	TSHZ3_Rank161	4.49631	161
THEG5	THEG5_Rank162	4.48842	162
MYC	MYC_Rank163	4.48782	163
THEG5	THEG5_Rank164	4.47558	164
ZNF536	ZNF536_Rank165	4.47203	165
MIR1208	MIR1208_Rank166	4.47117	166
MIR1208	MIR1208_Rank167	4.46782	167
LINC00977	LINC00977_Rank168	4.46442	168
TSHZ3	TSHZ3_Rank169	4.45612	169
TSHZ3	TSHZ3_Rank170	4.45397	170
NA	NA_Rank171	4.45255	171
ZNF536	ZNF536_Rank172	4.45182	172
TRPS1	TRPS1_Rank173	4.43437	173
ZNF536	ZNF536_Rank174	4.43417	174
THEG5	THEG5_Rank175	4.42744	175
LINC00977	LINC00977_Rank176	4.423	176
ZNF507	ZNF507_Rank177	4.40944	177
NA	NA_Rank178	4.40588	178
PVT1	PVT1_Rank179	4.40588	179
SLC30A8	SLC30A8_Rank180	4.40493	180
MYC	MYC_Rank181	4.39655	181
DTNA	DTNA_Rank182	4.3908	182
TGIF1	TGIF1_Rank183	4.3874	183
LINC00536	LINC00536_Rank184	4.38497	184
THEG5	THEG5_Rank185	4.37894	185
PVT1	PVT1_Rank186	4.37845	186
NA	NA_Rank187	4.37742	187
LINC00977	LINC00977_Rank188	4.37185	188
PVT1	PVT1_Rank189	4.37179	189
DLGAP1-AS1	DLGAP1-AS1_Rank190	4.3703	190
TGIF1	TGIF1_Rank191	4.36803	191
TSHZ3	TSHZ3_Rank192	4.36425	192
ZNF536	ZNF536_Rank193	4.359	193
LINC00977	LINC00977_Rank194	4.35582	194
MIR1205	MIR1205_Rank195	4.35265	195
NA	NA_Rank196	4.33924	196
MYC	MYC_Rank197	4.32279	197
SAMD12-AS1	SAMD12-AS1_Rank198	4.31356	198
NA	NA_Rank199	4.31044	199
TRPS1	TRPS1_Rank200	4.30123	200
EXT1	EXT1_Rank201	4.29402	201
MIR1208	MIR1208_Rank202	4.29241	202
MIR1208	MIR1208_Rank203	4.27716	203
MIR1205	MIR1205_Rank204	4.27546	204
ZNF536	ZNF536_Rank205	4.27472	205
PVT1	PVT1_Rank206	4.27018	206
TSHZ3	TSHZ3_Rank207	4.26796	207
ZNF536	ZNF536_Rank208	4.26487	208
ZNF536	ZNF536_Rank209	4.26141	209
MIR1208	MIR1208_Rank210	4.25889	210
TSHZ3	TSHZ3_Rank211	4.25804	211
NA	NA_Rank212	4.23635	212
NA	NA_Rank213	4.23479	213
ZNF536	ZNF536_Rank214	4.23304	214
MIR1208	MIR1208_Rank215	4.23144	215
MIR1208	MIR1208_Rank216	4.21595	216
NA	NA_Rank217	4.21256	217
ZNF536	ZNF536_Rank218	4.21038	218
ZNF507	ZNF507_Rank219	4.21011	219
THEG5	THEG5_Rank220	4.20861	220
TSHZ3	TSHZ3_Rank221	4.20214	221
TSHZ3	TSHZ3_Rank222	4.19999	222
ZNF536	ZNF536_Rank223	4.19537	223
ZNF536	ZNF536_Rank224	4.19479	224
NA	NA_Rank225	4.19415	225
TSHZ3	TSHZ3_Rank226	4.1828	226
ZNF536	ZNF536_Rank227	4.17205	227
ZNF536	ZNF536_Rank228	4.17127	228
MYC	MYC_Rank229	4.16808	229
LINC00977	LINC00977_Rank230	4.16475	230
CASC8	CASC8_Rank231	4.16415	231
MIR1208	MIR1208_Rank232	4.16172	232
LINC00977	LINC00977_Rank233	4.14655	233
LINC00977	LINC00977_Rank234	4.1399	234
MIR1208	MIR1208_Rank235	4.13863	235
ZNF536	ZNF536_Rank236	4.13691	236
LINC00977	LINC00977_Rank237	4.13546	237
EXT1	EXT1_Rank238	4.13087	238
LINC00977	LINC00977_Rank239	4.12212	239
TGIF1	TGIF1_Rank240	4.11701	240
NA	NA_Rank241	4.11672	241
TSHZ3	TSHZ3_Rank242	4.11184	242
ZNF536	ZNF536_Rank243	4.11086	243
THEG5	THEG5_Rank244	4.10681	244
ZNF536	ZNF536_Rank245	4.10068	245
MIR1208	MIR1208_Rank246	4.10068	246
THEG5	THEG5_Rank247	4.09734	247
TRPS1	TRPS1_Rank248	4.09641	248
CASC8	CASC8_Rank249	4.09005	249
DLGAP1-AS4	DLGAP1-AS4_Rank250	4.08603	250
ZNF536	ZNF536_Rank251	4.0833	251
THEG5	THEG5_Rank252	4.08233	252
TRPS1	TRPS1_Rank253	4.08167	253
CD96	CD96_Rank254	4.08094	254
NA	NA_Rank255	4.08014	255
MIR1208	MIR1208_Rank256	4.07663	256
DLGAP1	DLGAP1_Rank257	4.07278	257
THEG5	THEG5_Rank258	4.07111	258
DLGAP1	DLGAP1_Rank259	4.07094	259
THEG5	THEG5_Rank260	4.06964	260
MIR1206	MIR1206_Rank261	4.06757	261
MYC	MYC_Rank262	4.06004	262
DLGAP1	DLGAP1_Rank263	4.0593	263
TRPS1	TRPS1_Rank264	4.05071	264
TSHZ3	TSHZ3_Rank265	4.04499	265
DLGAP1	DLGAP1_Rank266	4.04362	266
ZNF536	ZNF536_Rank267	4.04223	267
TSHZ3	TSHZ3_Rank268	4.03912	268
DLGAP1-AS4	DLGAP1-AS4_Rank269	4.02971	269
TSHZ3	TSHZ3_Rank270	4.02775	270
ZNF507	ZNF507_Rank271	4.02662	271
MIR1208	MIR1208_Rank272	4.01796	272
MIR1208	MIR1208_Rank273	4.01772	273
NA	NA_Rank274	4.01725	274
EXT1	EXT1_Rank275	4.01653	275
THEG5	THEG5_Rank276	3.99964	276
YAP1	YAP1_Rank277	3.99641	277
LINC00977	LINC00977_Rank278	3.99231	278
TSHZ3	TSHZ3_Rank279	3.9815	279
MIR1208	MIR1208_Rank280	3.98037	280
DLGAP1	DLGAP1_Rank281	3.98014	281
DLGAP1-AS4	DLGAP1-AS4_Rank282	3.9792	282
NA	NA_Rank283	3.96596	283
THEG5	THEG5_Rank284	3.96516	284
EIF3H	EIF3H_Rank285	3.96204	285
ZNF536	ZNF536_Rank286	3.96132	286
EIF3H	EIF3H_Rank287	3.95418	287
TGIF1	TGIF1_Rank288	3.95358	288
PVT1	PVT1_Rank289	3.94236	289
DLGAP1	DLGAP1_Rank290	3.93899	290
ZNF536	ZNF536_Rank291	3.93623	291
INO80C	INO80C_Rank292	3.9313	292
THEG5	THEG5_Rank293	3.9279	293
MIR1208	MIR1208_Rank294	3.92723	294
TGIF1	TGIF1_Rank295	3.92625	295
POU5F1B	POU5F1B_Rank296	3.92309	296
ZNF536	ZNF536_Rank297	3.91977	297
THEG5	THEG5_Rank298	3.9176	298
MIR1208	MIR1208_Rank299	3.9171	299
THEG5	THEG5_Rank300	3.91595	300
TNFRSF11B	TNFRSF11B_Rank301	3.91164	301
EXT1	EXT1_Rank302	3.90937	302
CASC8	CASC8_Rank303	3.90774	303
RAD21-AS1	RAD21-AS1_Rank304	3.9071	304
MYL12B	MYL12B_Rank305	3.90557	305
EIF3H	EIF3H_Rank306	3.90123	306
ZNF536	ZNF536_Rank307	3.89596	307
DLGAP1-AS1	DLGAP1-AS1_Rank308	3.89547	308
POU5F1B	POU5F1B_Rank309	3.89313	309
MIR1208	MIR1208_Rank310	3.88321	310
ZNF536	ZNF536_Rank311	3.88206	311
MYC	MYC_Rank312	3.8769	312
THEG5	THEG5_Rank313	3.87442	313
MIR1208	MIR1208_Rank314	3.87222	314
MIR1207	MIR1207_Rank315	3.8717	315
TGIF1	TGIF1_Rank316	3.87096	316
ZNF507	ZNF507_Rank317	3.87096	317
THEG5	THEG5_Rank318	3.8704	318
LINC00536	LINC00536_Rank319	3.86916	319
MIR1208	MIR1208_Rank320	3.8632	320
DLGAP1-AS5	DLGAP1-AS5_Rank321	3.86078	321
TSHZ3	TSHZ3_Rank322	3.85821	322
POU5F1B	POU5F1B_Rank323	3.85714	323
MIR1208	MIR1208_Rank324	3.854	324
CASC8	CASC8_Rank325	3.85316	325
CASC8	CASC8_Rank326	3.84869	326
CCND1	CCND1_Rank327	3.84695	327
DLGAP1-AS4	DLGAP1-AS4_Rank328	3.84624	328
MIR1208	MIR1208_Rank329	3.84447	329
TSHZ3	TSHZ3_Rank330	3.8422	330
NA	NA_Rank331	3.84031	331
ZNF507	ZNF507_Rank332	3.83943	332
ZNF507	ZNF507_Rank333	3.81551	333
LINC00977	LINC00977_Rank334	3.81062	334
MIR1206	MIR1206_Rank335	3.8104	335
MIR1208	MIR1208_Rank336	3.80608	336
TGIF1	TGIF1_Rank337	3.80243	337
DLGAP1-AS1	DLGAP1-AS1_Rank338	3.80021	338
PVT1	PVT1_Rank339	3.79855	339
NA	NA_Rank340	3.79004	340
MOCOS	MOCOS_Rank341	3.78272	341
TNFRSF11B	TNFRSF11B_Rank342	3.78272	342
TSHZ3	TSHZ3_Rank343	3.7762	343
ZNF536	ZNF536_Rank344	3.77092	344
DLGAP1-AS4	DLGAP1-AS4_Rank345	3.76327	345
CASC8	CASC8_Rank346	3.76145	346
MED30	MED30_Rank347	3.76091	347
ZNF536	ZNF536_Rank348	3.76038	348
DLGAP1	DLGAP1_Rank349	3.75947	349
MYC	MYC_Rank350	3.75877	350
MIR1204	MIR1204_Rank351	3.75815	351
DLGAP1	DLGAP1_Rank352	3.74253	352
TGIF1	TGIF1_Rank353	3.73985	353
MIR1208	MIR1208_Rank354	3.73817	354
LINC00977	LINC00977_Rank355	3.73648	355
DLGAP1	DLGAP1_Rank356	3.72959	356
NA	NA_Rank357	3.7229	357
THEG5	THEG5_Rank358	3.72078	358
MYL12B	MYL12B_Rank359	3.71935	359
NA	NA_Rank360	3.71916	360
RPRD1A	RPRD1A_Rank361	3.71627	361
AARD	AARD_Rank362	3.71627	362
MIR1205	MIR1205_Rank363	3.71137	363
THEG5	THEG5_Rank364	3.70768	364
DLGAP1-AS1	DLGAP1-AS1_Rank365	3.70517	365
YAP1	YAP1_Rank366	3.70282	366
DLGAP1-AS1	DLGAP1-AS1_Rank367	3.69954	367
MED30	MED30_Rank368	3.69901	368
DLGAP1	DLGAP1_Rank369	3.6949	369
MIR187	MIR187_Rank370	3.69081	370
MIR1208	MIR1208_Rank371	3.68933	371
DLGAP1	DLGAP1_Rank372	3.68673	372
EXT1	EXT1_Rank373	3.68453	373
THEG5	THEG5_Rank374	3.67885	374
MYC	MYC_Rank375	3.67805	375
EXT1	EXT1_Rank376	3.67457	376
TSHZ3	TSHZ3_Rank377	3.67454	377
MYC	MYC_Rank378	3.67092	378
NA	NA_Rank379	3.67034	379
DLGAP1-AS5	DLGAP1-AS5_Rank380	3.6674	380
PVT1	PVT1_Rank381	3.66685	381
LOC440434	LOC440434_Rank382	3.66327	382
ZNF536	ZNF536_Rank383	3.65653	383
DLGAP1-AS4	DLGAP1-AS4_Rank384	3.65642	384
MTBP	MTBP_Rank385	3.65631	385
TGIF1	TGIF1_Rank386	3.65405	386
DTNA	DTNA_Rank387	3.65361	387
NA	NA_Rank388	3.65044	388
DLGAP1	DLGAP1_Rank389	3.65011	389
MMP20	MMP20_Rank390	3.64932	390
ZNF536	ZNF536_Rank391	3.6461	391
LINC00977	LINC00977_Rank392	3.64037	392
LINC00536	LINC00536_Rank393	3.6374	393
CASC8	CASC8_Rank394	3.63345	394
NA	NA_Rank395	3.63256	395
MIR187	MIR187_Rank396	3.63249	396
FGF4	FGF4_Rank397	3.63158	397
NA	NA_Rank398	3.62683	398
TGIF1	TGIF1_Rank399	3.62152	399
TGIF1	TGIF1_Rank400	3.62102	400
MIR1208	MIR1208_Rank401	3.62023	401
MIR1206	MIR1206_Rank402	3.6188	402
TMEM65	TMEM65_Rank403	3.60826	403
LINC00977	LINC00977_Rank404	3.60826	404
CASC8	CASC8_Rank405	3.60512	405
DLGAP1-AS4	DLGAP1-AS4_Rank406	3.60053	406
TGIF1	TGIF1_Rank407	3.59362	407
MIR1208	MIR1208_Rank408	3.58947	408
MIR1204	MIR1204_Rank409	3.58397	409
MYL12B	MYL12B_Rank410	3.5835	410
DLGAP1	DLGAP1_Rank411	3.58084	411
TRPS1	TRPS1_Rank412	3.57909	412
MED30	MED30_Rank413	3.57852	413
COLEC10	COLEC10_Rank414	3.57647	414
LINC00977	LINC00977_Rank415	3.57298	415
NA	NA_Rank416	3.56737	416
DLGAP1	DLGAP1_Rank417	3.56311	417
CASC8	CASC8_Rank418	3.55554	418
MIR1208	MIR1208_Rank419	3.55474	419
THEG5	THEG5_Rank420	3.55442	420
MYL12B	MYL12B_Rank421	3.55412	421
DLGAP1-AS1	DLGAP1-AS1_Rank422	3.55094	422
MIR1207	MIR1207_Rank423	3.5488	423
POU5F1B	POU5F1B_Rank424	3.54564	424
EXT1	EXT1_Rank425	3.54102	425
LINC00536	LINC00536_Rank426	3.53821	426
ZNF507	ZNF507_Rank427	3.53711	427
DLGAP1	DLGAP1_Rank428	3.5319	428
MIR1205	MIR1205_Rank429	3.53026	429
DLGAP1	DLGAP1_Rank430	3.53008	430
MIR1208	MIR1208_Rank431	3.52796	431
EXT1	EXT1_Rank432	3.52631	432
MYC	MYC_Rank433	3.52527	433
MOCOS	MOCOS_Rank434	3.52245	434
NOV	NOV_Rank435	3.52068	435
LINC00977	LINC00977_Rank436	3.5202	436
DLGAP1-AS1	DLGAP1-AS1_Rank437	3.51975	437
ANO1	ANO1_Rank438	3.51713	438
EXT1	EXT1_Rank439	3.51627	439
SAMD12-AS1	SAMD12-AS1_Rank440	3.51588	440
TGIF1	TGIF1_Rank441	3.51148	441
MIR1208	MIR1208_Rank442	3.50887	442
CCND1	CCND1_Rank443	3.5083	443
LINC00536	LINC00536_Rank444	3.50406	444
DLGAP1-AS1	DLGAP1-AS1_Rank445	3.50341	445
DLGAP1-AS1	DLGAP1-AS1_Rank446	3.4993	446
TGIF1	TGIF1_Rank447	3.49265	447
TGIF1	TGIF1_Rank448	3.49007	448
TRPC6	TRPC6_Rank449	3.48847	449
ZNF536	ZNF536_Rank450	3.48762	450
MIR1204	MIR1204_Rank451	3.48102	451
DLGAP1-AS1	DLGAP1-AS1_Rank452	3.48049	452
TSHZ3	TSHZ3_Rank453	3.48018	453
GRIN2D	GRIN2D_Rank454	3.47755	454
ZNF536	ZNF536_Rank455	3.47534	455
FGF19	FGF19_Rank456	3.47495	456
CASC8	CASC8_Rank457	3.47481	457
FERMT2	FERMT2_Rank458	3.46167	458
CPT1A	CPT1A_Rank459	3.46167	459
MAL2	MAL2_Rank460	3.46167	460
DLGAP1-AS4	DLGAP1-AS4_Rank461	3.46148	461
ANKRD20A12P	ANKRD20A12P_Rank462	3.4588	462
ZNF536	ZNF536_Rank463	3.45164	463
MIR187	MIR187_Rank464	3.45055	464
DLGAP1-AS4	DLGAP1-AS4_Rank465	3.44911	465
DLGAP1	DLGAP1_Rank466	3.44805	466
DTNA	DTNA_Rank467	3.43752	467
MIR1208	MIR1208_Rank468	3.43535	468
CBX3P2	CBX3P2_Rank469	3.4299	469
TGIF1	TGIF1_Rank470	3.4277	470
MIR187	MIR187_Rank471	3.42127	471
EXT1	EXT1_Rank472	3.41294	472
PLEKHG4B	PLEKHG4B_Rank473	3.41259	473
MIR1208	MIR1208_Rank474	3.41206	474
CASC8	CASC8_Rank475	3.41143	475
PVT1	PVT1_Rank476	3.40979	476
THEG5	THEG5_Rank477	3.40233	477
MIR1205	MIR1205_Rank478	3.3875	478
TRPS1	TRPS1_Rank479	3.3872	479
DLGAP1-AS4	DLGAP1-AS4_Rank480	3.38665	480
MOCOS	MOCOS_Rank481	3.3866	481
TNFRSF11B	TNFRSF11B_Rank482	3.37892	482
DLGAP1-AS1	DLGAP1-AS1_Rank483	3.37727	483
MIR1208	MIR1208_Rank484	3.37296	484
LINC00977	LINC00977_Rank485	3.37276	485
MIR1204	MIR1204_Rank486	3.36983	486
CSTA	CSTA_Rank487	3.35783	487
TRPS1	TRPS1_Rank488	3.34869	488
EIF3H	EIF3H_Rank489	3.34735	489
PYDC1	PYDC1_Rank490	3.34056	490
KLHL38	KLHL38_Rank491	3.33719	491
MYL12B	MYL12B_Rank492	3.33504	492
MYC	MYC_Rank493	3.33222	493
MAPRE2	MAPRE2_Rank494	3.32847	494
ARHGAP18	ARHGAP18_Rank495	3.32847	495
ENOSF1	ENOSF1_Rank496	3.32507	496
PVT1	PVT1_Rank497	3.32192	497
MYC	MYC_Rank498	3.31732	498
DLGAP1-AS1	DLGAP1-AS1_Rank499	3.31661	499
NA	NA_Rank500	3.31602	500
THEG5	THEG5_Rank501	3.31254	501
LINC00536	LINC00536_Rank502	3.31067	502
DLGAP1-AS4	DLGAP1-AS4_Rank503	3.30721	503
KLF15	KLF15_Rank504	3.29849	504
IRF4	IRF4_Rank505	3.29849	505
ZNF536	ZNF536_Rank506	3.29805	506
PVT1	PVT1_Rank507	3.2872	507
MIR1208	MIR1208_Rank508	3.28423	508
DLGAP1-AS5	DLGAP1-AS5_Rank509	3.28291	509
EXT1	EXT1_Rank510	3.28005	510
PVT1	PVT1_Rank511	3.27844	511
MIR1204	MIR1204_Rank512	3.27807	512
EXT1	EXT1_Rank513	3.27748	513
ZSCAN30	ZSCAN30_Rank514	3.27699	514
GALNT1	GALNT1_Rank515	3.27699	515
MED30	MED30_Rank516	3.27643	516
COLEC10	COLEC10_Rank517	3.27542	517
TGIF1	TGIF1_Rank518	3.27406	518
FGF19	FGF19_Rank519	3.27327	519
POU5F1B	POU5F1B_Rank520	3.27197	520
ZNF536	ZNF536_Rank521	3.27066	521
TRPS1	TRPS1_Rank522	3.26923	522
C18orf21	C18orf21_Rank523	3.26789	523
MIR1208	MIR1208_Rank524	3.26575	524
FGF3	FGF3_Rank525	3.26543	525
PVT1	PVT1_Rank526	3.26446	526
PRR5L	PRR5L_Rank527	3.26434	527
TPPP	TPPP_Rank528	3.26434	528
TSHZ3	TSHZ3_Rank529	3.26223	529
TNFRSF11B	TNFRSF11B_Rank530	3.26204	530
MYC	MYC_Rank531	3.26202	531
MYEOV	MYEOV_Rank532	3.26196	532
ZNF536	ZNF536_Rank533	3.26001	533
MYEOV	MYEOV_Rank534	3.25919	534
DLGAP1-AS4	DLGAP1-AS4_Rank535	3.25873	535
SHANK3	SHANK3_Rank536	3.25873	536
TNS3	TNS3_Rank537	3.25873	537
EXT1	EXT1_Rank538	3.25605	538
MIR187	MIR187_Rank539	3.24232	539
RPRD1A	RPRD1A_Rank540	3.24175	540
TRPS1	TRPS1_Rank541	3.23967	541
DLGAP1-AS4	DLGAP1-AS4_Rank542	3.23832	542
ARHGAP42	ARHGAP42_Rank543	3.23662	543
MIR187	MIR187_Rank544	3.23662	544
TNFRSF11B	TNFRSF11B_Rank545	3.23441	545
MYC	MYC_Rank546	3.23409	546
C18orf21	C18orf21_Rank547	3.233	547
DLGAP1-AS1	DLGAP1-AS1_Rank548	3.23142	548
MYEOV	MYEOV_Rank549	3.22905	549
EXT1	EXT1_Rank550	3.22657	550
MIR1208	MIR1208_Rank551	3.226	551
FHOD3	FHOD3_Rank552	3.22453	552
DLGAP1	DLGAP1_Rank553	3.22401	553
MTHFD1L	MTHFD1L_Rank554	3.22361	554
DDR2	DDR2_Rank555	3.21783	555
PVT1	PVT1_Rank556	3.21265	556
MED30	MED30_Rank557	3.20928	557
ZNF396	ZNF396_Rank558	3.20466	558
PRR5	PRR5_Rank559	3.20466	559
TRIO	TRIO_Rank560	3.20466	560
EXT1	EXT1_Rank561	3.19499	561
DCTD	DCTD_Rank562	3.19426	562
ELP2	ELP2_Rank563	3.19172	563
DLGAP1	DLGAP1_Rank564	3.19136	564
THEG5	THEG5_Rank565	3.18816	565
PVT1	PVT1_Rank566	3.18667	566
EXT1	EXT1_Rank567	3.18469	567
ZNF397	ZNF397_Rank568	3.18169	568
PXDC1	PXDC1_Rank569	3.18169	569
MIR1208	MIR1208_Rank570	3.17548	570
EXT1	EXT1_Rank571	3.17144	571
TRPS1	TRPS1_Rank572	3.16818	572
FGF3	FGF3_Rank573	3.16586	573
DLGAP1	DLGAP1_Rank574	3.16458	574
LINC00536	LINC00536_Rank575	3.16298	575
MMP20	MMP20_Rank576	3.16218	576
SUMO1P1	SUMO1P1_Rank577	3.15815	577
CASC8	CASC8_Rank578	3.15742	578
MIR1208	MIR1208_Rank579	3.15428	579
EXT1	EXT1_Rank580	3.15344	580
PKIB	PKIB_Rank581	3.15232	581
LINC00536	LINC00536_Rank582	3.14848	582
DLGAP1	DLGAP1_Rank583	3.14784	583
MYEOV	MYEOV_Rank584	3.14689	584
CCND1	CCND1_Rank585	3.13576	585
MIR187	MIR187_Rank586	3.13372	586
MIR1208	MIR1208_Rank587	3.1337	587
MIR1208	MIR1208_Rank588	3.13358	588
LINC00470	LINC00470_Rank589	3.13045	589
TRPS1	TRPS1_Rank590	3.12828	590
MIR1208	MIR1208_Rank591	3.12815	591
ZNF396	ZNF396_Rank592	3.1281	592
DTNA	DTNA_Rank593	3.12791	593
EXT1	EXT1_Rank594	3.12655	594
FER1L6	FER1L6_Rank595	3.1236	595
MYC	MYC_Rank596	3.12149	596
MAL2	MAL2_Rank597	3.12042	597
OR6S1	OR6S1_Rank598	3.11053	598
MIR1208	MIR1208_Rank599	3.10701	599
EXT1	EXT1_Rank600	3.09045	600
RPRD1A	RPRD1A_Rank601	3.09002	601
INO80C	INO80C_Rank602	3.08651	602
DLGAP1-AS1	DLGAP1-AS1_Rank603	3.08371	603
ANO1	ANO1_Rank604	3.08026	604
RAD21-AS1	RAD21-AS1_Rank605	3.07966	605
ZNF396	ZNF396_Rank606	3.07562	606
GALNT1	GALNT1_Rank607	3.07562	607
DLGAP1	DLGAP1_Rank608	3.07562	608
FBXO32	FBXO32_Rank609	3.07562	609
CASC8	CASC8_Rank610	3.0756	610
NA	NA_Rank611	3.07351	611
NOV	NOV_Rank612	3.07339	612
TRPS1	TRPS1_Rank613	3.06713	613
MIR1208	MIR1208_Rank614	3.06308	614
ARHGAP42	ARHGAP42_Rank615	3.06192	615
NHEG1	NHEG1_Rank616	3.0587	616
ZNF396	ZNF396_Rank617	3.0546	617
ZHX2	ZHX2_Rank618	3.0546	618
DLGAP1	DLGAP1_Rank619	3.05055	619
CASC8	CASC8_Rank620	3.0489	620
MIR187	MIR187_Rank621	3.04321	621
MIR1208	MIR1208_Rank622	3.04232	622
SLC6A3	SLC6A3_Rank623	3.03983	623
TPPP	TPPP_Rank624	3.03983	624
FBXO3	FBXO3_Rank625	3.02746	625
LINC00977	LINC00977_Rank626	3.02683	626
MIR187	MIR187_Rank627	3.02635	627
LRRC4C	LRRC4C_Rank628	3.02248	628
DACT1	DACT1_Rank629	3.01828	629
MIR4456	MIR4456_Rank630	3.01813	630
MYL12B	MYL12B_Rank631	3.00979	631
ZNF507	ZNF507_Rank632	3.00874	632
LINC01018	LINC01018_Rank633	3.00739	633
DLGAP1-AS4	DLGAP1-AS4_Rank634	3.0063	634
EXT1	EXT1_Rank635	3.00507	635
HIVEP3	HIVEP3_Rank636	3.00314	636
MYL12B	MYL12B_Rank637	3.00046	637
TGIF1	TGIF1_Rank638	2.99689	638
MIR1208	MIR1208_Rank639	2.99545	639
MAL2	MAL2_Rank640	2.99514	640
KALRN	KALRN_Rank641	2.99213	641
LINC00536	LINC00536_Rank642	2.99213	642
DLGAP1	DLGAP1_Rank643	2.98272	643
MMP3	MMP3_Rank644	2.98103	644
DLGAP1-AS1	DLGAP1-AS1_Rank645	2.9785	645
C11orf91	C11orf91_Rank646	2.97688	646
DLGAP1	DLGAP1_Rank647	2.97686	647
THEG5	THEG5_Rank648	2.97191	648
COLEC10	COLEC10_Rank649	2.97104	649
ADAT2	ADAT2_Rank650	2.96985	650
TRPS1	TRPS1_Rank651	2.96985	651
PVT1	PVT1_Rank652	2.96928	652
MYL12B	MYL12B_Rank653	2.96736	653
WTAPP1	WTAPP1_Rank654	2.96597	654
CLUL1	CLUL1_Rank655	2.95858	655
ARHGAP42	ARHGAP42_Rank656	2.95418	656
ZNF397	ZNF397_Rank657	2.95418	657
COLEC10	COLEC10_Rank658	2.95418	658
LPIN2	LPIN2_Rank659	2.95091	659
DLGAP1	DLGAP1_Rank660	2.95045	660
MYEOV	MYEOV_Rank661	2.95002	661
TGIF1	TGIF1_Rank662	2.9441	662
FHOD3	FHOD3_Rank663	2.94279	663
TGIF1	TGIF1_Rank664	2.94239	664
LINC00536	LINC00536_Rank665	2.93685	665
TGIF1	TGIF1_Rank666	2.93629	666
MIR1208	MIR1208_Rank667	2.93388	667
MTNR1A	MTNR1A_Rank668	2.93232	668
MIR1204	MIR1204_Rank669	2.93024	669
LINC00536	LINC00536_Rank670	2.92837	670
COLEC12	COLEC12_Rank671	2.92447	671
EXT1	EXT1_Rank672	2.92119	672
LINC00536	LINC00536_Rank673	2.91521	673
CDKN2AIP	CDKN2AIP_Rank674	2.91521	674
DLGAP1	DLGAP1_Rank675	2.91348	675
CCND1	CCND1_Rank676	2.9101	676
TGIF1	TGIF1_Rank677	2.9084	677
SAMD12-AS1	SAMD12-AS1_Rank678	2.90627	678
ANO1	ANO1_Rank679	2.90466	679
LINC00290	LINC00290_Rank680	2.90351	680
MYOM1	MYOM1_Rank681	2.90157	681
TNFRSF11B	TNFRSF11B_Rank682	2.89579	682
FAM84B	FAM84B_Rank683	2.89489	683
MYEOV	MYEOV_Rank684	2.89362	684
FST	FST_Rank685	2.8917	685
MYC	MYC_Rank686	2.88931	686
ARF6	ARF6_Rank687	2.8871	687
STOX2	STOX2_Rank688	2.8871	688
MYL12B	MYL12B_Rank689	2.88042	689
MIR1207	MIR1207_Rank690	2.8757	690
IQCA1	IQCA1_Rank691	2.87516	691
DKFZp451B082	DKFZp451B082_Rank692	2.87516	692
COLEC10	COLEC10_Rank693	2.87	693
DLGAP1	DLGAP1_Rank694	2.86954	694
TGIF1	TGIF1_Rank695	2.86088	695
CTTN	CTTN_Rank696	2.85881	696
EXT1	EXT1_Rank697	2.85393	697
TRPS1	TRPS1_Rank698	2.85099	698
MAPRE2	MAPRE2_Rank699	2.84625	699
SLC6A19	SLC6A19_Rank700	2.84537	700
MAL2	MAL2_Rank701	2.84275	701
MED30	MED30_Rank702	2.83898	702
DTNA	DTNA_Rank703	2.835	703
ROPN1L-AS1	ROPN1L-AS1_Rank704	2.83397	704
FAM157A	FAM157A_Rank705	2.83045	705
RAD21	RAD21_Rank706	2.82928	706
LTBP2	LTBP2_Rank707	2.81873	707
DACT2	DACT2_Rank708	2.81675	708
MIR1208	MIR1208_Rank709	2.81496	709
EXT1	EXT1_Rank710	2.81448	710
MOCOS	MOCOS_Rank711	2.81332	711
TRPS1	TRPS1_Rank712	2.80983	712
TRPS1	TRPS1_Rank713	2.80932	713
FGF3	FGF3_Rank714	2.80654	714
ZNF24	ZNF24_Rank715	2.80421	715
FAT1	FAT1_Rank716	2.80421	716
TRIB1	TRIB1_Rank717	2.79834	717
TRPS1	TRPS1_Rank718	2.79432	718
FGF4	FGF4_Rank719	2.7925	719
RAPGEF4	RAPGEF4_Rank720	2.79156	720
PARP15	PARP15_Rank721	2.79156	721
TRPS1	TRPS1_Rank722	2.79156	722
C6	C6_Rank723	2.79156	723
ARHGEF7	ARHGEF7_Rank724	2.7788	724
CBX3P2	CBX3P2_Rank725	2.77815	725
LINC00536	LINC00536_Rank726	2.77759	726
TRPS1	TRPS1_Rank727	2.77453	727
PTPRU	PTPRU_Rank728	2.77383	728
EIF3H	EIF3H_Rank729	2.76891	729
AARD	AARD_Rank730	2.76833	730
LINC00977	LINC00977_Rank731	2.7657	731
CASC8	CASC8_Rank732	2.76438	732
INO80C	INO80C_Rank733	2.76379	733
CBFA2T3	CBFA2T3_Rank734	2.76168	734
LINC00470	LINC00470_Rank735	2.76091	735
SYNE1	SYNE1_Rank736	2.76011	736
MYEOV	MYEOV_Rank737	2.75773	737
TRPS1	TRPS1_Rank738	2.75469	738
AARD	AARD_Rank739	2.75299	739
TRPS1	TRPS1_Rank740	2.74462	740
MIR1205	MIR1205_Rank741	2.74352	741
DLGAP1-AS4	DLGAP1-AS4_Rank742	2.73561	742
HELT	HELT_Rank743	2.73472	743
DLGAP1	DLGAP1_Rank744	2.73251	744
BIRC2	BIRC2_Rank745	2.72959	745
MIR1208	MIR1208_Rank746	2.7284	746
TGIF1	TGIF1_Rank747	2.72804	747
CCND1	CCND1_Rank748	2.72245	748
CD47	CD47_Rank749	2.72084	749
TGIF1	TGIF1_Rank750	2.71835	750
TRPS1	TRPS1_Rank751	2.71174	751
MYC	MYC_Rank752	2.71	752
LINC00536	LINC00536_Rank753	2.70894	753
LINC00470	LINC00470_Rank754	2.70282	754
ARG1	ARG1_Rank755	2.70282	755
MIR1208	MIR1208_Rank756	2.70103	756
TNFRSF11B	TNFRSF11B_Rank757	2.70058	757
DLGAP1-AS4	DLGAP1-AS4_Rank758	2.69759	758
LOC440434	LOC440434_Rank759	2.69445	759
CHD5	CHD5_Rank760	2.69336	760
MIR1208	MIR1208_Rank761	2.69236	761
LPIN2	LPIN2_Rank762	2.69081	762
ANO1	ANO1_Rank763	2.68855	763
TGIF1	TGIF1_Rank764	2.68721	764
ANO1	ANO1_Rank765	2.68591	765
PGR	PGR_Rank766	2.68529	766
EBF1	EBF1_Rank767	2.68395	767
GUSBP1	GUSBP1_Rank768	2.68395	768
MIR1207	MIR1207_Rank769	2.68314	769
DLGAP1	DLGAP1_Rank770	2.68181	770
MYEOV	MYEOV_Rank771	2.67723	771
TRPC6	TRPC6_Rank772	2.67292	772
FGF3	FGF3_Rank773	2.67251	773
AIRN	AIRN_Rank774	2.6702	774
MARCH11	MARCH11_Rank775	2.6702	775
MED30	MED30_Rank776	2.6702	776
EXT1	EXT1_Rank777	2.6638	777
MIR1207	MIR1207_Rank778	2.6595	778
TRPS1	TRPS1_Rank779	2.65801	779
RYBP	RYBP_Rank780	2.65801	780
TNFAIP3	TNFAIP3_Rank781	2.65631	781
TRPS1	TRPS1_Rank782	2.65494	782
INO80C	INO80C_Rank783	2.65485	783
MYEOV	MYEOV_Rank784	2.6539	784
FGF3	FGF3_Rank785	2.65146	785
MMP10	MMP10_Rank786	2.65125	786
ZNF24	ZNF24_Rank787	2.65125	787
LINC00536	LINC00536_Rank788	2.64372	788
ENOSF1	ENOSF1_Rank789	2.64229	789
LINC02111	LINC02111_Rank790	2.64199	790
FER1L6-AS1	FER1L6-AS1_Rank791	2.64195	791
UTP23	UTP23_Rank792	2.64165	792
LOC727896	LOC727896_Rank793	2.63883	793
PVT1	PVT1_Rank794	2.63792	794
RGPD3	RGPD3_Rank795	2.6352	795
MOCOS	MOCOS_Rank796	2.62261	796
MYEOV	MYEOV_Rank797	2.61745	797
TNFRSF11B	TNFRSF11B_Rank798	2.61582	798
CEP72	CEP72_Rank799	2.61397	799
TRPS1	TRPS1_Rank800	2.61203	800
SAMD12	SAMD12_Rank801	2.60784	801
ARHGAP42	ARHGAP42_Rank802	2.60266	802
ECE1	ECE1_Rank803	2.60221	803
TGIF1	TGIF1_Rank804	2.5962	804
LINC00536	LINC00536_Rank805	2.59291	805
TGIF1	TGIF1_Rank806	2.59203	806
GALNT1	GALNT1_Rank807	2.59158	807
PCAT1	PCAT1_Rank808	2.59158	808
TRPS1	TRPS1_Rank809	2.59112	809
ITLN2	ITLN2_Rank810	2.5881	810
LOC440434	LOC440434_Rank811	2.5857	811
DLGAP1	DLGAP1_Rank812	2.58404	812
FST	FST_Rank813	2.5734	813
IGF1R	IGF1R_Rank814	2.57235	814
DLGAP1	DLGAP1_Rank815	2.57133	815
SAMD12-AS1	SAMD12-AS1_Rank816	2.57109	816
FAT1	FAT1_Rank817	2.56844	817
DLGAP1	DLGAP1_Rank818	2.56816	818
HPN	HPN_Rank819	2.56599	819
SLC30A8	SLC30A8_Rank820	2.56588	820
LINC00977	LINC00977_Rank821	2.56473	821
RPRD1A	RPRD1A_Rank822	2.56193	822
MYC	MYC_Rank823	2.55651	823
EXT1	EXT1_Rank824	2.55585	824
LINC00977	LINC00977_Rank825	2.55445	825
ENPP2	ENPP2_Rank826	2.55117	826
YAP1	YAP1_Rank827	2.54764	827
FGF3	FGF3_Rank828	2.54536	828
LPIN2	LPIN2_Rank829	2.54478	829
DLGAP1-AS1	DLGAP1-AS1_Rank830	2.53789	830
DLGAP1	DLGAP1_Rank831	2.53778	831
ZFP42	ZFP42_Rank832	2.53768	832
HACE1	HACE1_Rank833	2.53768	833
DLGAP1-AS4	DLGAP1-AS4_Rank834	2.53659	834
GALNT1	GALNT1_Rank835	2.53541	835
ANO1	ANO1_Rank836	2.53527	836
CCND1	CCND1_Rank837	2.53422	837
ATP1A2	ATP1A2_Rank838	2.52668	838
SAMD12	SAMD12_Rank839	2.52561	839
LINC01098	LINC01098_Rank840	2.52532	840
LPIN2	LPIN2_Rank841	2.52338	841
MAL2	MAL2_Rank842	2.52334	842
LYPD1	LYPD1_Rank843	2.52245	843
NF1	NF1_Rank844	2.52245	844
SNN	SNN_Rank845	2.52245	845
PC	PC_Rank846	2.52245	846
TRPS1	TRPS1_Rank847	2.52191	847
DLGAP1-AS1	DLGAP1-AS1_Rank848	2.52109	848
PVT1	PVT1_Rank849	2.51842	849
ZNF24	ZNF24_Rank850	2.51776	850
GRIPAP1	GRIPAP1_Rank851	2.5165	851
MYL12B	MYL12B_Rank852	2.51642	852
MYEOV	MYEOV_Rank853	2.51408	853
COLEC10	COLEC10_Rank854	2.5073	854
NBPF3	NBPF3_Rank855	2.50105	855
COLEC12	COLEC12_Rank856	2.4993	856
TRPS1	TRPS1_Rank857	2.4971	857
SAMD12-AS1	SAMD12-AS1_Rank858	2.49628	858
POU5F1B	POU5F1B_Rank859	2.49008	859
LINC00861	LINC00861_Rank860	2.48711	860
KRTAP9-2	KRTAP9-2_Rank861	2.48543	861
BRD7P3	BRD7P3_Rank862	2.48543	862
KRTAP5-11	KRTAP5-11_Rank863	2.4845	863
EXT1	EXT1_Rank864	2.48034	864
THBS2	THBS2_Rank865	2.47712	865
CNTN5	CNTN5_Rank866	2.47568	866
INSIG1	INSIG1_Rank867	2.47465	867
CNTN5	CNTN5_Rank868	2.47295	868
DLGAP1	DLGAP1_Rank869	2.46964	869
TENT4A	TENT4A_Rank870	2.46655	870
SMOC2	SMOC2_Rank871	2.45505	871
TRPS1	TRPS1_Rank872	2.44873	872
LINC00536	LINC00536_Rank873	2.44635	873
ANXA13	ANXA13_Rank874	2.44414	874
LINC00536	LINC00536_Rank875	2.44309	875
TRPS1	TRPS1_Rank876	2.44069	876
DLGAP1	DLGAP1_Rank877	2.43372	877
LRRC4C	LRRC4C_Rank878	2.43121	878
MIR1208	MIR1208_Rank879	2.4311	879
HAS2	HAS2_Rank880	2.43077	880
LINC00536	LINC00536_Rank881	2.43038	881
MED30	MED30_Rank882	2.41897	882
EXT1	EXT1_Rank883	2.41312	883
YAP1	YAP1_Rank884	2.41294	884
CRIP3	CRIP3_Rank885	2.40841	885
TPCN2	TPCN2_Rank886	2.404	886
NOV	NOV_Rank887	2.40273	887
DTNA	DTNA_Rank888	2.39803	888
TRIO	TRIO_Rank889	2.39793	889
PPM1E	PPM1E_Rank890	2.39607	890
METTL4	METTL4_Rank891	2.38666	891
TNFRSF11B	TNFRSF11B_Rank892	2.37062	892
DLGAP1-AS1	DLGAP1-AS1_Rank893	2.3692	893
TRPS1	TRPS1_Rank894	2.36816	894
DLGAP1-AS1	DLGAP1-AS1_Rank895	2.36764	895
CCND1	CCND1_Rank896	2.36335	896
CCND1	CCND1_Rank897	2.35991	897
METTL4	METTL4_Rank898	2.35856	898
DLGAP1	DLGAP1_Rank899	2.35227	899
TPPP	TPPP_Rank900	2.35116	900
ANKRD33B	ANKRD33B_Rank901	2.34877	901
MRGPRF	MRGPRF_Rank902	2.34678	902
SHANK2	SHANK2_Rank903	2.34659	903
KRTAP5-11	KRTAP5-11_Rank904	2.34325	904
SAMD12-AS1	SAMD12-AS1_Rank905	2.33845	905
EXT1	EXT1_Rank906	2.33721	906
MOCOS	MOCOS_Rank907	2.33718	907
MTHFD1L	MTHFD1L_Rank908	2.336	908
EXT1	EXT1_Rank909	2.33014	909
CACNG8	CACNG8_Rank910	2.32947	910
DLGAP1	DLGAP1_Rank911	2.32821	911
DLGAP1-AS5	DLGAP1-AS5_Rank912	2.3226	912
MYOM1	MYOM1_Rank913	2.31516	913
YAP1	YAP1_Rank914	2.31362	914
MAL2	MAL2_Rank915	2.31252	915
MIR4278	MIR4278_Rank916	2.30741	916
MIR512-2	MIR512-2_Rank917	2.30228	917
DLGAP1-AS1	DLGAP1-AS1_Rank918	2.2988	918
ROCK1P1	ROCK1P1_Rank919	2.29859	919
EMILIN2	EMILIN2_Rank920	2.29634	920
EXT1	EXT1_Rank921	2.29632	921
SAMD12-AS1	SAMD12-AS1_Rank922	2.29552	922
PTP4A1	PTP4A1_Rank923	2.29483	923
TUBBP5	TUBBP5_Rank924	2.29155	924
NECTIN4	NECTIN4_Rank925	2.29155	925
AGPAT4	AGPAT4_Rank926	2.29089	926
INO80C	INO80C_Rank927	2.28977	927
KCTD20	KCTD20_Rank928	2.28573	928
TNFRSF11B	TNFRSF11B_Rank929	2.27868	929
TRPS1	TRPS1_Rank930	2.2785	930
RND3	RND3_Rank931	2.2785	931
BIRC3	BIRC3_Rank932	2.27643	932
ZNF396	ZNF396_Rank933	2.27606	933
LPIN2	LPIN2_Rank934	2.27523	934
LINC02145	LINC02145_Rank935	2.2737	935
MIR3664	MIR3664_Rank936	2.27233	936
SAMD12-AS1	SAMD12-AS1_Rank937	2.27091	937
PVT1	PVT1_Rank938	2.27091	938
VEGFC	VEGFC_Rank939	2.27069	939
FRMD6	FRMD6_Rank940	2.26803	940
SHANK2	SHANK2_Rank941	2.25798	941
MED30	MED30_Rank942	2.25612	942
LINC02363	LINC02363_Rank943	2.2528	943
ZDHHC11	ZDHHC11_Rank944	2.2514	944
MIR1208	MIR1208_Rank945	2.25076	945
TULP4	TULP4_Rank946	2.24916	946
EXT1	EXT1_Rank947	2.24719	947
EXT1	EXT1_Rank948	2.24403	948
MYOM1	MYOM1_Rank949	2.24358	949
COLEC10	COLEC10_Rank950	2.24264	950
TRPS1	TRPS1_Rank951	2.24214	951
TNFRSF11B	TNFRSF11B_Rank952	2.23718	952
DCTD	DCTD_Rank953	2.23609	953
MRPS30	MRPS30_Rank954	2.23541	954
TGIF1	TGIF1_Rank955	2.23468	955
MRPL13	MRPL13_Rank956	2.23304	956
EXT1	EXT1_Rank957	2.22965	957
RAP1GAP	RAP1GAP_Rank958	2.22825	958
MAL2	MAL2_Rank959	2.22765	959
PQBP1	PQBP1_Rank960	2.22265	960
IRX3	IRX3_Rank961	2.22218	961
NADSYN1	NADSYN1_Rank962	2.2198	962
GUSBP1	GUSBP1_Rank963	2.21767	963
TRPS1	TRPS1_Rank964	2.21767	964
IRX4	IRX4_Rank965	2.21416	965
MIR1208	MIR1208_Rank966	2.21127	966
FER1L6-AS1	FER1L6-AS1_Rank967	2.20928	967
RAG2	RAG2_Rank968	2.20771	968
MIR1208	MIR1208_Rank969	2.20448	969
LINC00861	LINC00861_Rank970	2.20354	970
MED30	MED30_Rank971	2.2028	971
SLC6A19	SLC6A19_Rank972	2.20099	972
ZDHHC14	ZDHHC14_Rank973	2.19999	973
CELSR1	CELSR1_Rank974	2.19705	974
MOCOS	MOCOS_Rank975	2.19384	975
LINC00536	LINC00536_Rank976	2.19361	976
DLGAP1-AS4	DLGAP1-AS4_Rank977	2.19265	977
MED30	MED30_Rank978	2.18893	978
DTNA	DTNA_Rank979	2.18617	979
TRPS1	TRPS1_Rank980	2.18582	980
RAD21-AS1	RAD21-AS1_Rank981	2.18013	981
EXT1	EXT1_Rank982	2.18002	982
EXT1	EXT1_Rank983	2.17881	983
MYEOV	MYEOV_Rank984	2.17731	984
NADSYN1	NADSYN1_Rank985	2.17729	985
TBC1D3	TBC1D3_Rank986	2.17378	986
TRPS1	TRPS1_Rank987	2.172	987
FAM86C1	FAM86C1_Rank988	2.17096	988
TRPS1	TRPS1_Rank989	2.16832	989
CFAP300	CFAP300_Rank990	2.16518	990
AGPAT4-IT1	AGPAT4-IT1_Rank991	2.16472	991
LINC02111	LINC02111_Rank992	2.16011	992
MED30	MED30_Rank993	2.15716	993
MIR3664	MIR3664_Rank994	2.15351	994
MYOM1	MYOM1_Rank995	2.15021	995
CCND1	CCND1_Rank996	2.15007	996
COG7	COG7_Rank997	2.14772	997
LINC00536	LINC00536_Rank998	2.14749	998
CNTN5	CNTN5_Rank999	2.14694	999
KRTAP5-9	KRTAP5-9_Rank1000	2.14689	1000
MAL2	MAL2_Rank1001	2.14612	1001
EIF3H	EIF3H_Rank1002	2.14419	1002
METTL4	METTL4_Rank1003	2.14375	1003
LINC00536	LINC00536_Rank1004	2.14344	1004
LINC01010	LINC01010_Rank1005	2.14142	1005
LTO1	LTO1_Rank1006	2.14032	1006
EXT1	EXT1_Rank1007	2.13833	1007
ZNF462	ZNF462_Rank1008	2.13745	1008
SLC30A8	SLC30A8_Rank1009	2.13102	1009
EXT1	EXT1_Rank1010	2.12724	1010
IL20RA	IL20RA_Rank1011	2.12602	1011
INO80C	INO80C_Rank1012	2.12532	1012
MMP10	MMP10_Rank1013	2.1246	1013
TPCN2	TPCN2_Rank1014	2.12148	1014
MIR187	MIR187_Rank1015	2.11963	1015
ICE1	ICE1_Rank1016	2.11695	1016
TRPS1	TRPS1_Rank1017	2.11695	1017
AARD	AARD_Rank1018	2.11655	1018
SHANK2	SHANK2_Rank1019	2.11394	1019
LINC01915	LINC01915_Rank1020	2.11369	1020
TMEM123	TMEM123_Rank1021	2.1128	1021
SLC30A8	SLC30A8_Rank1022	2.10862	1022
MED30	MED30_Rank1023	2.10557	1023
MOCOS	MOCOS_Rank1024	2.10523	1024
FBXO32	FBXO32_Rank1025	2.10523	1025
LINC01531	LINC01531_Rank1026	2.10386	1026
ABCC4	ABCC4_Rank1027	2.10306	1027
LINC00536	LINC00536_Rank1028	2.10022	1028
MYL12B	MYL12B_Rank1029	2.09919	1029
LINC00536	LINC00536_Rank1030	2.09522	1030
SAMD12-AS1	SAMD12-AS1_Rank1031	2.09402	1031
ZDHHC11	ZDHHC11_Rank1032	2.08943	1032
LPIN2	LPIN2_Rank1033	2.0887	1033
LOC727896	LOC727896_Rank1034	2.08612	1034
COLEC12	COLEC12_Rank1035	2.08183	1035
TRPS1	TRPS1_Rank1036	2.07622	1036
DHCR7	DHCR7_Rank1037	2.07599	1037
CTTN	CTTN_Rank1038	2.07463	1038
PLIN2	PLIN2_Rank1039	2.07074	1039
ZNF469	ZNF469_Rank1040	2.07074	1040
EXT1	EXT1_Rank1041	2.07023	1041
PDE9A	PDE9A_Rank1042	2.06646	1042
ZNF396	ZNF396_Rank1043	2.06646	1043
ALDH3B2	ALDH3B2_Rank1044	2.06172	1044
FLJ42102	FLJ42102_Rank1045	2.06168	1045
MYL12B	MYL12B_Rank1046	2.06001	1046
KRTAP5-10	KRTAP5-10_Rank1047	2.05583	1047
MAL2	MAL2_Rank1048	2.05331	1048
MMP12	MMP12_Rank1049	2.0528	1049
HDDC2	HDDC2_Rank1050	2.05082	1050
KRTAP5-11	KRTAP5-11_Rank1051	2.04768	1051
LINC00536	LINC00536_Rank1052	2.04666	1052
KIFC3	KIFC3_Rank1053	2.0465	1053
GTF2H5	GTF2H5_Rank1054	2.04311	1054
ZNF396	ZNF396_Rank1055	2.04271	1055
TOB1	TOB1_Rank1056	2.03327	1056
LINC01098	LINC01098_Rank1057	2.03195	1057
PPFIA1	PPFIA1_Rank1058	2.02997	1058
SHANK2-AS3	SHANK2-AS3_Rank1059	2.0264	1059
ZNF397	ZNF397_Rank1060	2.02538	1060
COL27A1	COL27A1_Rank1061	2.02538	1061
MYOM1	MYOM1_Rank1062	2.02067	1062
METTL4	METTL4_Rank1063	2.01852	1063
LINC02111	LINC02111_Rank1064	2.01828	1064
PCCA	PCCA_Rank1065	2.01725	1065
HRH4	HRH4_Rank1066	2.01725	1066
LINC02363	LINC02363_Rank1067	2.01725	1067
ZNF396	ZNF396_Rank1068	2.01444	1068
RHOB	RHOB_Rank1069	2.01328	1069
ENOSF1	ENOSF1_Rank1070	2.01284	1070
ANKRD29	ANKRD29_Rank1071	2.0094	1071
LINC00536	LINC00536_Rank1072	2.0075	1072
LINC00536	LINC00536_Rank1073	2.00734	1073
CTNND2	CTNND2_Rank1074	1.99762	1074
ADCYAP1	ADCYAP1_Rank1075	1.99213	1075
TNFRSF11B	TNFRSF11B_Rank1076	1.9904	1076
MYEOV	MYEOV_Rank1077	1.98712	1077
COLEC10	COLEC10_Rank1078	1.98458	1078
NADSYN1	NADSYN1_Rank1079	1.98391	1079
TNFRSF11B	TNFRSF11B_Rank1080	1.98062	1080
NSMCE2	NSMCE2_Rank1081	1.97393	1081
RPS6KA2-IT1	RPS6KA2-IT1_Rank1082	1.97111	1082
SHANK2	SHANK2_Rank1083	1.97079	1083
ZDHHC11	ZDHHC11_Rank1084	1.97035	1084
RPL37A	RPL37A_Rank1085	1.9663	1085
ENPP2	ENPP2_Rank1086	1.96549	1086
C3orf67	C3orf67_Rank1087	1.96019	1087
MED30	MED30_Rank1088	1.95865	1088
SHANK2	SHANK2_Rank1089	1.95658	1089
KRTAP5-9	KRTAP5-9_Rank1090	1.94997	1090
ENOSF1	ENOSF1_Rank1091	1.94911	1091
SHANK2-AS3	SHANK2-AS3_Rank1092	1.94718	1092
UBAP2	UBAP2_Rank1093	1.9449	1093
MIR3664	MIR3664_Rank1094	1.94451	1094
PLEKHG1	PLEKHG1_Rank1095	1.94389	1095
COL12A1	COL12A1_Rank1096	1.94279	1096
SAMD12-AS1	SAMD12-AS1_Rank1097	1.9398	1097
NOV	NOV_Rank1098	1.9398	1098
TRPS1	TRPS1_Rank1099	1.93961	1099
KRTAP5-7	KRTAP5-7_Rank1100	1.93778	1100
PRDM9	PRDM9_Rank1101	1.93761	1101
MAPRE2	MAPRE2_Rank1102	1.93113	1102
EIF3H	EIF3H_Rank1103	1.93078	1103
ROCK1P1	ROCK1P1_Rank1104	1.93054	1104
LINC02145	LINC02145_Rank1105	1.93054	1105
CDH9	CDH9_Rank1106	1.92447	1106
NKAIN2	NKAIN2_Rank1107	1.92447	1107
TFAP2B	TFAP2B_Rank1108	1.92447	1108
INO80C	INO80C_Rank1109	1.9223	1109
MIR3664	MIR3664_Rank1110	1.92039	1110
COLEC10	COLEC10_Rank1111	1.91835	1111
KRTAP5-11	KRTAP5-11_Rank1112	1.91634	1112
TNFRSF11B	TNFRSF11B_Rank1113	1.91374	1113
LINC02210	LINC02210_Rank1114	1.91205	1114
MTUS2	MTUS2_Rank1115	1.91077	1115
SHANK2	SHANK2_Rank1116	1.90737	1116
OBSCN	OBSCN_Rank1117	1.90351	1117
NOV	NOV_Rank1118	1.89927	1118
SHANK2	SHANK2_Rank1119	1.89808	1119
LPIN2	LPIN2_Rank1120	1.8921	1120
ADCYAP1	ADCYAP1_Rank1121	1.88917	1121
SHANK2-AS3	SHANK2-AS3_Rank1122	1.88879	1122
RPS6KA2	RPS6KA2_Rank1123	1.88871	1123
SHANK2-AS3	SHANK2-AS3_Rank1124	1.88694	1124
CDH6	CDH6_Rank1125	1.88494	1125
SHANK2	SHANK2_Rank1126	1.8842	1126
COLEC10	COLEC10_Rank1127	1.88036	1127
MAF	MAF_Rank1128	1.87889	1128
PLAGL1	PLAGL1_Rank1129	1.8774	1129
CFAP300	CFAP300_Rank1130	1.87657	1130
SHANK2-AS1	SHANK2-AS1_Rank1131	1.87645	1131
LINC00536	LINC00536_Rank1132	1.87609	1132
TMEM260	TMEM260_Rank1133	1.87222	1133
PPFIA1	PPFIA1_Rank1134	1.87173	1134
FFAR2	FFAR2_Rank1135	1.86962	1135
FLJ42102	FLJ42102_Rank1136	1.86937	1136
DLGAP1-AS1	DLGAP1-AS1_Rank1137	1.86894	1137
SAMD12-AS1	SAMD12-AS1_Rank1138	1.86856	1138
MOCOS	MOCOS_Rank1139	1.86499	1139
TRPS1	TRPS1_Rank1140	1.86185	1140
DTNA	DTNA_Rank1141	1.86174	1141
SLC30A8	SLC30A8_Rank1142	1.86168	1142
DLGAP1-AS4	DLGAP1-AS4_Rank1143	1.85982	1143
KRTAP5-11	KRTAP5-11_Rank1144	1.85828	1144
SHANK2	SHANK2_Rank1145	1.85793	1145
TRPS1	TRPS1_Rank1146	1.85625	1146
SHANK2-AS3	SHANK2-AS3_Rank1147	1.85364	1147
MED30	MED30_Rank1148	1.85246	1148
ICE1	ICE1_Rank1149	1.84764	1149
H6PD	H6PD_Rank1150	1.84088	1150
KRTAP5-11	KRTAP5-11_Rank1151	1.84012	1151
RRN3P2	RRN3P2_Rank1152	1.8383	1152
KRTAP5-11	KRTAP5-11_Rank1153	1.83814	1153
ENOSF1	ENOSF1_Rank1154	1.83746	1154
LINC00536	LINC00536_Rank1155	1.83731	1155
CDH18	CDH18_Rank1156	1.83559	1156
AGPAT4	AGPAT4_Rank1157	1.835	1157
RAI14	RAI14_Rank1158	1.82993	1158
MIR3975	MIR3975_Rank1159	1.82638	1159
ATP2B4	ATP2B4_Rank1160	1.82037	1160
METTL4	METTL4_Rank1161	1.81942	1161
MIR3610	MIR3610_Rank1162	1.81933	1162
MTTP	MTTP_Rank1163	1.81801	1163
TNFRSF11B	TNFRSF11B_Rank1164	1.81503	1164
TRPC6	TRPC6_Rank1165	1.81365	1165
RPRD1A	RPRD1A_Rank1166	1.81353	1166
DERL1	DERL1_Rank1167	1.81312	1167
UTP23	UTP23_Rank1168	1.81303	1168
SHANK2	SHANK2_Rank1169	1.81117	1169
TNFAIP3	TNFAIP3_Rank1170	1.80976	1170
TRPS1	TRPS1_Rank1171	1.80686	1171
TRPS1	TRPS1_Rank1172	1.80616	1172
SEMA5A	SEMA5A_Rank1173	1.80434	1173
ARHGAP42	ARHGAP42_Rank1174	1.79957	1174
RUVBL1	RUVBL1_Rank1175	1.79957	1175
KRTAP5-11	KRTAP5-11_Rank1176	1.79828	1176
ANO1	ANO1_Rank1177	1.79595	1177
LINC01625	LINC01625_Rank1178	1.7956	1178
CDH15	CDH15_Rank1179	1.79558	1179
YAP1	YAP1_Rank1180	1.79163	1180
COL14A1	COL14A1_Rank1181	1.78951	1181
KLHL38	KLHL38_Rank1182	1.78405	1182
SHANK2-AS3	SHANK2-AS3_Rank1183	1.78274	1183
SHANK2	SHANK2_Rank1184	1.78267	1184
MTHFD1L	MTHFD1L_Rank1185	1.78174	1185
METTL4	METTL4_Rank1186	1.78095	1186
EXT1	EXT1_Rank1187	1.78031	1187
EXT1	EXT1_Rank1188	1.77942	1188
SHANK2-AS3	SHANK2-AS3_Rank1189	1.77914	1189
LOC728613	LOC728613_Rank1190	1.77832	1190
KRTAP5-7	KRTAP5-7_Rank1191	1.77776	1191
PPFIA1	PPFIA1_Rank1192	1.7682	1192
EXT1	EXT1_Rank1193	1.76216	1193
BRD9	BRD9_Rank1194	1.75995	1194
LOC339975	LOC339975_Rank1195	1.7597	1195
ROCK1P1	ROCK1P1_Rank1196	1.7576	1196
MIR548K	MIR548K_Rank1197	1.75466	1197
SHANK2-AS3	SHANK2-AS3_Rank1198	1.75375	1198
DLGAP1-AS1	DLGAP1-AS1_Rank1199	1.75289	1199
OSBPL1A	OSBPL1A_Rank1200	1.75222	1200
DNAH5	DNAH5_Rank1201	1.75138	1201
DLGAP1	DLGAP1_Rank1202	1.74962	1202
NADSYN1	NADSYN1_Rank1203	1.74927	1203
DTNA	DTNA_Rank1204	1.7483	1204
MIR3664	MIR3664_Rank1205	1.74758	1205
ZNF397	ZNF397_Rank1206	1.74625	1206
SHANK2-AS1	SHANK2-AS1_Rank1207	1.74507	1207
EXT1	EXT1_Rank1208	1.74494	1208
EXT1	EXT1_Rank1209	1.74071	1209
SHANK2-AS3	SHANK2-AS3_Rank1210	1.73896	1210
SDHAP2	SDHAP2_Rank1211	1.73795	1211
KHDC1L	KHDC1L_Rank1212	1.73472	1212
NKD2	NKD2_Rank1213	1.72946	1213
KRTAP5-11	KRTAP5-11_Rank1214	1.72852	1214
SHANK2	SHANK2_Rank1215	1.72728	1215
DHCR7	DHCR7_Rank1216	1.7271	1216
LINC02297	LINC02297_Rank1217	1.72108	1217
TRIB1	TRIB1_Rank1218	1.72061	1218
SV2B	SV2B_Rank1219	1.71692	1219
ZHX2	ZHX2_Rank1220	1.71677	1220
MED30	MED30_Rank1221	1.71593	1221
MIB1	MIB1_Rank1222	1.71566	1222
SPP2	SPP2_Rank1223	1.71367	1223
FFAR1	FFAR1_Rank1224	1.71147	1224
KRTAP5-11	KRTAP5-11_Rank1225	1.70937	1225
METTL4	METTL4_Rank1226	1.70819	1226
TRPS1	TRPS1_Rank1227	1.70706	1227
FLJ42102	FLJ42102_Rank1228	1.70523	1228
MTFR2	MTFR2_Rank1229	1.70306	1229
TRPS1	TRPS1_Rank1230	1.7005	1230
SHANK2	SHANK2_Rank1231	1.70045	1231
PTPRK	PTPRK_Rank1232	1.69975	1232
COLEC10	COLEC10_Rank1233	1.69901	1233
FLJ42102	FLJ42102_Rank1234	1.69829	1234
LPIN2	LPIN2_Rank1235	1.69825	1235
YAP1	YAP1_Rank1236	1.69525	1236
LINC00536	LINC00536_Rank1237	1.69435	1237
SLC12A7	SLC12A7_Rank1238	1.6907	1238
MMP7	MMP7_Rank1239	1.68869	1239
EXT1	EXT1_Rank1240	1.68287	1240
SHANK2	SHANK2_Rank1241	1.68054	1241
TATDN1	TATDN1_Rank1242	1.67877	1242
SEMA5A	SEMA5A_Rank1243	1.67787	1243
MIR3664	MIR3664_Rank1244	1.67705	1244
SHANK2	SHANK2_Rank1245	1.67657	1245
MTRF1L	MTRF1L_Rank1246	1.6741	1246
PPFIA1	PPFIA1_Rank1247	1.67346	1247
TCEA1	TCEA1_Rank1248	1.6702	1248
KRTAP5-11	KRTAP5-11_Rank1249	1.66868	1249
SMCHD1	SMCHD1_Rank1250	1.66604	1250
KHDC1	KHDC1_Rank1251	1.6646	1251
IRF2	IRF2_Rank1252	1.66096	1252
SAMD12	SAMD12_Rank1253	1.65811	1253
COLEC10	COLEC10_Rank1254	1.65513	1254
NADSYN1	NADSYN1_Rank1255	1.65386	1255
DTNA	DTNA_Rank1256	1.64839	1256
FLJ42102	FLJ42102_Rank1257	1.6479	1257
MIR548K	MIR548K_Rank1258	1.64296	1258
TMEM65	TMEM65_Rank1259	1.64179	1259
METTL4	METTL4_Rank1260	1.63917	1260
MMP7	MMP7_Rank1261	1.63865	1261
MYO10	MYO10_Rank1262	1.63341	1262
PPFIA1	PPFIA1_Rank1263	1.63227	1263
SHANK2	SHANK2_Rank1264	1.62792	1264
SHANK2	SHANK2_Rank1265	1.62311	1265
SHANK2-AS1	SHANK2-AS1_Rank1266	1.62289	1266
LPIN2	LPIN2_Rank1267	1.62224	1267
SMOC2	SMOC2_Rank1268	1.61975	1268
SHANK2	SHANK2_Rank1269	1.61828	1269
MYB	MYB_Rank1270	1.61683	1270
NADSYN1	NADSYN1_Rank1271	1.61519	1271
TBC1D31	TBC1D31_Rank1272	1.61133	1272
KRTAP5-11	KRTAP5-11_Rank1273	1.60881	1273
FAM86C1	FAM86C1_Rank1274	1.60537	1274
SHANK2	SHANK2_Rank1275	1.60532	1275
FER1L6	FER1L6_Rank1276	1.60442	1276
ATXN10	ATXN10_Rank1277	1.60385	1277
LINC00536	LINC00536_Rank1278	1.59692	1278
KIF25	KIF25_Rank1279	1.59423	1279
GSDMD	GSDMD_Rank1280	1.59423	1280
INSIG1	INSIG1_Rank1281	1.59386	1281
CCL28	CCL28_Rank1282	1.59348	1282
NA	NA_Rank1283	1.5881	1283
METTL4	METTL4_Rank1284	1.58762	1284
SHANK2-AS3	SHANK2-AS3_Rank1285	1.57688	1285
TIAM2	TIAM2_Rank1286	1.5766	1286
KRTAP5-7	KRTAP5-7_Rank1287	1.57532	1287
EXT1	EXT1_Rank1288	1.57366	1288
UBE2QL1	UBE2QL1_Rank1289	1.5734	1289
SHANK2	SHANK2_Rank1290	1.56936	1290
SPACA3	SPACA3_Rank1291	1.56588	1291
LATS1	LATS1_Rank1292	1.56588	1292
SORBS2	SORBS2_Rank1293	1.56588	1293
NOV	NOV_Rank1294	1.56362	1294
HMGA1P7	HMGA1P7_Rank1295	1.56351	1295
OTULINL	OTULINL_Rank1296	1.56275	1296
KRTAP5-9	KRTAP5-9_Rank1297	1.56164	1297
TMEM65	TMEM65_Rank1298	1.55639	1298
MAL2	MAL2_Rank1299	1.55565	1299
MIR3664	MIR3664_Rank1300	1.55473	1300
EIF3H	EIF3H_Rank1301	1.54971	1301
SYNE1	SYNE1_Rank1302	1.54968	1302
LINC00470	LINC00470_Rank1303	1.54886	1303
KRTAP5-11	KRTAP5-11_Rank1304	1.54878	1304
CTTN	CTTN_Rank1305	1.54583	1305
KRTAP5-9	KRTAP5-9_Rank1306	1.54498	1306
PCSK6	PCSK6_Rank1307	1.54482	1307
TRIML1	TRIML1_Rank1308	1.54448	1308
FAM86C1	FAM86C1_Rank1309	1.53893	1309
MAPRE2	MAPRE2_Rank1310	1.53693	1310
SUMO1	SUMO1_Rank1311	1.53679	1311
SHANK2-AS3	SHANK2-AS3_Rank1312	1.5366	1312
IGFLR1	IGFLR1_Rank1313	1.53542	1313
MPC1	MPC1_Rank1314	1.53124	1314
SLCO3A1	SLCO3A1_Rank1315	1.52861	1315
FAM84B	FAM84B_Rank1316	1.52502	1316
SHANK2	SHANK2_Rank1317	1.52322	1317
C18orf21	C18orf21_Rank1318	1.52287	1318
BASP1	BASP1_Rank1319	1.51767	1319
LINC00536	LINC00536_Rank1320	1.51306	1320
SHANK2	SHANK2_Rank1321	1.51157	1321
MIR3664	MIR3664_Rank1322	1.50793	1322
SCML4	SCML4_Rank1323	1.50506	1323
SHANK2-AS1	SHANK2-AS1_Rank1324	1.50086	1324
KRT32	KRT32_Rank1325	1.49995	1325
METTL4	METTL4_Rank1326	1.4995	1326
ING2	ING2_Rank1327	1.4995	1327
TERT	TERT_Rank1328	1.49908	1328
OPTC	OPTC_Rank1329	1.49788	1329
MYEOV	MYEOV_Rank1330	1.49704	1330
NOV	NOV_Rank1331	1.4965	1331
TPBG	TPBG_Rank1332	1.49551	1332
SHANK2	SHANK2_Rank1333	1.49286	1333
MED30	MED30_Rank1334	1.49114	1334
EXT1	EXT1_Rank1335	1.49092	1335
SAMD12	SAMD12_Rank1336	1.48869	1336
SHANK2	SHANK2_Rank1337	1.48449	1337
EXT1	EXT1_Rank1338	1.48432	1338
TMX1	TMX1_Rank1339	1.48264	1339
TNFRSF11B	TNFRSF11B_Rank1340	1.48063	1340
FRMD4B	FRMD4B_Rank1341	1.48061	1341
C11orf80	C11orf80_Rank1342	1.48029	1342
KRTAP5-9	KRTAP5-9_Rank1343	1.47566	1343
NADSYN1	NADSYN1_Rank1344	1.47445	1344
PPFIA1	PPFIA1_Rank1345	1.47332	1345
PUM2	PUM2_Rank1346	1.47219	1346
MIR3664	MIR3664_Rank1347	1.47177	1347
SHANK2	SHANK2_Rank1348	1.4707	1348
COLEC10	COLEC10_Rank1349	1.46556	1349
ROCK1P1	ROCK1P1_Rank1350	1.46397	1350
AGPAT4	AGPAT4_Rank1351	1.46347	1351
SHANK2	SHANK2_Rank1352	1.46325	1352
DNAH5	DNAH5_Rank1353	1.46279	1353
SHANK2	SHANK2_Rank1354	1.46159	1354
CAPN2	CAPN2_Rank1355	1.46016	1355
LINC00290	LINC00290_Rank1356	1.45825	1356
SLC30A8	SLC30A8_Rank1357	1.4562	1357
SLC30A8	SLC30A8_Rank1358	1.45587	1358
ROCK1P1	ROCK1P1_Rank1359	1.45507	1359
SHANK2	SHANK2_Rank1360	1.45048	1360
PPFIA1	PPFIA1_Rank1361	1.4481	1361
NADSYN1	NADSYN1_Rank1362	1.4478	1362
LINC00290	LINC00290_Rank1363	1.44743	1363
ENOSF1	ENOSF1_Rank1364	1.44724	1364
POTEM	POTEM_Rank1365	1.44662	1365
MED30	MED30_Rank1366	1.44532	1366
TRIB1	TRIB1_Rank1367	1.44459	1367
DSE	DSE_Rank1368	1.44316	1368
SHANK2	SHANK2_Rank1369	1.44176	1369
GNG2	GNG2_Rank1370	1.44139	1370
BIRC2	BIRC2_Rank1371	1.43831	1371
LINC00964	LINC00964_Rank1372	1.43597	1372
DIRC3	DIRC3_Rank1373	1.43489	1373
PELI2	PELI2_Rank1374	1.43121	1374
METTL4	METTL4_Rank1375	1.42944	1375
CCL28	CCL28_Rank1376	1.42743	1376
SHANK2	SHANK2_Rank1377	1.42278	1377
PLCG2	PLCG2_Rank1378	1.42197	1378
SHANK2	SHANK2_Rank1379	1.42143	1379
SLC30A8	SLC30A8_Rank1380	1.42067	1380
QKI	QKI_Rank1381	1.41919	1381
KRTAP5-10	KRTAP5-10_Rank1382	1.41835	1382
METTL4	METTL4_Rank1383	1.41413	1383
TOR1A	TOR1A_Rank1384	1.41156	1384
SHANK2	SHANK2_Rank1385	1.40779	1385
MIR4266	MIR4266_Rank1386	1.40272	1386
SORBS2	SORBS2_Rank1387	1.40176	1387
LINC01940	LINC01940_Rank1388	1.40145	1388
YES1	YES1_Rank1389	1.40055	1389
CDKL1	CDKL1_Rank1390	1.40007	1390
LOC100996325	LOC100996325_Rank1391	1.39973	1391
RPTN	RPTN_Rank1392	1.39526	1392
SHANK2	SHANK2_Rank1393	1.39012	1393
RAPGEF2	RAPGEF2_Rank1394	1.38905	1394
EPM2A	EPM2A_Rank1395	1.38793	1395
SHANK2-AS1	SHANK2-AS1_Rank1396	1.38526	1396
HAS2-AS1	HAS2-AS1_Rank1397	1.38488	1397
LINC01599	LINC01599_Rank1398	1.38334	1398
SHANK2-AS3	SHANK2-AS3_Rank1399	1.38213	1399
ROCK1P1	ROCK1P1_Rank1400	1.38043	1400
RPS6KA2	RPS6KA2_Rank1401	1.37675	1401
PPFIA1	PPFIA1_Rank1402	1.37453	1402
ATP2B4	ATP2B4_Rank1403	1.37078	1403
MIR3664	MIR3664_Rank1404	1.3682	1404
MED30	MED30_Rank1405	1.36671	1405
MYB	MYB_Rank1406	1.36384	1406
SHANK2	SHANK2_Rank1407	1.36141	1407
ABAT	ABAT_Rank1408	1.35723	1408
COX7A1	COX7A1_Rank1409	1.35686	1409
SHANK2-AS1	SHANK2-AS1_Rank1410	1.35633	1410
MIR1207	MIR1207_Rank1411	1.35606	1411
TYMSOS	TYMSOS_Rank1412	1.35487	1412
SHANK2	SHANK2_Rank1413	1.354	1413
SHANK2-AS1	SHANK2-AS1_Rank1414	1.35292	1414
PPFIA1	PPFIA1_Rank1415	1.3523	1415
POGZ	POGZ_Rank1416	1.35116	1416
IFNGR1	IFNGR1_Rank1417	1.34958	1417
G6PC3	G6PC3_Rank1418	1.3489	1418
RANBP3L	RANBP3L_Rank1419	1.34841	1419
ICA1L	ICA1L_Rank1420	1.34695	1420
SLC46A3	SLC46A3_Rank1421	1.34514	1421
SUB1	SUB1_Rank1422	1.34097	1422
CTGF	CTGF_Rank1423	1.33498	1423
LINC00861	LINC00861_Rank1424	1.33439	1424
SIM1	SIM1_Rank1425	1.33301	1425
MYO10	MYO10_Rank1426	1.32958	1426
ADCYAP1	ADCYAP1_Rank1427	1.32896	1427
MRPL21	MRPL21_Rank1428	1.32551	1428
BASP1	BASP1_Rank1429	1.32422	1429
ANO1	ANO1_Rank1430	1.32047	1430
TRPS1	TRPS1_Rank1431	1.31894	1431
EMILIN2	EMILIN2_Rank1432	1.31226	1432
SMLR1	SMLR1_Rank1433	1.31157	1433
TMEM260	TMEM260_Rank1434	1.309	1434
HS1BP3	HS1BP3_Rank1435	1.30723	1435
ANO1	ANO1_Rank1436	1.30636	1436
MMP7	MMP7_Rank1437	1.30628	1437
TTC23L	TTC23L_Rank1438	1.30476	1438
SHANK2	SHANK2_Rank1439	1.30208	1439
MIR3664	MIR3664_Rank1440	1.30167	1440
HAS2	HAS2_Rank1441	1.30129	1441
ARRDC4	ARRDC4_Rank1442	1.29907	1442
SYTL3	SYTL3_Rank1443	1.29801	1443
FLJ42102	FLJ42102_Rank1444	1.29778	1444
KLHL38	KLHL38_Rank1445	1.29503	1445
ADAT2	ADAT2_Rank1446	1.29388	1446
MIR3918	MIR3918_Rank1447	1.28999	1447
RPS6KA2-IT1	RPS6KA2-IT1_Rank1448	1.28999	1448
KMT2B	KMT2B_Rank1449	1.28979	1449
KRTAP5-11	KRTAP5-11_Rank1450	1.28744	1450
SHANK2	SHANK2_Rank1451	1.28657	1451
DISC2	DISC2_Rank1452	1.2863	1452
CEP126	CEP126_Rank1453	1.28055	1453
SDHAP3	SDHAP3_Rank1454	1.28054	1454
BDH1	BDH1_Rank1455	1.27829	1455
CAPNS1	CAPNS1_Rank1456	1.2761	1456
CCT5	CCT5_Rank1457	1.27518	1457
KRTAP5-8	KRTAP5-8_Rank1458	1.27409	1458
LINC02111	LINC02111_Rank1459	1.27366	1459
SHANK2	SHANK2_Rank1460	1.27133	1460
KRTAP5-11	KRTAP5-11_Rank1461	1.26693	1461
AGPAT4	AGPAT4_Rank1462	1.26175	1462
SHANK2-AS1	SHANK2-AS1_Rank1463	1.26128	1463
RAI14	RAI14_Rank1464	1.25604	1464
FLJ42102	FLJ42102_Rank1465	1.25581	1465
STMN4	STMN4_Rank1466	1.25455	1466
MAL2	MAL2_Rank1467	1.25305	1467
DMRT2	DMRT2_Rank1468	1.2528	1468
MAP3K4	MAP3K4_Rank1469	1.2528	1469
TIAM2	TIAM2_Rank1470	1.25023	1470
MIR598	MIR598_Rank1471	1.24938	1471
ENOSF1	ENOSF1_Rank1472	1.24723	1472
LMLN	LMLN_Rank1473	1.24533	1473
CEP126	CEP126_Rank1474	1.24516	1474
KRTAP5-11	KRTAP5-11_Rank1475	1.24266	1475
MAPRE2	MAPRE2_Rank1476	1.24117	1476
LINC00609	LINC00609_Rank1477	1.2359	1477
SHANK2	SHANK2_Rank1478	1.23546	1478
TTYH1	TTYH1_Rank1479	1.23425	1479
MIR3668	MIR3668_Rank1480	1.23372	1480
OGFRP1	OGFRP1_Rank1481	1.23295	1481
LINC01194	LINC01194_Rank1482	1.23205	1482
MAL2	MAL2_Rank1483	1.23098	1483
DLGAP1	DLGAP1_Rank1484	1.2299	1484
ZSCAN30	ZSCAN30_Rank1485	1.2292	1485
SHANK2	SHANK2_Rank1486	1.22699	1486
IRAK1BP1	IRAK1BP1_Rank1487	1.2232	1487
KRTAP5-11	KRTAP5-11_Rank1488	1.22174	1488
PEX7	PEX7_Rank1489	1.21911	1489
SLC35F3	SLC35F3_Rank1490	1.21578	1490
IRX4	IRX4_Rank1491	1.21448	1491
EXT1	EXT1_Rank1492	1.21368	1492
SNTB1	SNTB1_Rank1493	1.21244	1493
METTL4	METTL4_Rank1494	1.21103	1494
TRPS1	TRPS1_Rank1495	1.20921	1495
MAL2	MAL2_Rank1496	1.20783	1496
SHANK2-AS1	SHANK2-AS1_Rank1497	1.20525	1497
COLEC12	COLEC12_Rank1498	1.2052	1498
FLJ42102	FLJ42102_Rank1499	1.19617	1499
YES1	YES1_Rank1500	1.19579	1500
ZNF397	ZNF397_Rank1501	1.19574	1501
MYL12A	MYL12A_Rank1502	1.19468	1502
FLJ42102	FLJ42102_Rank1503	1.19059	1503
ANKH	ANKH_Rank1504	1.18886	1504
ANKRD18DP	ANKRD18DP_Rank1505	1.18735	1505
CTTN	CTTN_Rank1506	1.18598	1506
INO80C	INO80C_Rank1507	1.18596	1507
ENOSF1	ENOSF1_Rank1508	1.18419	1508
TMEM200A	TMEM200A_Rank1509	1.18351	1509
FLJ42102	FLJ42102_Rank1510	1.18274	1510
KRTAP5-11	KRTAP5-11_Rank1511	1.18274	1511
C2orf27B	C2orf27B_Rank1512	1.17606	1512
AKAP12	AKAP12_Rank1513	1.17583	1513
LINC00861	LINC00861_Rank1514	1.17344	1514
PRDM9	PRDM9_Rank1515	1.1726	1515
FLJ42102	FLJ42102_Rank1516	1.16805	1516
ADAMTS17	ADAMTS17_Rank1517	1.1653	1517
FLJ42102	FLJ42102_Rank1518	1.16324	1518
TBC1D25	TBC1D25_Rank1519	1.16082	1519
MEI1	MEI1_Rank1520	1.16062	1520
CLUL1	CLUL1_Rank1521	1.15871	1521
SHANK2	SHANK2_Rank1522	1.15762	1522
GPR155	GPR155_Rank1523	1.15719	1523
GRWD1	GRWD1_Rank1524	1.15328	1524
SNX25	SNX25_Rank1525	1.15105	1525
SASH1	SASH1_Rank1526	1.15007	1526
ANKH	ANKH_Rank1527	1.14919	1527
NSMCE2	NSMCE2_Rank1528	1.14771	1528
KRTAP5-11	KRTAP5-11_Rank1529	1.1473	1529
TMEM87B	TMEM87B_Rank1530	1.14667	1530
SDHAP2	SDHAP2_Rank1531	1.14615	1531
LINC00602	LINC00602_Rank1532	1.14463	1532
TRIB1	TRIB1_Rank1533	1.14352	1533
DCTD	DCTD_Rank1534	1.14344	1534
LINC00470	LINC00470_Rank1535	1.14272	1535
CTTN	CTTN_Rank1536	1.14254	1536
SHANK2	SHANK2_Rank1537	1.14123	1537
GREB1L	GREB1L_Rank1538	1.14094	1538
PPFIA1	PPFIA1_Rank1539	1.14086	1539
SHANK2	SHANK2_Rank1540	1.1407	1540
SPATS2L	SPATS2L_Rank1541	1.13902	1541
MAL2	MAL2_Rank1542	1.13287	1542
ANXA1	ANXA1_Rank1543	1.12688	1543
BVES	BVES_Rank1544	1.11786	1544
MIR4279	MIR4279_Rank1545	1.11654	1545
DAP	DAP_Rank1546	1.11459	1546
GMPR	GMPR_Rank1547	1.11158	1547
HELT	HELT_Rank1548	1.11053	1548
RPS6KA2	RPS6KA2_Rank1549	1.10858	1549
FRMD1	FRMD1_Rank1550	1.10797	1550
UST-AS1	UST-AS1_Rank1551	1.1069	1551
MIR4457	MIR4457_Rank1552	1.10539	1552
MTSS1	MTSS1_Rank1553	1.10314	1553
RUNX2	RUNX2_Rank1554	1.10306	1554
YIPF3	YIPF3_Rank1555	1.10257	1555
SIPA1L2	SIPA1L2_Rank1556	1.10164	1556
MYO10	MYO10_Rank1557	1.10016	1557
SHANK2	SHANK2_Rank1558	1.10014	1558
LINC00536	LINC00536_Rank1559	1.09726	1559
IQCG	IQCG_Rank1560	1.09478	1560
FRMD6	FRMD6_Rank1561	1.09363	1561
MARK2	MARK2_Rank1562	1.09235	1562
PCMT1	PCMT1_Rank1563	1.09227	1563
FAM84B	FAM84B_Rank1564	1.09057	1564
SGK1	SGK1_Rank1565	1.09028	1565
SLC22A3	SLC22A3_Rank1566	1.09002	1566
BTBD9	BTBD9_Rank1567	1.08907	1567
EIF3H	EIF3H_Rank1568	1.08901	1568
ALDH1A3	ALDH1A3_Rank1569	1.0889	1569
TMEM241	TMEM241_Rank1570	1.08837	1570
MMP8	MMP8_Rank1571	1.08815	1571
B4GALNT2	B4GALNT2_Rank1572	1.08773	1572
NPR3	NPR3_Rank1573	1.08741	1573
CNTN5	CNTN5_Rank1574	1.08703	1574
MYCN	MYCN_Rank1575	1.0841	1575
SHANK2	SHANK2_Rank1576	1.08175	1576
OTULINL	OTULINL_Rank1577	1.07604	1577
CAPN9	CAPN9_Rank1578	1.07253	1578
KRTAP5-7	KRTAP5-7_Rank1579	1.07212	1579
ZDHHC11	ZDHHC11_Rank1580	1.06577	1580
TRPS1	TRPS1_Rank1581	1.06564	1581
ARF1	ARF1_Rank1582	1.0618	1582
FLJ42102	FLJ42102_Rank1583	1.05888	1583
ZHX2	ZHX2_Rank1584	1.05699	1584
KRTAP5-11	KRTAP5-11_Rank1585	1.05512	1585
FLJ42102	FLJ42102_Rank1586	1.05423	1586
ETV2	ETV2_Rank1587	1.05032	1587
TRPS1	TRPS1_Rank1588	1.04996	1588
SAMD12-AS1	SAMD12-AS1_Rank1589	1.04972	1589
TYMSOS	TYMSOS_Rank1590	1.04953	1590
DHRS12	DHRS12_Rank1591	1.04311	1591
MYOM1	MYOM1_Rank1592	1.04185	1592
IRX4	IRX4_Rank1593	1.03924	1593
PDZD2	PDZD2_Rank1594	1.03556	1594
TRIB1	TRIB1_Rank1595	1.02517	1595
SNTB1	SNTB1_Rank1596	1.0219	1596
PDE7B	PDE7B_Rank1597	1.01913	1597
SHANK2	SHANK2_Rank1598	1.01856	1598
SLC39A6	SLC39A6_Rank1599	1.01567	1599
TRIB1	TRIB1_Rank1600	1.01092	1600
LINC00470	LINC00470_Rank1601	1.00694	1601
OTULIN	OTULIN_Rank1602	0.997616	1602
MMP20	MMP20_Rank1603	0.990028	1603
SMCHD1	SMCHD1_Rank1604	0.986656	1604
ZHX2	ZHX2_Rank1605	0.985514	1605
THOC1	THOC1_Rank1606	0.984436	1606
MED30	MED30_Rank1607	0.984224	1607
GDNF-AS1	GDNF-AS1_Rank1608	0.982711	1608
SAMD12	SAMD12_Rank1609	0.979621	1609
C9orf3	C9orf3_Rank1610	0.978911	1610
USP14	USP14_Rank1611	0.976693	1611
LPIN2	LPIN2_Rank1612	0.97571	1612
METTL4	METTL4_Rank1613	0.974721	1613
MYOM1	MYOM1_Rank1614	0.972279	1614
ZHX2	ZHX2_Rank1615	0.96931	1615
SHANK2	SHANK2_Rank1616	0.968548	1616
NADSYN1	NADSYN1_Rank1617	0.967608	1617
LINC01588	LINC01588_Rank1618	0.964211	1618
SELENOP	SELENOP_Rank1619	0.960192	1619
FER1L6-AS1	FER1L6-AS1_Rank1620	0.958209	1620
PNPT1	PNPT1_Rank1621	0.954363	1621
GATA6	GATA6_Rank1622	0.953495	1622
GHR	GHR_Rank1623	0.952716	1623
BASP1	BASP1_Rank1624	0.95058	1624
SULT2B1	SULT2B1_Rank1625	0.95045	1625
LINC02112	LINC02112_Rank1626	0.944424	1626
TRIB1	TRIB1_Rank1627	0.94128	1627
RUBCN	RUBCN_Rank1628	0.940494	1628
LINC00640	LINC00640_Rank1629	0.939929	1629
GPD2	GPD2_Rank1630	0.936994	1630
TRPS1	TRPS1_Rank1631	0.936882	1631
MAL2	MAL2_Rank1632	0.936596	1632
METTL4	METTL4_Rank1633	0.931133	1633
CLTA	CLTA_Rank1634	0.926131	1634
MIR3675	MIR3675_Rank1635	0.924173	1635
ZNF559-ZNF177	ZNF559-ZNF177_Rank1636	0.921636	1636
OPTC	OPTC_Rank1637	0.921322	1637
CRTC2	CRTC2_Rank1638	0.919233	1638
PPFIA1	PPFIA1_Rank1639	0.915059	1639
MYO10	MYO10_Rank1640	0.914799	1640
RAI14	RAI14_Rank1641	0.914003	1641
RIN2	RIN2_Rank1642	0.913257	1642
TRIB1	TRIB1_Rank1643	0.912283	1643
QRFP	QRFP_Rank1644	0.909969	1644
CHIT1	CHIT1_Rank1645	0.898718	1645
ARID1B	ARID1B_Rank1646	0.896739	1646
LINC02120	LINC02120_Rank1647	0.894194	1647
LIFR	LIFR_Rank1648	0.890636	1648
TRIO	TRIO_Rank1649	0.889451	1649
TRIB1	TRIB1_Rank1650	0.887102	1650
ABRACL	ABRACL_Rank1651	0.88165	1651
ADAT2	ADAT2_Rank1652	0.881555	1652
LINC00470	LINC00470_Rank1653	0.879448	1653
EEF2K	EEF2K_Rank1654	0.878682	1654
POU5F1B	POU5F1B_Rank1655	0.878399	1655
CNTRL	CNTRL_Rank1656	0.877711	1656
VEGFC	VEGFC_Rank1657	0.87512	1657
BIRC3	BIRC3_Rank1658	0.874175	1658
CTTN	CTTN_Rank1659	0.871767	1659
PCAT1	PCAT1_Rank1660	0.870242	1660
KLHL38	KLHL38_Rank1661	0.866139	1661
BMS1P20	BMS1P20_Rank1662	0.864986	1662
DROSHA	DROSHA_Rank1663	0.859331	1663
METTL4	METTL4_Rank1664	0.855912	1664
TRIB1	TRIB1_Rank1665	0.844368	1665
SLC45A1	SLC45A1_Rank1666	0.843057	1666
TMEM65	TMEM65_Rank1667	0.842754	1667
DERL1	DERL1_Rank1668	0.839477	1668
FAM83A	FAM83A_Rank1669	0.837853	1669
SLC30A1	SLC30A1_Rank1670	0.835589	1670
LAPTM4A	LAPTM4A_Rank1671	0.834997	1671
SHANK2	SHANK2_Rank1672	0.831983	1672
SHANK2	SHANK2_Rank1673	0.831099	1673
TRIB1	TRIB1_Rank1674	0.825359	1674
SNTB1	SNTB1_Rank1675	0.824311	1675
MED30	MED30_Rank1676	0.823302	1676
SLC6A19	SLC6A19_Rank1677	0.822118	1677
TRIB1	TRIB1_Rank1678	0.819538	1678
ERO1A	ERO1A_Rank1679	0.818977	1679
SLC12A7	SLC12A7_Rank1680	0.817131	1680
FLJ42102	FLJ42102_Rank1681	0.813979	1681
LINC02297	LINC02297_Rank1682	0.813068	1682
CCNYL1	CCNYL1_Rank1683	0.812371	1683
ROCK1P1	ROCK1P1_Rank1684	0.805501	1684
MIR1247	MIR1247_Rank1685	0.805102	1685
DNAH5	DNAH5_Rank1686	0.804342	1686
DNAH5	DNAH5_Rank1687	0.795991	1687
MIR4636	MIR4636_Rank1688	0.795705	1688
CITED2	CITED2_Rank1689	0.794277	1689
SHANK2	SHANK2_Rank1690	0.792836	1690
TRAPPC11	TRAPPC11_Rank1691	0.791564	1691
SHANK2	SHANK2_Rank1692	0.78912	1692
LOC154449	LOC154449_Rank1693	0.7891	1693
TRPS1	TRPS1_Rank1694	0.787447	1694
TRPS1	TRPS1_Rank1695	0.785306	1695
PNRC1	PNRC1_Rank1696	0.781762	1696
CETN1	CETN1_Rank1697	0.781365	1697
IGFN1	IGFN1_Rank1698	0.778386	1698
IRX4	IRX4_Rank1699	0.778386	1699
GSN	GSN_Rank1700	0.77573	1700
OPN5	OPN5_Rank1701	0.775535	1701
BIRC3	BIRC3_Rank1702	0.775117	1702
FLJ42102	FLJ42102_Rank1703	0.770015	1703
NR1H2	NR1H2_Rank1704	0.768731	1704
CTAGE1	CTAGE1_Rank1705	0.765268	1705
RASSF5	RASSF5_Rank1706	0.76362	1706
TNFAIP3	TNFAIP3_Rank1707	0.757727	1707
ANKRD33B	ANKRD33B_Rank1708	0.753872	1708
YES1	YES1_Rank1709	0.753103	1709
CCDC152	CCDC152_Rank1710	0.750644	1710
PAFAH2	PAFAH2_Rank1711	0.74871	1711
NSMCE2	NSMCE2_Rank1712	0.746136	1712
CDH6	CDH6_Rank1713	0.740704	1713
CCDC110	CCDC110_Rank1714	0.739673	1714
INSIG1	INSIG1_Rank1715	0.739518	1715
LINC02363	LINC02363_Rank1716	0.735122	1716
ENDOD1	ENDOD1_Rank1717	0.725327	1717
RREB1	RREB1_Rank1718	0.723917	1718
SLC30A8	SLC30A8_Rank1719	0.721603	1719
ATP2B4	ATP2B4_Rank1720	0.721554	1720
CD22	CD22_Rank1721	0.720274	1721
UBE2QL1	UBE2QL1_Rank1722	0.716267	1722
RPS6KA2	RPS6KA2_Rank1723	0.706182	1723
KRT39	KRT39_Rank1724	0.705711	1724
SAMD3	SAMD3_Rank1725	0.704757	1725
ALKBH6	ALKBH6_Rank1726	0.691248	1726
PDZD2	PDZD2_Rank1727	0.686882	1727
MED30	MED30_Rank1728	0.686806	1728
GJA1	GJA1_Rank1729	0.67903	1729
MAL2	MAL2_Rank1730	0.678577	1730
FER1L6	FER1L6_Rank1731	0.674327	1731
THOC1	THOC1_Rank1732	0.674311	1732
MYL12B	MYL12B_Rank1733	0.672794	1733
PYDC2	PYDC2_Rank1734	0.669972	1734
LINC00536	LINC00536_Rank1735	0.666461	1735
SPAG5-AS1	SPAG5-AS1_Rank1736	0.665443	1736
MYL12A	MYL12A_Rank1737	0.661195	1737
RNF187	RNF187_Rank1738	0.659789	1738
RETREG1	RETREG1_Rank1739	0.653185	1739
IRF2	IRF2_Rank1740	0.646842	1740
RAET1K	RAET1K_Rank1741	0.643516	1741
MUC4	MUC4_Rank1742	0.639714	1742
CLUL1	CLUL1_Rank1743	0.638054	1743
LOC100130744	LOC100130744_Rank1744	0.637348	1744
RANBP3L	RANBP3L_Rank1745	0.630487	1745
NTNG2	NTNG2_Rank1746	0.630188	1746
ATP2B4	ATP2B4_Rank1747	0.621779	1747
RAB4A	RAB4A_Rank1748	0.6175	1748
DLG1	DLG1_Rank1749	0.615241	1749
THOC1	THOC1_Rank1750	0.612162	1750
TRIB1	TRIB1_Rank1751	0.611107	1751
PRICKLE3	PRICKLE3_Rank1752	0.605085	1752
TRPS1	TRPS1_Rank1753	0.601621	1753
C16orf97	C16orf97_Rank1754	0.593605	1754
ESCO1	ESCO1_Rank1755	0.586042	1755
MIR3664	MIR3664_Rank1756	0.585309	1756
DHDH	DHDH_Rank1757	0.581953	1757
TNRC6A	TNRC6A_Rank1758	0.581254	1758
THEM4	THEM4_Rank1759	0.577038	1759
ANO1	ANO1_Rank1760	0.574425	1760
PPFIA1	PPFIA1_Rank1761	0.571931	1761
NIT1	NIT1_Rank1762	0.57107	1762
MED30	MED30_Rank1763	0.569844	1763
TRPS1	TRPS1_Rank1764	0.565983	1764
SNRPD1	SNRPD1_Rank1765	0.557516	1765
MYH14	MYH14_Rank1766	0.555384	1766
DUSP5P1	DUSP5P1_Rank1767	0.549601	1767
MYOM1	MYOM1_Rank1768	0.541541	1768
TRIB1	TRIB1_Rank1769	0.540813	1769
MRPL9	MRPL9_Rank1770	0.535949	1770
ACSL1	ACSL1_Rank1771	0.531419	1771
FAT1	FAT1_Rank1772	0.531345	1772
NPR3	NPR3_Rank1773	0.526647	1773
ARID1B	ARID1B_Rank1774	0.523419	1774
APOD	APOD_Rank1775	0.521045	1775
CUL7	CUL7_Rank1776	0.518548	1776
SLC38A2	SLC38A2_Rank1777	0.516442	1777
FERMT2	FERMT2_Rank1778	0.510583	1778
MAP3K5	MAP3K5_Rank1779	0.509515	1779
ENAH	ENAH_Rank1780	0.506981	1780
FBXO32	FBXO32_Rank1781	0.506981	1781
IYD	IYD_Rank1782	0.502675	1782
ENPP2	ENPP2_Rank1783	0.500123	1783
TMEM181	TMEM181_Rank1784	0.496598	1784
LINC02532	LINC02532_Rank1785	0.495928	1785
AKAP12	AKAP12_Rank1786	0.495515	1786
MYO10	MYO10_Rank1787	0.487607	1787
OPRK1	OPRK1_Rank1788	0.483572	1788
IRX4	IRX4_Rank1789	0.483169	1789
MYO10	MYO10_Rank1790	0.475599	1790
SLC26A9	SLC26A9_Rank1791	0.475196	1791
RAB32	RAB32_Rank1792	0.473391	1792
MAL2	MAL2_Rank1793	0.466083	1793
TTC39C	TTC39C_Rank1794	0.461289	1794
LINC00898	LINC00898_Rank1795	0.459064	1795
LAGE3	LAGE3_Rank1796	0.457879	1796
APOD	APOD_Rank1797	0.450841	1797
LINC01020	LINC01020_Rank1798	0.447977	1798
MIR3664	MIR3664_Rank1799	0.440337	1799
FRMD6	FRMD6_Rank1800	0.438363	1800
ANO1	ANO1_Rank1801	0.438098	1801
DNAH5	DNAH5_Rank1802	0.437963	1802
PDE11A	PDE11A_Rank1803	0.430754	1803
MRPL20-AS1	MRPL20-AS1_Rank1804	0.42829	1804
XRCC5	XRCC5_Rank1805	0.428097	1805
SDHAP2	SDHAP2_Rank1806	0.427295	1806
RAI14	RAI14_Rank1807	0.425946	1807
UTP23	UTP23_Rank1808	0.424735	1808
RAET1E-AS1	RAET1E-AS1_Rank1809	0.421968	1809
ANO1	ANO1_Rank1810	0.421258	1810
ECHDC1	ECHDC1_Rank1811	0.418177	1811
PLCD1	PLCD1_Rank1812	0.416847	1812
POU5F1B	POU5F1B_Rank1813	0.416329	1813
MRPL13	MRPL13_Rank1814	0.413944	1814
PPFIA1	PPFIA1_Rank1815	0.410234	1815
UTRN	UTRN_Rank1816	0.407661	1816
ZNF847P	ZNF847P_Rank1817	0.400549	1817
ARMH3	ARMH3_Rank1818	0.400253	1818
NDC80	NDC80_Rank1819	0.39009	1819
LINC01098	LINC01098_Rank1820	0.389051	1820
DISC2	DISC2_Rank1821	0.380226	1821
TRIB1	TRIB1_Rank1822	0.378887	1822
METTL4	METTL4_Rank1823	0.374219	1823
ADAMTS16	ADAMTS16_Rank1824	0.368423	1824
ALDH8A1	ALDH8A1_Rank1825	0.36638	1825
ZPLD1	ZPLD1_Rank1826	0.363879	1826
SEMA5A	SEMA5A_Rank1827	0.359981	1827
PLEKHA6	PLEKHA6_Rank1828	0.359061	1828
TMEM63A	TMEM63A_Rank1829	0.359027	1829
SNX3	SNX3_Rank1830	0.358404	1830
TDRKH	TDRKH_Rank1831	0.343077	1831
MIR1305	MIR1305_Rank1832	0.343049	1832
MIR4714	MIR4714_Rank1833	0.334707	1833
KLF4	KLF4_Rank1834	0.334386	1834
COX6B1	COX6B1_Rank1835	0.333817	1835
RPTN	RPTN_Rank1836	0.333503	1836
ATP5MGL	ATP5MGL_Rank1837	0.328967	1837
HACE1	HACE1_Rank1838	0.32461	1838
FAM84B	FAM84B_Rank1839	0.316098	1839
MIR4279	MIR4279_Rank1840	0.316048	1840
GATA6	GATA6_Rank1841	0.31527	1841
SNTB1	SNTB1_Rank1842	0.30889	1842
ANO1	ANO1_Rank1843	0.306754	1843
LYN	LYN_Rank1844	0.303648	1844
MAN1B1-DT	MAN1B1-DT_Rank1845	0.301952	1845
ANKRD33B	ANKRD33B_Rank1846	0.300141	1846
PDLIM3	PDLIM3_Rank1847	0.29572	1847
THOC1	THOC1_Rank1848	0.294455	1848
PDCD6	PDCD6_Rank1849	0.292984	1849
HAS2-AS1	HAS2-AS1_Rank1850	0.286444	1850
ARID1B	ARID1B_Rank1851	0.286171	1851
FADD	FADD_Rank1852	0.282128	1852
RAI14	RAI14_Rank1853	0.280281	1853
LOC100507472	LOC100507472_Rank1854	0.277572	1854
MRPL2	MRPL2_Rank1855	0.275	1855
BCOR	BCOR_Rank1856	0.270874	1856
OSR1	OSR1_Rank1857	0.270657	1857
PDZD2	PDZD2_Rank1858	0.269698	1858
TPBG	TPBG_Rank1859	0.26524	1859
CD34	CD34_Rank1860	0.264864	1860
ANO1	ANO1_Rank1861	0.259535	1861
KLF7	KLF7_Rank1862	0.258481	1862
ARHGEF11	ARHGEF11_Rank1863	0.250627	1863
TARS	TARS_Rank1864	0.24916	1864
IL24	IL24_Rank1865	0.247211	1865
NLRP12	NLRP12_Rank1866	0.245333	1866
MFSD4A-AS1	MFSD4A-AS1_Rank1867	0.24343	1867
TRIB1	TRIB1_Rank1868	0.223776	1868
HAS2	HAS2_Rank1869	0.216178	1869
LINC00861	LINC00861_Rank1870	0.214772	1870
LINC02363	LINC02363_Rank1871	0.206692	1871
CABLES1	CABLES1_Rank1872	0.202375	1872
INSIG1	INSIG1_Rank1873	0.200829	1873
ANO1	ANO1_Rank1874	0.197939	1874
FAM84B	FAM84B_Rank1875	0.194474	1875
BCKDHB	BCKDHB_Rank1876	0.192409	1876
FURIN	FURIN_Rank1877	0.176686	1877
PHLDA3	PHLDA3_Rank1878	0.17618	1878
METTL4	METTL4_Rank1879	0.175095	1879
ANO1	ANO1_Rank1880	0.139086	1880
ZNF565	ZNF565_Rank1881	0.119947	1881
RMC1	RMC1_Rank1882	0.108292	1882
MARCH6	MARCH6_Rank1883	0.102449	1883
CLDN23	CLDN23_Rank1884	0.101775	1884
RGL2	RGL2_Rank1885	0.0998773	1885
ATG16L1	ATG16L1_Rank1886	0.0995677	1886
MUC20	MUC20_Rank1887	0.0915599	1887
EGFLAM	EGFLAM_Rank1888	0.0874068	1888
RELL2	RELL2_Rank1889	0.0845567	1889
CTSV	CTSV_Rank1890	0.0656942	1890
GNPAT	GNPAT_Rank1891	0.064509	1891
IL7R	IL7R_Rank1892	0.0624427	1892
ANO1	ANO1_Rank1893	0.0577818	1893
FLNA	FLNA_Rank1894	0.0554288	1894
SMPDL3A	SMPDL3A_Rank1895	0.0357469	1895
ANO1	ANO1_Rank1896	0.0327535	1896
FADD	FADD_Rank1897	0.0321795	1897
DNAH5	DNAH5_Rank1898	0.0182383	1898
ATP2B4	ATP2B4_Rank1899	-0.00230582	1899
SCAF8	SCAF8_Rank1900	-0.0089838	1900
ADAMTS17	ADAMTS17_Rank1901	-0.0211527	1901
MIR3145	MIR3145_Rank1902	-0.0234603	1902
DYNLT1	DYNLT1_Rank1903	-0.0839127	1903
CCDC152	CCDC152_Rank1904	-0.0924862	1904
MIR5692C1	MIR5692C1_Rank1905	-0.112498	1905
LINC02363	LINC02363_Rank1906	-0.121954	1906
WDR12	WDR12_Rank1907	-0.139598	1907
ANO1	ANO1_Rank1908	-0.158755	1908
GUSBP1	GUSBP1_Rank1909	-0.159772	1909
WNT9A	WNT9A_Rank1910	-0.187287	1910
RNF168	RNF168_Rank1911	-0.220816	1911
ZNF678	ZNF678_Rank1912	-0.22245	1912
RSPH4A	RSPH4A_Rank1913	-0.228104	1913
UTRN	UTRN_Rank1914	-0.247308	1914
ESR1	ESR1_Rank1915	-0.26648	1915
NF2	NF2_Rank1916	-0.394637	1916
RAB4A	RAB4A_Rank1917	-0.490688	1917
VGLL1	VGLL1_Rank1918	-0.530793	1918
IYD	IYD_Rank1919	-0.56827	1919
ELF3	ELF3_Rank1920	-0.574921	1920
ADGRF1	ADGRF1_Rank1921	-0.632357	1921

## Sheet: subcluster4
GENE_NAME	ID_forFig	log2(FC(KYSE150/HET1A))	Ranking by FC
NBPF8	NBPF8_Rank1	4.4731	1
HIST1H2AE	HIST1H2AE_Rank2	4.41501	2
HIST1H4E	HIST1H4E_Rank3	4.35132	3
BATF3	BATF3_Rank4	4.22891	4
RANBP6	RANBP6_Rank5	4.16779	5
PTPRD	PTPRD_Rank6	4.15909	6
HIST1H2AD	HIST1H2AD_Rank7	4.11845	7
CD274	CD274_Rank8	4.04662	8
ALDH1A1	ALDH1A1_Rank9	4.01866	9
IL33	IL33_Rank10	3.9186	10
NENF	NENF_Rank11	3.87838	11
INSL4	INSL4_Rank12	3.87337	12
KDM4C	KDM4C_Rank13	3.8309	13
CD274	CD274_Rank14	3.80164	14
HIST1H2BH	HIST1H2BH_Rank15	3.79348	15
RANBP6	RANBP6_Rank16	3.79242	16
RIC1	RIC1_Rank17	3.73479	17
MIR3122	MIR3122_Rank18	3.661	18
ZNF787	ZNF787_Rank19	3.65885	19
IL33	IL33_Rank20	3.63083	20
GSEC	GSEC_Rank21	3.62669	21
PLGRKT	PLGRKT_Rank22	3.6107	22
FLJ36000	FLJ36000_Rank23	3.58014	23
KCTD3	KCTD3_Rank24	3.56139	24
TPD52L3	TPD52L3_Rank25	3.54315	25
PTPN14	PTPN14_Rank26	3.54157	26
ATF3	ATF3_Rank27	3.52435	27
B3GAT1	B3GAT1_Rank28	3.51805	28
BEND4	BEND4_Rank29	3.48457	29
ERMP1	ERMP1_Rank30	3.44842	30
MIR4665	MIR4665_Rank31	3.43544	31
FAM90A1	FAM90A1_Rank32	3.43445	32
MIR4509-1	MIR4509-1_Rank33	3.41841	33
ERMP1	ERMP1_Rank34	3.41187	34
RIC1	RIC1_Rank35	3.37793	35
PDCD1LG2	PDCD1LG2_Rank36	3.36839	36
RANBP6	RANBP6_Rank37	3.35988	37
CDKN2B	CDKN2B_Rank38	3.34271	38
PPP2R5A	PPP2R5A_Rank39	3.3371	39
TRIM38	TRIM38_Rank40	3.33405	40
RLN1	RLN1_Rank41	3.33185	41
SNORA14B	SNORA14B_Rank42	3.33142	42
SNORA16B	SNORA16B_Rank43	3.33065	43
KDM4C	KDM4C_Rank44	3.32895	44
RPS6KC1	RPS6KC1_Rank45	3.32242	45
WNT2	WNT2_Rank46	3.3202	46
SMYD2	SMYD2_Rank47	3.3202	47
LINC00538	LINC00538_Rank48	3.31489	48
RANBP6	RANBP6_Rank49	3.31141	49
SNRPN	SNRPN_Rank50	3.30545	50
RIC1	RIC1_Rank51	3.30356	51
OR2V2	OR2V2_Rank52	3.29365	52
FAM90A1	FAM90A1_Rank53	3.2929	53
MRNIP	MRNIP_Rank54	3.27036	54
DDR1	DDR1_Rank55	3.26125	55
HIST1H1B	HIST1H1B_Rank56	3.25958	56
PTPN14	PTPN14_Rank57	3.25868	57
KCNA10	KCNA10_Rank58	3.25208	58
RIPOR2	RIPOR2_Rank59	3.24286	59
MIR3122	MIR3122_Rank60	3.2417	60
PLGRKT	PLGRKT_Rank61	3.2337	61
CD274	CD274_Rank62	3.23313	62
ERMP1	ERMP1_Rank63	3.23094	63
PDCD1LG2	PDCD1LG2_Rank64	3.22485	64
LYPD6	LYPD6_Rank65	3.21482	65
PPP2R5A	PPP2R5A_Rank66	3.20418	66
IL33	IL33_Rank67	3.20059	67
KCNK2	KCNK2_Rank68	3.19947	68
PDCD1LG2	PDCD1LG2_Rank69	3.19717	69
EHF	EHF_Rank70	3.19582	70
INSL4	INSL4_Rank71	3.19447	71
MIR4283-1	MIR4283-1_Rank72	3.18207	72
PLGRKT	PLGRKT_Rank73	3.18022	73
PPP2R5A	PPP2R5A_Rank74	3.17692	74
KCTD3	KCTD3_Rank75	3.17383	75
GOLGA8EP	GOLGA8EP_Rank76	3.17089	76
LINC00538	LINC00538_Rank77	3.16601	77
ADAMTS2	ADAMTS2_Rank78	3.16562	78
RANBP6	RANBP6_Rank79	3.16527	79
GPR137B	GPR137B_Rank80	3.1614	80
JAM3	JAM3_Rank81	3.16112	81
MGAT1	MGAT1_Rank82	3.15926	82
WNT16	WNT16_Rank83	3.15746	83
SCARNA2	SCARNA2_Rank84	3.13602	84
TPD52L3	TPD52L3_Rank85	3.11563	85
ST7	ST7_Rank86	3.1155	86
TPD52L3	TPD52L3_Rank87	3.11211	87
INSL4	INSL4_Rank88	3.10373	88
HIST1H1D	HIST1H1D_Rank89	3.09514	89
RPS6KC1	RPS6KC1_Rank90	3.09444	90
NHLH2	NHLH2_Rank91	3.08485	91
ZBED9	ZBED9_Rank92	3.06466	92
IL33	IL33_Rank93	3.06466	93
UHRF2	UHRF2_Rank94	3.0623	94
ATF3	ATF3_Rank95	3.05937	95
BATF3	BATF3_Rank96	3.05579	96
ZNF470	ZNF470_Rank97	3.05526	97
MLANA	MLANA_Rank98	3.05152	98
TMEM206	TMEM206_Rank99	3.04734	99
RANBP6	RANBP6_Rank100	3.04729	100
RLN2	RLN2_Rank101	3.04598	101
DLL3	DLL3_Rank102	3.0367	102
DMAC1	DMAC1_Rank103	3.0367	103
TMEM206	TMEM206_Rank104	3.02706	104
HIST1H4B	HIST1H4B_Rank105	3.02698	105
PTPN14	PTPN14_Rank106	3.01519	106
PTPRD	PTPRD_Rank107	3.01519	107
SMYD2	SMYD2_Rank108	3.00948	108
UHRF2	UHRF2_Rank109	3.00827	109
PROX1	PROX1_Rank110	3.00431	110
DUSP7	DUSP7_Rank111	3.00431	111
ZNF800	ZNF800_Rank112	2.99861	112
IL33	IL33_Rank113	2.99613	113
ESRRG	ESRRG_Rank114	2.99335	114
RPS6KC1	RPS6KC1_Rank115	2.98689	115
HIST1H4D	HIST1H4D_Rank116	2.98546	116
HFE	HFE_Rank117	2.98321	117
FLJ36000	FLJ36000_Rank118	2.98196	118
MGAT1	MGAT1_Rank119	2.97996	119
LSP1P5	LSP1P5_Rank120	2.97721	120
LOC283177	LOC283177_Rank121	2.9758	121
KCNK2	KCNK2_Rank122	2.97404	122
FRMD4A	FRMD4A_Rank123	2.96462	123
TENT5C	TENT5C_Rank124	2.96462	124
LINC00942	LINC00942_Rank125	2.96462	125
RLN2	RLN2_Rank126	2.95427	126
SCCPDH	SCCPDH_Rank127	2.95335	127
TGFB2-AS1	TGFB2-AS1_Rank128	2.94937	128
CD274	CD274_Rank129	2.94937	129
CELSR2	CELSR2_Rank130	2.93124	130
CTTNBP2	CTTNBP2_Rank131	2.93124	131
MIR129-1	MIR129-1_Rank132	2.93055	132
ACAA2	ACAA2_Rank133	2.93055	133
TMEM33	TMEM33_Rank134	2.93055	134
FLVCR1	FLVCR1_Rank135	2.92892	135
OR2V1	OR2V1_Rank136	2.91217	136
SCGB3A1	SCGB3A1_Rank137	2.90818	137
NENF	NENF_Rank138	2.89608	138
TGFB2-AS1	TGFB2-AS1_Rank139	2.89565	139
IPMK	IPMK_Rank140	2.89565	140
KDM4C	KDM4C_Rank141	2.89284	141
SMYD2	SMYD2_Rank142	2.89284	142
BICRA	BICRA_Rank143	2.89257	143
ATG9B	ATG9B_Rank144	2.88874	144
RANBP6	RANBP6_Rank145	2.88418	145
ATF3	ATF3_Rank146	2.87361	146
LOC100131496	LOC100131496_Rank147	2.87325	147
KRT16P2	KRT16P2_Rank148	2.85322	148
NIPA1	NIPA1_Rank149	2.84849	149
ATF3	ATF3_Rank150	2.83075	150
PLGRKT	PLGRKT_Rank151	2.82677	151
FRMD4A	FRMD4A_Rank152	2.82658	152
SPRY3	SPRY3_Rank153	2.81615	153
PTPN14	PTPN14_Rank154	2.80969	154
LAYN	LAYN_Rank155	2.80914	155
B3GAT1	B3GAT1_Rank156	2.80323	156
KCNK2	KCNK2_Rank157	2.80035	157
RIC1	RIC1_Rank158	2.78817	158
HIST1H4B	HIST1H4B_Rank159	2.78017	159
VPS26B	VPS26B_Rank160	2.77889	160
RANBP6	RANBP6_Rank161	2.77407	161
LINC00538	LINC00538_Rank162	2.77362	162
KDM4C	KDM4C_Rank163	2.76439	163
SQSTM1	SQSTM1_Rank164	2.75417	164
AKNAD1	AKNAD1_Rank165	2.75019	165
SPATA19	SPATA19_Rank166	2.72782	166
KCTD3	KCTD3_Rank167	2.72305	167
ATF3	ATF3_Rank168	2.70938	168
DMAC1	DMAC1_Rank169	2.70669	169
FAM71A	FAM71A_Rank170	2.69622	170
PTPN14	PTPN14_Rank171	2.69337	171
NENF	NENF_Rank172	2.68439	172
DMRTA1	DMRTA1_Rank173	2.68351	173
GPX6	GPX6_Rank174	2.66291	174
BATF3	BATF3_Rank175	2.6586	175
REREP3	REREP3_Rank176	2.65752	176
RIC1	RIC1_Rank177	2.65676	177
MIR4665	MIR4665_Rank178	2.65378	178
KDM4C	KDM4C_Rank179	2.64825	179
LOC646214	LOC646214_Rank180	2.64485	180
PDXP	PDXP_Rank181	2.64243	181
HIST1H3B	HIST1H3B_Rank182	2.61727	182
FIGNL1	FIGNL1_Rank183	2.61197	183
IL33	IL33_Rank184	2.60109	184
MEST	MEST_Rank185	2.59978	185
PDCD1LG2	PDCD1LG2_Rank186	2.58476	186
TEKT4P2	TEKT4P2_Rank187	2.5842	187
MIR3122	MIR3122_Rank188	2.58377	188
AUTS2	AUTS2_Rank189	2.55177	189
SLC15A4	SLC15A4_Rank190	2.53892	190
PROX1	PROX1_Rank191	2.5378	191
DMAC1	DMAC1_Rank192	2.52628	192
KCTD3	KCTD3_Rank193	2.52423	193
BATF3	BATF3_Rank194	2.51868	194
NR4A2	NR4A2_Rank195	2.50538	195
NENF	NENF_Rank196	2.49903	196
KDM4C	KDM4C_Rank197	2.49746	197
MIR3122	MIR3122_Rank198	2.49574	198
NIPA1	NIPA1_Rank199	2.49063	199
LOC100130849	LOC100130849_Rank200	2.48574	200
KDM4C	KDM4C_Rank201	2.4735	201
KDM4C	KDM4C_Rank202	2.46954	202
DMAC1	DMAC1_Rank203	2.46896	203
UNCX	UNCX_Rank204	2.4648	204
NF1P2	NF1P2_Rank205	2.45661	205
RANBP6	RANBP6_Rank206	2.45399	206
CYFIP1	CYFIP1_Rank207	2.45184	207
ATF3	ATF3_Rank208	2.44657	208
CAMK1	CAMK1_Rank209	2.43906	209
PTPRD	PTPRD_Rank210	2.43525	210
P2RY2	P2RY2_Rank211	2.43189	211
NSL1	NSL1_Rank212	2.42102	212
PROSER2	PROSER2_Rank213	2.41621	213
SMYD2	SMYD2_Rank214	2.41561	214
KDM4C	KDM4C_Rank215	2.40838	215
LYPD6	LYPD6_Rank216	2.40387	216
SLC30A9	SLC30A9_Rank217	2.40133	217
SMYD2	SMYD2_Rank218	2.40053	218
PPP2R5A	PPP2R5A_Rank219	2.39763	219
FLVCR1	FLVCR1_Rank220	2.39759	220
HIST1H3H	HIST1H3H_Rank221	2.39011	221
IL33	IL33_Rank222	2.389	222
SQSTM1	SQSTM1_Rank223	2.38883	223
ERMP1	ERMP1_Rank224	2.38139	224
GLDC	GLDC_Rank225	2.37536	225
CKB	CKB_Rank226	2.37139	226
FAM71A	FAM71A_Rank227	2.35503	227
RPL14	RPL14_Rank228	2.35383	228
BCAR3	BCAR3_Rank229	2.35373	229
KDM4C	KDM4C_Rank230	2.34388	230
MIR3122	MIR3122_Rank231	2.33463	231
SLC2A13	SLC2A13_Rank232	2.33405	232
UHRF2	UHRF2_Rank233	2.32848	233
MLANA	MLANA_Rank234	2.32841	234
MLANA	MLANA_Rank235	2.31498	235
SMYD2	SMYD2_Rank236	2.30866	236
BATF3	BATF3_Rank237	2.30587	237
BATF3	BATF3_Rank238	2.30392	238
NENF	NENF_Rank239	2.30097	239
FRG1	FRG1_Rank240	2.27738	240
UHRF2	UHRF2_Rank241	2.27179	241
NENF	NENF_Rank242	2.26448	242
YKT6	YKT6_Rank243	2.25357	243
LINC01270	LINC01270_Rank244	2.24281	244
IGSF9B	IGSF9B_Rank245	2.2368	245
PTPN14	PTPN14_Rank246	2.23437	246
INSL4	INSL4_Rank247	2.22817	247
NSL1	NSL1_Rank248	2.22655	248
LOC200772	LOC200772_Rank249	2.21556	249
TRIM52-AS1	TRIM52-AS1_Rank250	2.21527	250
C17orf51	C17orf51_Rank251	2.19829	251
SMARCD3	SMARCD3_Rank252	2.19393	252
RNF223	RNF223_Rank253	2.17474	253
ACHE	ACHE_Rank254	2.17255	254
ARF5	ARF5_Rank255	2.16909	255
LINC01193	LINC01193_Rank256	2.16821	256
RANBP6	RANBP6_Rank257	2.15322	257
IGSF9B	IGSF9B_Rank258	2.15033	258
ATF3	ATF3_Rank259	2.14709	259
PDE4DIP	PDE4DIP_Rank260	2.14682	260
PTPRD	PTPRD_Rank261	2.13697	261
CLEC18B	CLEC18B_Rank262	2.13563	262
KDM4C	KDM4C_Rank263	2.12716	263
MBD3	MBD3_Rank264	2.12455	264
NENF	NENF_Rank265	2.11895	265
ATP6V0E2-AS1	ATP6V0E2-AS1_Rank266	2.11645	266
CXADRP2	CXADRP2_Rank267	2.11461	267
PPP2R5A	PPP2R5A_Rank268	2.10919	268
ADSSL1	ADSSL1_Rank269	2.10352	269
LINC02026	LINC02026_Rank270	2.09419	270
C7orf50	C7orf50_Rank271	2.07875	271
GLDC	GLDC_Rank272	2.07273	272
IL10RA	IL10RA_Rank273	2.06195	273
MIR3122	MIR3122_Rank274	2.06036	274
ANGEL2	ANGEL2_Rank275	2.05286	275
HYAL4	HYAL4_Rank276	2.0367	276
DBN1	DBN1_Rank277	2.02768	277
PPP2R5A	PPP2R5A_Rank278	2.01589	278
TUBGCP5	TUBGCP5_Rank279	2.01546	279
PTPN14	PTPN14_Rank280	2.01229	280
PTPRJ	PTPRJ_Rank281	2.00531	281
IL33	IL33_Rank282	2.00018	282
SORT1	SORT1_Rank283	2.00005	283
UHRF2	UHRF2_Rank284	1.9994	284
RPS6KC1	RPS6KC1_Rank285	1.99878	285
ALDH5A1	ALDH5A1_Rank286	1.99642	286
NENF	NENF_Rank287	1.97778	287
KDM4C	KDM4C_Rank288	1.97317	288
TRIM26	TRIM26_Rank289	1.96263	289
NA	NA_Rank290	1.90547	290
N4BP3	N4BP3_Rank291	1.88916	291
HERC2P2	HERC2P2_Rank292	1.85465	292
KCTD3	KCTD3_Rank293	1.85114	293
KDM4C	KDM4C_Rank294	1.83889	294
CENPF	CENPF_Rank295	1.83878	295
PDPR	PDPR_Rank296	1.81427	296
MIR4509-1	MIR4509-1_Rank297	1.80772	297
OXTR	OXTR_Rank298	1.78084	298
PDE4DIP	PDE4DIP_Rank299	1.77053	299
BCAR1	BCAR1_Rank300	1.76833	300
CENPF	CENPF_Rank301	1.76794	301
CXADRP2	CXADRP2_Rank302	1.76097	302
EPB41L1	EPB41L1_Rank303	1.7552	303
CYFIP1	CYFIP1_Rank304	1.74772	304
KCTD3	KCTD3_Rank305	1.68828	305
DHX32	DHX32_Rank306	1.68008	306
IMPA2	IMPA2_Rank307	1.67792	307
MAP1LC3A	MAP1LC3A_Rank308	1.66937	308
PDE2A	PDE2A_Rank309	1.66488	309
TPPP3	TPPP3_Rank310	1.66347	310
TPST1	TPST1_Rank311	1.66336	311
ADRA2B	ADRA2B_Rank312	1.64634	312
NIPA2	NIPA2_Rank313	1.64425	313
QSER1	QSER1_Rank314	1.64205	314
PDGFA	PDGFA_Rank315	1.63407	315
ATG16L2	ATG16L2_Rank316	1.61903	316
DSN1	DSN1_Rank317	1.61004	317
ANKRD30BL	ANKRD30BL_Rank318	1.60185	318
REXO1L1P	REXO1L1P_Rank319	1.59469	319
GTF2IRD1	GTF2IRD1_Rank320	1.58793	320
GLDC	GLDC_Rank321	1.56809	321
KDM2B	KDM2B_Rank322	1.54187	322
KLHDC4	KLHDC4_Rank323	1.53196	323
CENPF	CENPF_Rank324	1.5028	324
FAM131A	FAM131A_Rank325	1.47166	325
ANKRD30BL	ANKRD30BL_Rank326	1.46576	326
NBEAP1	NBEAP1_Rank327	1.45556	327
PACSIN3	PACSIN3_Rank328	1.41781	328
ANKRD30BL	ANKRD30BL_Rank329	1.39886	329
IRF2BP2	IRF2BP2_Rank330	1.36204	330
ADGRB1	ADGRB1_Rank331	1.34225	331
TTC34	TTC34_Rank332	1.33159	332
FOXL2	FOXL2_Rank333	1.29525	333
SCARF2	SCARF2_Rank334	1.25426	334
MNX1-AS1	MNX1-AS1_Rank335	1.19935	335
ATF3	ATF3_Rank336	1.19912	336
SEMA4C	SEMA4C_Rank337	1.19313	337
MTA1	MTA1_Rank338	1.17068	338
MIR663AHG	MIR663AHG_Rank339	1.12939	339
CYFIP1	CYFIP1_Rank340	1.12518	340
NA	NA_Rank341	1.11654	341
RUNX1	RUNX1_Rank342	1.11254	342
MFSD3	MFSD3_Rank343	1.08686	343
ANKRD30BL	ANKRD30BL_Rank344	1.04969	344
RCN1	RCN1_Rank345	1.02894	345
BAGE3	BAGE3_Rank346	1.02643	346
IGLL5	IGLL5_Rank347	1.00544	347
PDGFA	PDGFA_Rank348	0.95831	348
GYG2P1	GYG2P1_Rank349	0.950046	349
NFE2L3	NFE2L3_Rank350	0.932689	350
MIR663A	MIR663A_Rank351	0.909897	351
PRRT3-AS1	PRRT3-AS1_Rank352	0.885713	352
KIF26B	KIF26B_Rank353	0.844466	353
CD6	CD6_Rank354	0.799352	354
CEBPA	CEBPA_Rank355	0.794313	355
CHEK2P2	CHEK2P2_Rank356	0.770622	356
ANKRD52	ANKRD52_Rank357	0.755348	357
TSR3	TSR3_Rank358	0.73975	358
MKNK2	MKNK2_Rank359	0.739483	359
PRSS42	PRSS42_Rank360	0.688766	360
NEU4	NEU4_Rank361	0.653945	361
CARMIL3	CARMIL3_Rank362	0.614511	362
IGLL5	IGLL5_Rank363	0.566927	363
