# Supplementary material for: Identification of a Putative Enhancer RNA for EGFR in Hyper-Accessible Regions in Esophageal Squamous Cell Carcinoma Cells by Analysis of Chromatin Accessibility Landscapes
Source: Front Oncol. 2021 Oct 15;11:724687. doi: 10.3389/fonc.2021.724687 (PMC8554337; doi:10.3389/fonc.2021.724687)
Supplement: Supplementary Table S3 — Differential peaks in each subcluster. [file Table_3.xlsx]

## Sheet: EGFR ncRNAs
	seqnames	start	end	Cluster ID	annotation	distanceToTSS	ENSEMBL	SYMBOL	GENENAME
EGFRnc1	chr7	54898675	54899857	1	Distal Intergenic	-71736	ENSG00000132432	SEC61G	Sec61 translocon gamma subunit
EGFRe1	chr7	54907210	54907745	1	Distal Intergenic	-80271	ENSG00000132432	SEC61G	Sec61 translocon gamma subunit
EGFRnc2	chr7	55000785	55001263	1	Distal Intergenic	-85462	ENSG00000146648	EGFR	epidermal growth factor receptor
EGFRnc3	chr7	55014433	55014958	1	Distal Intergenic	-71767	ENSG00000146648	EGFR	epidermal growth factor receptor
EGFRnc4	chr7	55035004	55035616	1	Distal Intergenic	-51109	ENSG00000146648	EGFR	epidermal growth factor receptor
EGFRnc5	chr7	55063265	55064038	1	Distal Intergenic	-22687	ENSG00000146648	EGFR	epidermal growth factor receptor

## Sheet: Allpeaks_diffbind_combined_norm
seqnames	start	end	Cluster ID	annotation	distanceToTSS	ENSEMBL	SYMBOL	GENENAME
chr7	56033783	56034088	1	Intron (uc003tre.2/2631, intron 1 of 9)	1513	ENSG00000146729	NIPSNAP2	nipsnap homolog 2
chr7	55655965	55656249	1	Distal Intergenic	-15765	ENSG00000154978	VOPP1	VOPP1, WBP1/VOPP1 family member
chr7	65262369	65262731	1	Distal Intergenic	-26572	ENSG00000272693	LOC441242	uncharacterized LOC441242
chr7	54925716	54926327	1	Distal Intergenic	-98777	ENSG00000132432	SEC61G	Sec61 translocon gamma subunit
chr7	54657717	54657916	1	Distal Intergenic	33054	ENSG00000224223	VSTM2A-OT1	VSTM2A overlapping transcript 1
chr18	9782419	9782861	1	Intron (uc002kog.2/11031, intron 2 of 6)	74191	ENSG00000168461	RAB31	RAB31, member RAS oncogene family
chr7	55122068	55122291	1	Intron (uc003tqh.3/1956, intron 1 of 9)	35343	ENSG00000146648	EGFR	epidermal growth factor receptor
chr2	198464319	198464662	1	Intron (uc002uuo.4/130132, intron 7 of 8)	75922	ENSG00000162944	RFTN2	raftlin family member 2
chr7	54826465	54826677	1	Promoter	262	ENSG00000132432	SEC61G	Sec61 translocon gamma subunit
chr2	198533078	198533516	1	Intron (uc002uuo.4/130132, intron 1 of 8)	7068	ENSG00000162944	RFTN2	raftlin family member 2
chr7	56067938	56068148	1	Distal Intergenic	35668	ENSG00000146729	NIPSNAP2	nipsnap homolog 2
chr7	54731739	54731964	1	Distal Intergenic	94975	ENSG00000132432	SEC61G	Sec61 translocon gamma subunit
chr7	55812941	55813140	1	Distal Intergenic	-40681	ENSG00000176826	FKBP9P1	FK506 binding protein 9 pseudogene 1
chr12	6445329	6446038	1	Intron (uc001qnu.3/7132, intron 1 of 9)	-1907	ENSG00000067182	TNFRSF1A	TNF receptor superfamily member 1A
chr7	56891011	56891344	1	Distal Intergenic	58495	ENSG00000233437	LOC100130849	phosphorylase kinase catalytic subunit gamma 1 pseudogene
chr7	55188242	55188906	1	Intron (uc003tqh.3/1956, intron 1 of 9)	10702	ENSG00000146648	EGFR	epidermal growth factor receptor
chr7	55640433	55640726	1	Promoter	-233	ENSG00000154978	VOPP1	VOPP1, WBP1/VOPP1 family member
chr1	149222905	149223114	1	Distal Intergenic	-56362	NA	LINC02591	long intergenic non-protein coding RNA 2591
chr7	55842076	55842768	1	Distal Intergenic	-69816	ENSG00000176826	FKBP9P1	FK506 binding protein 9 pseudogene 1
chr4	37803731	37804026	1	Distal Intergenic	-24256	ENSG00000169299	PGM2	phosphoglucomutase 2
chr7	55212179	55212452	1	Intron (uc003tqh.3/1956, intron 3 of 9)	-11774	ENSG00000146648	EGFR	epidermal growth factor receptor
chr20	17660995	17661337	1	Intron (uc002wpv.1/6238, intron 1 of 25)	1591	ENSG00000125844	RRBP1	ribosome binding protein 1
chr7	55804834	55805112	1	Distal Intergenic	-32574	ENSG00000176826	FKBP9P1	FK506 binding protein 9 pseudogene 1
chr7	53104247	53104475	1	Promoter	898	ENSG00000221900	POM121L12	POM121 transmembrane nucleoporin like 12
chr7	55168696	55169614	1	Intron (uc003tqh.3/1956, intron 1 of 9)	-7926	ENSG00000146648	EGFR	epidermal growth factor receptor
chr7	54766943	54767142	1	Distal Intergenic	59797	ENSG00000132432	SEC61G	Sec61 translocon gamma subunit
chr7	53047939	53048169	1	Distal Intergenic	-55180	ENSG00000221900	POM121L12	POM121 transmembrane nucleoporin like 12
chr7	54758733	54758932	1	Distal Intergenic	68007	ENSG00000132432	SEC61G	Sec61 translocon gamma subunit
chr7	65261757	65262173	1	Distal Intergenic	-25960	ENSG00000272693	LOC441242	uncharacterized LOC441242
chr7	55380812	55381011	1	Distal Intergenic	-52130	ENSG00000132434	LANCL2	LanC like 2
chr9	115852286	115852623	1	Distal Intergenic	21334	ENSG00000225684	FAM225B	family with sequence similarity 225 member B
chr6	13909213	13909665	1	Distal Intergenic	-15012	ENSG00000180537	RNF182	ring finger protein 182
chr7	55155453	55155652	1	Intron (uc003tqh.3/1956, intron 1 of 9)	-21888	ENSG00000146648	EGFR	epidermal growth factor receptor
chr7	54610083	54610381	1	Promoter	64	ENSG00000170419	VSTM2A	V-set and transmembrane domain containing 2A
chr3	179967922	179968346	1	Distal Intergenic	-213081	ENSG00000114757	PEX5L	peroxisomal biogenesis factor 5 like
chr1	211434155	211434363	1	Promoter	866	ENSG00000117625	RCOR3	REST corepressor 3
chr7	56144520	56144828	1	5' UTR	6589	ENSG00000164776	PHKG1	phosphorylase kinase catalytic subunit gamma 1
chr17	18761132	18761698	1	Promoter	0	ENSG00000141127	PRPSAP2	phosphoribosyl pyrophosphate synthetase associated protein 2
chr8	89132358	89132557	1	Intron (uc003yeb.4/4325, intron 4 of 9)	207160	ENSG00000156103	MMP16	matrix metallopeptidase 16
chr4	132671667	132671866	1	Distal Intergenic	-1398604	ENSG00000138650	PCDH10	protocadherin 10
chr7	55845134	55845333	1	Distal Intergenic	-72874	ENSG00000176826	FKBP9P1	FK506 binding protein 9 pseudogene 1
chr7	55372154	55372353	1	Distal Intergenic	-60788	ENSG00000132434	LANCL2	LanC like 2
chr17	20445120	20445780	1	Distal Intergenic	-37257	ENSG00000214819	CDRT15L2	CMT1A duplicated region transcript 15 like 2
chr9	99808425	99808988	1	Intron (uc004awu.3/1515, intron 1 of 7)	-6340	ENSG00000136943	CTSV	cathepsin V
chr10	134479514	134479842	1	Intron (uc001llo.1/3632, intron 4 of 12)	58095	ENSG00000068383	INPP5A	inositol polyphosphate-5-phosphatase A
chr1	45272663	45273697	1	Promoter	0	ENSG00000188396	TCTEX1D4	Tctex1 domain containing 4
chr9	97854254	97855057	1	Distal Intergenic	-5878	ENSG00000207617	MIR3074	microRNA 3074
chr6	17865980	17866407	1	Intron (uc003ncf.3/63971, intron 4 of 37)	-28659	ENSG00000137177	KIF13A	kinesin family member 13A
chr3	181900322	181900782	1	Distal Intergenic	303368	ENSG00000241098	LINC01994	long intergenic non-protein coding RNA 1994
chr7	55291624	55291823	1	Distal Intergenic	-34982	ENSG00000224057	EGFR-AS1	EGFR antisense RNA 1
chr12	14989220	14989740	1	Intron (uc001rcl.1/420, intron 2 of 2)	6673	ENSG00000111339	ART4	ADP-ribosyltransferase 4 (Dombrock blood group)
chr17	14160131	14160468	1	Distal Intergenic	-19981	ENSG00000223510	CDRT15	CMT1A duplicated region transcript 15
chr4	66535950	66536733	1	Promoter	271	ENSG00000250846	EPHA5-AS1	EPHA5 antisense RNA 1
chr1	178498880	178499512	1	Exon (uc001glv.1/84066, exon 10 of 16)	-12419	ENSG00000213057	C1orf220	chromosome 1 open reading frame 220 (putative)
chr7	55894774	55895308	1	Intron (uc003tqz.2/346288, intron 6 of 9)	35174	ENSG00000154997	2019-09-14	septin 14
chr7	55812394	55812763	1	Distal Intergenic	-40134	ENSG00000176826	FKBP9P1	FK506 binding protein 9 pseudogene 1
chr7	55606296	55606568	1	Promoter	0	ENSG00000154978	VOPP1	VOPP1, WBP1/VOPP1 family member
chr7	62985491	62985881	1	Distal Intergenic	-95587	ENSG00000264426	MIR4283-1	microRNA 4283-1
chr7	55862246	55862607	1	3' UTR	67875	ENSG00000154997	2019-09-14	septin 14
chr7	55601012	55601368	1	Intron (uc003tqq.3/81552, intron 1 of 4)	4019	ENSG00000154978	VOPP1	VOPP1, WBP1/VOPP1 family member
chr7	54853024	54853428	1	Distal Intergenic	-26085	ENSG00000132432	SEC61G	Sec61 translocon gamma subunit
chr5	104727747	104727946	1	Distal Intergenic	292572	ENSG00000232159	RAB9BP1	RAB9B, member RAS oncogene family pseudogene 1
chr1	71150879	71151356	1	Distal Intergenic	273978	ENSG00000116761	CTH	cystathionine gamma-lyase
chr7	55208368	55208794	1	Intron (uc003tqh.3/1956, intron 1 of 9)	-15432	ENSG00000146648	EGFR	epidermal growth factor receptor
chr8	134582499	134583000	1	Intron (uc003yuk.2/6482, intron 1 of 9)	1183	ENSG00000008513	ST3GAL1	ST3 beta-galactoside alpha-2,3-sialyltransferase 1
chr3	141087069	141087518	1	5' UTR	-18971	ENSG00000177311	ZBTB38	zinc finger and BTB domain containing 38
chr7	92392894	92393429	1	Intron (uc011khw.2/1021, intron 3 of 7)	69802	ENSG00000105810	CDK6	cyclin dependent kinase 6
chr17	17349345	17349925	1	Distal Intergenic	26687	NA	NA	NA
chr7	56101323	56102387	1	5' UTR	16881	ENSG00000146733	PSPH	phosphoserine phosphatase
chr17	17596977	17597362	1	Intron (uc002grm.3/10743, intron 1 of 5)	12190	ENSG00000108557	RAI1	retinoic acid induced 1
chr7	53862440	53862639	1	Intron (uc022adj.1/401337, intron 1 of 5)	16985	ENSG00000205628	LINC01446	long intergenic non-protein coding RNA 1446
chr1	72750093	72750735	1	Distal Intergenic	-1688	ENSG00000172260	NEGR1	neuronal growth regulator 1
chr1	111505842	111506254	1	Promoter	312	ENSG00000121931	LRIF1	ligand dependent nuclear receptor interacting factor 1
chr17	14696598	14696823	1	Distal Intergenic	-237469	ENSG00000259944	CDRT7	CMT1A duplicated region transcript 7
chr16	32113275	32113474	1	Distal Intergenic	50400	NA	NA	NA
chr6	31794929	31795627	1	Promoter	0	ENSG00000204388	HSPA1B	heat shock protein family A (Hsp70) member 1B
chr2	181384052	181384312	1	Distal Intergenic	-460800	ENSG00000170035	UBE2E3	ubiquitin conjugating enzyme E2 E3
chr3	190142234	190142956	1	Distal Intergenic	24709	ENSG00000198398	TMEM207	transmembrane protein 207
chr22	20068679	20068878	1	Promoter	924	ENSG00000128191	DGCR8	DGCR8, microprocessor complex subunit
chr2	192112507	192112792	1	Intron (uc002usq.2/4430, intron 1 of 28)	2253	ENSG00000128641	MYO1B	myosin IB
chr18	12947320	12948595	1	Promoter	0	ENSG00000085415	SEH1L	SEH1 like nucleoporin
chr8	99057453	99058645	1	Promoter	0	ENSG00000156482	RPL30	ribosomal protein L30
chr7	21467372	21468074	1	Promoter	0	ENSG00000105866	SP4	Sp4 transcription factor
chr18	13726092	13727311	1	Promoter	0	ENSG00000177150	FAM210A	family with sequence similarity 210 member A
chr7	55661492	55661774	1	Distal Intergenic	-21292	ENSG00000154978	VOPP1	VOPP1, WBP1/VOPP1 family member
chr4	75857993	75858427	1	Promoter	0	ENSG00000169116	PARM1	prostate androgen-regulated mucin-like protein 1
chr12	32908701	32909055	1	Promoter	0	ENSG00000139131	YARS2	tyrosyl-tRNA synthetase 2
chr12	27175269	27175827	1	Promoter	0	ENSG00000152944	MED21	mediator complex subunit 21
chr18	5296776	5297128	1	Promoter	0	ENSG00000198081	ZBTB14	zinc finger and BTB domain containing 14
chr7	55111327	55111978	1	Intron (uc003tqh.3/1956, intron 1 of 9)	24602	ENSG00000146648	EGFR	epidermal growth factor receptor
chr2	197104357	197104802	1	Intron (uc002utl.1/57520, intron 19 of 26)	-63130	ENSG00000081320	STK17B	serine/threonine kinase 17b
chr7	55197366	55197617	1	Intron (uc003tqh.3/1956, intron 1 of 9)	19826	ENSG00000146648	EGFR	epidermal growth factor receptor
chr4	19083018	19083313	1	Distal Intergenic	-1059535	ENSG00000178177	LCORL	ligand dependent nuclear receptor corepressor like
chr7	56160670	56160938	1	Promoter	0	ENSG00000164776	PHKG1	phosphorylase kinase catalytic subunit gamma 1
chr10	7829676	7830289	1	Promoter	0	ENSG00000151657	KIN	Kin17 DNA and RNA binding protein
chr10	18947892	18948573	1	Promoter	0	ENSG00000165997	ARL5B	ADP ribosylation factor like GTPase 5B
chr8	131054293	131055055	1	Distal Intergenic	-25396	ENSG00000153310	FAM49B	family with sequence similarity 49 member B
chr17	62502282	62503397	1	Promoter	0	ENSG00000108654	DDX5	DEAD-box helicase 5
chr5	95296774	95298089	1	Promoter	0	ENSG00000118985	ELL2	elongation factor for RNA polymerase II 2
chr5	167913256	167914361	1	Promoter	0	ENSG00000113643	RARS	arginyl-tRNA synthetase
chr5	172756096	172756375	1	Promoter	131	ENSG00000113739	STC2	stanniocalcin 2
chr2	179387671	179388783	1	Promoter	0	ENSG00000237298	TTN-AS1	TTN antisense RNA 1
chr2	197615803	197616098	1	Distal Intergenic	31800	ENSG00000144395	CCDC150	coiled-coil domain containing 150
chr2	191878377	191879547	1	Promoter	0	ENSG00000115415	STAT1	signal transducer and activator of transcription 1
chr1	67029195	67029394	1	Intron (uc001dcr.3/84251, intron 1 of 24)	29370	ENSG00000118473	SGIP1	SH3 domain GRB2 like endophilin interacting protein 1
chr1	188458466	188458765	1	Distal Intergenic	1660434	ENSG00000116711	PLA2G4A	phospholipase A2 group IVA
chr7	114786190	114786607	1	Distal Intergenic	223281	ENSG00000135272	MDFIC	MyoD family inhibitor domain containing
chr7	57023849	57024156	1	Promoter	-278	ENSG00000264426	MIR4283-1	microRNA 4283-1
chr17	16711598	16711836	1	Distal Intergenic	19541	ENSG00000188933	FAM106CP	family with sequence similarity 106 member C, pseudogene
chr2	190798706	190798985	1	Distal Intergenic	80051	ENSG00000064933	PMS1	PMS1 homolog 1, mismatch repair system component
chr1	149899376	149899917	1	Promoter	45	ENSG00000143368	SF3B4	splicing factor 3b subunit 4
chr8	95369357	95369591	1	Distal Intergenic	79589	ENSG00000265817	FSBP	fibrinogen silencer binding protein
chr2	179719097	179719417	1	Intron (uc002une.2/285025, intron 19 of 23)	30402	ENSG00000163492	CCDC141	coiled-coil domain containing 141
chr7	55778004	55778385	1	Distal Intergenic	-5744	ENSG00000176826	FKBP9P1	FK506 binding protein 9 pseudogene 1
chr4	75133659	75134257	1	Intron (uc011cbk.2/441024, intron 6 of 7)	-39930	ENSG00000182585	EPGN	epithelial mitogen
chr2	194768543	194769133	1	Distal Intergenic	1153972	ENSG00000227418	PCGEM1	PCGEM1, prostate-specific transcript
chr18	14132305	14132752	1	Promoter	0	ENSG00000175322	ZNF519	zinc finger protein 519
chr7	56607107	56607427	1	Distal Intergenic	43191	NA	DKFZp434L192	uncharacterized protein DKFZp434L192
chr7	55797065	55797364	1	Distal Intergenic	-24805	ENSG00000176826	FKBP9P1	FK506 binding protein 9 pseudogene 1
chr7	55973088	55973339	1	Intron (uc003tra.2/349075, intron 1 of 6)	-6989	ENSG00000178665	ZNF713	zinc finger protein 713
chr7	54907210	54907745	1	Distal Intergenic	-80271	ENSG00000132432	SEC61G	Sec61 translocon gamma subunit
chr7	55966048	55966247	1	Intron (uc003tra.2/349075, intron 1 of 6)	10899	ENSG00000178665	ZNF713	zinc finger protein 713
chr7	54993945	54994156	1	Distal Intergenic	-92569	ENSG00000146648	EGFR	epidermal growth factor receptor
chr7	55094635	55095115	1	Intron (uc003tqh.3/1956, intron 1 of 9)	7910	ENSG00000146648	EGFR	epidermal growth factor receptor
chr7	55285530	55286207	1	Distal Intergenic	-28888	ENSG00000224057	EGFR-AS1	EGFR antisense RNA 1
chr8	86407691	86408064	1	Distal Intergenic	31560	ENSG00000104267	CA2	carbonic anhydrase 2
chr3	189022589	189023042	1	Intron (uc003frv.2/285386, intron 9 of 10)	-64206	ENSG00000230115	TPRG1-AS2	TPRG1 antisense RNA 2
chr17	60867974	60868173	1	Intron (uc010ddr.3/162333, intron 2 of 10)	15838	ENSG00000173838	2019-03-10	membrane associated ring-CH-type finger 10
chr3	158436304	158436593	1	Intron (uc003fci.3/5918, intron 1 of 5)	13682	ENSG00000118849	RARRES1	retinoic acid receptor responder 1
chr20	4694000	4694449	1	Distal Intergenic	-8107	ENSG00000171864	PRND	prion like protein doppel
chr10	116384879	116385356	1	Intron (uc021pyw.1/3983, intron 1 of 21)	6744	ENSG00000099204	ABLIM1	actin binding LIM protein 1
chr12	10874409	10874897	1	Intron (uc001qyt.3/8531, intron 1 of 9)	1056	ENSG00000060138	YBX3	Y-box binding protein 3
chrX	115364067	115364610	1	Distal Intergenic	62109	ENSG00000180772	AGTR2	angiotensin II receptor type 2
chr8	74371822	74372206	1	Intron (uc003xzm.3/27067, intron 13 of 14)	39513	ENSG00000253302	STAU2-AS1	STAU2 antisense RNA 1
chr4	174103571	174104145	1	Intron (uc003isz.4/51809, intron 1 of 11)	13667	ENSG00000109586	GALNT7	polypeptide N-acetylgalactosaminyltransferase 7
chr3	181835849	181836246	1	Distal Intergenic	367904	ENSG00000241098	LINC01994	long intergenic non-protein coding RNA 1994
chr5	148381639	148382009	1	3' UTR	29241	ENSG00000169247	SH3TC2	SH3 domain and tetratricopeptide repeats 2
chr7	52985799	52986170	1	Distal Intergenic	-117179	ENSG00000221900	POM121L12	POM121 transmembrane nucleoporin like 12
chr7	52941063	52941399	1	Distal Intergenic	-161950	ENSG00000221900	POM121L12	POM121 transmembrane nucleoporin like 12
chr7	55762227	55762681	1	Intron (uc010kzl.3/360132, intron 2 of 5)	-5074	ENSG00000176826	FKBP9P1	FK506 binding protein 9 pseudogene 1
chr7	54683205	54683644	1	Distal Intergenic	58542	ENSG00000224223	VSTM2A-OT1	VSTM2A overlapping transcript 1
chr8	51552789	51553125	1	Intron (uc010lxy.1/54212, intron 14 of 19)	467668	ENSG00000147481	SNTG1	syntrophin gamma 1
chr7	55639201	55639545	1	Promoter	16	ENSG00000154978	VOPP1	VOPP1, WBP1/VOPP1 family member
chr7	55500898	55501178	1	3' UTR	67757	ENSG00000132434	LANCL2	LanC like 2
chr7	54780580	54780996	1	Distal Intergenic	45943	ENSG00000132432	SEC61G	Sec61 translocon gamma subunit
chr7	55708903	55709257	1	Distal Intergenic	46468	ENSG00000176826	FKBP9P1	FK506 binding protein 9 pseudogene 1
chr7	55014043	55014246	1	Distal Intergenic	-72479	ENSG00000146648	EGFR	epidermal growth factor receptor
chr7	56723125	56723325	1	Distal Intergenic	159209	NA	DKFZp434L192	uncharacterized protein DKFZp434L192
chr12	87054531	87054929	1	Intron (uc001taj.4/25834, intron 2 of 8)	-107802	ENSG00000264402	MIR548AL	microRNA 548al
chr1	209577004	209577617	1	Distal Intergenic	-24551	ENSG00000230937	MIR205HG	MIR205 host gene
chr4	75719077	75720019	1	Promoter	0	ENSG00000174808	BTC	betacellulin
chr1	209562540	209562989	1	Distal Intergenic	-39179	ENSG00000230937	MIR205HG	MIR205 host gene
chr10	134145020	134145965	1	Promoter	0	ENSG00000165752	STK32C	serine/threonine kinase 32C
chr2	192458282	192459103	1	Distal Intergenic	-83695	ENSG00000173559	NABP1	nucleic acid binding protein 1
chr2	187558528	187559288	1	Promoter	0	ENSG00000144369	FAM171B	family with sequence similarity 171 member B
chr17	17631972	17632533	1	Intron (uc002grm.3/10743, intron 2 of 5)	47185	ENSG00000108557	RAI1	retinoic acid induced 1
chr22	19466635	19467528	1	Promoter	0	ENSG00000070010	UFD1	ubiquitin recognition factor in ER associated degradation 1
chr17	18218152	18218692	1	Promoter	0	ENSG00000176994	SMCR8	Smith-Magenis syndrome chromosome region, candidate 8
chr12	510502	511046	1	Promoter	0	ENSG00000120647	CCDC77	coiled-coil domain containing 77
chr17	21183418	21183645	1	Distal Intergenic	-4323	ENSG00000034152	MAP2K3	mitogen-activated protein kinase kinase 3
chr1	36852051	36852643	1	Promoter	-566	ENSG00000196182	STK40	serine/threonine kinase 40
chr2	42009632	42009979	1	Distal Intergenic	-94716	ENSG00000214691	LINC01913	long intergenic non-protein coding RNA 1913
chr1	41327864	41328405	1	Promoter	0	ENSG00000179862	CITED4	Cbp/p300 interacting transactivator with Glu/Asp rich carboxy-terminal domain 4
chr8	107095181	107095664	1	Distal Intergenic	-186742	ENSG00000164830	OXR1	oxidation resistance 1
chr3	185394928	185395271	1	Intron (uc010hyi.3/10644, intron 6 of 14)	-35769	ENSG00000163915	IGF2BP2-AS1	IGF2BP2 antisense RNA 1
chr2	191727093	191727651	1	Distal Intergenic	-17896	ENSG00000115419	GLS	glutaminase
chr5	169998399	169998703	1	Intron (uc003map.3/30820, intron 1 of 7)	67351	ENSG00000182132	KCNIP1	potassium voltage-gated channel interacting protein 1
chr2	188859944	188860223	1	Distal Intergenic	-296173	ENSG00000144366	GULP1	GULP PTB domain containing engulfment adaptor 1
chr17	18933186	18933613	1	Intron (uc002guy.3/10750, intron 3 of 4)	16723	ENSG00000154016	GRAP	GRB2 related adaptor protein
chr12	39999386	39999653	1	Intron (uc001rmb.2/225, intron 3 of 9)	14190	ENSG00000173208	ABCD2	ATP binding cassette subfamily D member 2
chr1	76540125	76540703	1	Promoter	0	ENSG00000184005	ST6GALNAC3	ST6 N-acetylgalactosaminide alpha-2,6-sialyltransferase 3
chr17	20811089	20811310	1	Distal Intergenic	-11636	ENSG00000205212	CCDC144NL	coiled-coil domain containing 144 family, N-terminal like
chr1	209686744	209686990	1	Distal Intergenic	-70055	ENSG00000008118	CAMK1G	calcium/calmodulin dependent protein kinase IG
chr3	195447762	195447975	1	Promoter	9	ENSG00000176945	MUC20	mucin 20, cell surface associated
chr7	20836881	20837198	1	Distal Intergenic	-10373	ENSG00000164651	SP8	Sp8 transcription factor
chr4	69226808	69227314	1	Distal Intergenic	-10984	ENSG00000083896	YTHDC1	YTH domain containing 1
chr1	209583151	209583553	1	Distal Intergenic	-18615	ENSG00000230937	MIR205HG	MIR205 host gene
chr1	209575982	209576334	1	Distal Intergenic	-25834	ENSG00000230937	MIR205HG	MIR205 host gene
chr14	59824820	59825149	1	Intron (uc001xea.2/23002, intron 20 of 24)	2937	ENSG00000100592	DAAM1	dishevelled associated activator of morphogenesis 1
chr6	74223626	74224268	1	Downstream (1-2kb)	6473	ENSG00000156508	EEF1A1	eukaryotic translation elongation factor 1 alpha 1
chr8	138203163	138203409	1	Distal Intergenic	962050	ENSG00000147724	FAM135B	family with sequence similarity 135 member B
chr17	13250370	13251126	1	Distal Intergenic	254118	ENSG00000153976	HS3ST3A1	heparan sulfate-glucosamine 3-sulfotransferase 3A1
chr4	28169014	28169632	1	Distal Intergenic	-651572	ENSG00000283275	MIR4275	microRNA 4275
chr2	40072539	40073162	1	Distal Intergenic	-66123	ENSG00000138050	THUMPD2	THUMP domain containing 2
chr8	66629407	66630141	1	3' UTR	47299	ENSG00000066855	MTFR1	mitochondrial fission regulator 1
chr2	188681640	188681839	1	Distal Intergenic	-262421	ENSG00000003436	TFPI	tissue factor pathway inhibitor
chr5	97645388	97646141	1	Distal Intergenic	-458858	ENSG00000174136	RGMB	repulsive guidance molecule BMP co-receptor b
chr2	192167308	192167740	1	Intron (uc002usq.2/4430, intron 3 of 28)	39583	ENSG00000128641	MYO1B	myosin IB
chr18	9899086	9899429	1	Distal Intergenic	13363	ENSG00000168454	TXNDC2	thioredoxin domain containing 2
chr7	53091502	53091771	1	Distal Intergenic	-11578	ENSG00000221900	POM121L12	POM121 transmembrane nucleoporin like 12
chr2	190648431	190649760	1	Promoter	0	ENSG00000064933	PMS1	PMS1 homolog 1, mismatch repair system component
chr9	94123600	94123928	1	Promoter	278	ENSG00000148090	AUH	AU RNA binding methylglutaconyl-CoA hydratase
chr9	114803886	114804478	1	3' UTR	109506	ENSG00000266315	MIR4668	microRNA 4668
chr18	12336879	12337366	1	Exon (uc002kqz.2/10939, exon 16 of 17)	28622	ENSG00000176014	TUBB6	tubulin beta 6 class V
chr9	93955247	93955590	1	Distal Intergenic	-117833	NA	LOC100129316	uncharacterized LOC100129316
chr2	191884900	191885875	1	Distal Intergenic	-5924	ENSG00000115415	STAT1	signal transducer and activator of transcription 1
chr12	76425115	76426211	1	Promoter	0	ENSG00000139289	PHLDA1	pleckstrin homology like domain family A member 1
chr1	68150631	68151070	1	Promoter	0	ENSG00000116717	GADD45A	growth arrest and DNA damage inducible alpha
chr4	71767700	71768694	1	Promoter	0	ENSG00000173542	MOB1B	MOB kinase activator 1B
chr13	37539948	37540486	1	Intron (uc001uvy.3/29880, intron 7 of 9)	33018	ENSG00000120697	ALG5	ALG5, dolichyl-phosphate beta-glucosyltransferase
chr2	196183328	196184181	1	Distal Intergenic	-337351	ENSG00000196950	SLC39A10	solute carrier family 39 member 10
chr1	87169644	87171131	1	Promoter	0	ENSG00000097033	SH3GLB1	SH3 domain containing GRB2 like, endophilin B1
chr5	137224780	137225440	1	Promoter	0	ENSG00000078795	PKD2L2	polycystin 2 like 2, transient receptor potential cation channel
chr2	198479715	198480132	1	Intron (uc002uuo.4/130132, intron 7 of 8)	60452	ENSG00000162944	RFTN2	raftlin family member 2
chr6	13913276	13913590	1	Distal Intergenic	-11087	ENSG00000180537	RNF182	ring finger protein 182
chr5	40755101	40756335	1	Promoter	0	ENSG00000113638	TTC33	tetratricopeptide repeat domain 33
chr15	89089378	89090124	1	Promoter	0	ENSG00000140543	DET1	DET1, COP1 ubiquitin ligase partner
chr5	95048108	95048581	1	Distal Intergenic	-4756	ENSG00000164292	RHOBTB3	Rho related BTB domain containing 3
chr2	17824284	17824831	1	Intron (uc002rcm.3/7447, intron 2 of 3)	102387	ENSG00000163029	SMC6	structural maintenance of chromosomes 6
chr4	102277923	102278514	1	Distal Intergenic	8989	ENSG00000254531	FLJ20021	uncharacterized LOC90024
chr7	55086523	55087392	1	Promoter	0	ENSG00000146648	EGFR	epidermal growth factor receptor
chr18	7317724	7318263	1	Distal Intergenic	86587	ENSG00000206422	LRRC30	leucine rich repeat containing 30
chr12	96613349	96613949	1	Intron (uc001teo.1/2004, intron 1 of 4)	25142	ENSG00000111145	ELK3	ELK3, ETS transcription factor
chr1	173836912	173838006	1	Promoter	0	ENSG00000234741	GAS5	growth arrest specific 5
chr5	180649959	180650727	1	Promoter	0	ENSG00000146063	TRIM41	tripartite motif containing 41
chr12	12988270	12988935	1	Distal Intergenic	22129	ENSG00000213782	DDX47	DEAD-box helicase 47
chr8	103250734	103251975	1	Promoter	0	ENSG00000048392	RRM2B	ribonucleotide reductase regulatory TP53 inducible subunit M2B
chr5	179125263	179126072	1	Promoter	0	ENSG00000127022	CANX	calnexin
chr10	101380111	101381528	1	Promoter	0	ENSG00000155287	SLC25A28	solute carrier family 25 member 28
chr17	16492473	16492973	1	Distal Intergenic	-19953	ENSG00000141040	ZNF287	zinc finger protein 287
chr11	124823765	124824369	1	Promoter	0	ENSG00000149548	CCDC15	coiled-coil domain containing 15
chr5	95403664	95404230	1	Distal Intergenic	-10612	ENSG00000207578	MIR583	microRNA 583
chr7	128378858	128379701	1	Promoter	0	ENSG00000128595	CALU	calumenin
chr12	39298669	39299873	1	Promoter	0	ENSG00000139117	CPNE8	copine 8
chr7	115911996	115912656	1	Distal Intergenic	-15471	ENSG00000105971	CAV2	caveolin 2
chr5	100235896	100236306	1	Intron (uc003knk.3/7903, intron 1 of 4)	2681	ENSG00000113532	ST8SIA4	ST8 alpha-N-acetyl-neuraminide alpha-2,8-sialyltransferase 4
chr11	102962624	102963156	1	Promoter	0	ENSG00000137692	DCUN1D5	defective in cullin neddylation 1 domain containing 5
chr10	16478669	16479316	1	Promoter	0	ENSG00000165983	PTER	phosphotriesterase related
chr3	170626295	170626714	1	Promoter	0	ENSG00000163577	EIF5A2	eukaryotic translation initiation factor 5A2
chr12	15021856	15022259	1	Distal Intergenic	16594	ENSG00000111341	MGP	matrix Gla protein
chr3	160881018	160881476	1	Distal Intergenic	-57623	ENSG00000169251	NMD3	NMD3 ribosome export adaptor
chr13	73995369	73996112	1	Distal Intergenic	362227	ENSG00000102554	KLF5	Kruppel like factor 5
chr19	58816460	58817162	1	Exon (uc002qsa.3/uc002qsa.3, exon 1 of 4)	-21223	ENSG00000182318	ZSCAN22	zinc finger and SCAN domain containing 22
chr12	31478007	31478239	1	Promoter	757	ENSG00000177340	FLJ13224	uncharacterized LOC79857
chr12	31399285	31399786	1	Distal Intergenic	51669	ENSG00000139146	SINHCAF	SIN3-HDAC complex associated factor
chr7	55014433	55014958	1	Distal Intergenic	-71767	ENSG00000146648	EGFR	epidermal growth factor receptor
chr5	175874510	175874727	1	Promoter	-629	ENSG00000113194	FAF2	Fas associated factor family member 2
chr7	55313976	55314259	1	Distal Intergenic	-57334	ENSG00000224057	EGFR-AS1	EGFR antisense RNA 1
chr7	57717608	57717807	1	Distal Intergenic	207725	ENSG00000182111	ZNF716	zinc finger protein 716
chr12	38532156	38533045	1	Distal Intergenic	-177512	ENSG00000175548	ALG10B	ALG10B, alpha-1,2-glucosyltransferase
chr7	63040374	63040919	1	Distal Intergenic	-40549	ENSG00000264426	MIR4283-1	microRNA 4283-1
chr12	39300461	39300841	1	Distal Intergenic	-1041	ENSG00000139117	CPNE8	copine 8
chr5	111496049	111497041	1	Promoter	0	ENSG00000224032	EPB41L4A-AS1	EPB41L4A antisense RNA 1
chr12	925491	925848	1	Intron (uc001qin.3/65125, intron 2 of 2)	-44331	ENSG00000060237	WNK1	WNK lysine deficient protein kinase 1
chr10	4775332	4776017	1	Distal Intergenic	-55070	ENSG00000231298	MANCR	mitotically associated long non coding RNA
chr5	168776940	168777382	1	Distal Intergenic	-48807	ENSG00000184347	SLIT3	slit guidance ligand 3
chr10	128086627	128086959	1	Distal Intergenic	-9500	ENSG00000148848	ADAM12	ADAM metallopeptidase domain 12
chr7	112089970	112091402	1	Promoter	0	ENSG00000006652	IFRD1	interferon related developmental regulator 1
chr2	180324949	180325810	1	Intron (uc002unj.3/151126, intron 4 of 7)	101505	ENSG00000144331	ZNF385B	zinc finger protein 385B
chr8	82753745	82754606	1	Promoter	0	ENSG00000104497	SNX16	sorting nexin 16
chrX	80020664	80021129	1	Intron (uc004edo.3/254065, intron 2 of 37)	43284	ENSG00000165288	BRWD3	bromodomain and WD repeat domain containing 3
chr2	192542124	192542372	1	Promoter	-426	ENSG00000173559	NABP1	nucleic acid binding protein 1
chr13	88323122	88323933	1	Promoter	0	ENSG00000228824	MIR4500HG	MIR4500 host gene
chr12	25008550	25008771	1	Intron (uc001rgc.3/586, intron 5 of 10)	46551	ENSG00000060982	BCAT1	branched chain amino acid transaminase 1
chr11	129013214	129013662	1	Intron (uc009zcp.3/9743, intron 2 of 21)	20660	ENSG00000134909	ARHGAP32	Rho GTPase activating protein 32
chr7	82791567	82792573	1	Promoter	0	ENSG00000186472	PCLO	piccolo presynaptic cytomatrix protein
chr5	167186069	167186898	1	Intron (uc021yhi.1/57451, intron 2 of 3)	4076	ENSG00000145934	TENM2	teneurin transmembrane protein 2
chr18	72457858	72458370	1	Intron (uc010xfc.2/55628, intron 2 of 3)	114935	ENSG00000215421	ZNF407	zinc finger protein 407
chr14	85699965	85700867	1	Distal Intergenic	-159356	ENSG00000259107	LINC00911	long intergenic non-protein coding RNA 911
chr10	54073541	54074486	1	Promoter	0	NA	PRKG1-AS1	PRKG1 antisense RNA 1
chr7	12442799	12443779	1	Promoter	73	ENSG00000146530	VWDE	von Willebrand factor D and EGF domains
chr2	181618636	181619193	1	Intron (uc031rqe.1/uc031rqe.1, intron 3 of 6)	-225919	ENSG00000170035	UBE2E3	ubiquitin conjugating enzyme E2 E3
chr7	56032000	56033109	1	Promoter	0	ENSG00000146729	NIPSNAP2	nipsnap homolog 2
chr7	130929088	130929408	1	Intron (uc011kpl.2/4289, intron 2 of 18)	-83187	ENSG00000128585	MKLN1	muskelin 1
chr5	180648763	180649811	1	Promoter	0	ENSG00000264732	MIR4638	microRNA 4638
chr1	182991395	182991954	1	Promoter	-641	ENSG00000135862	LAMC1	laminin subunit gamma 1
chr7	23752837	23753145	1	Intron (uc003sws.5/56164, intron 3 of 23)	2892	ENSG00000196335	STK31	serine/threonine kinase 31
chr1	91966191	91967370	1	Promoter	0	ENSG00000097046	CDC7	cell division cycle 7
chr8	62475794	62476232	1	Intron (uc011leg.2/444, intron 17 of 24)	126176	ENSG00000198363	ASPH	aspartate beta-hydroxylase
chr18	7221381	7221763	1	Distal Intergenic	-9374	ENSG00000206422	LRRC30	leucine rich repeat containing 30
chr1	196902692	196903288	1	Distal Intergenic	-9646	ENSG00000080910	CFHR2	complement factor H related 2
chr2	37310981	37311986	1	Promoter	0	ENSG00000152133	GPATCH11	G-patch domain containing 11
chr1	64505242	64505605	1	Intron (uc001dbi.4/4919, intron 2 of 6)	-163885	ENSG00000177414	UBE2U	ubiquitin conjugating enzyme E2 U
chr7	116082357	116082652	1	Intron (uc003vhv.2/858, intron 7 of 10)	-57003	ENSG00000105971	CAV2	caveolin 2
chr2	196478714	196478913	1	Distal Intergenic	-42619	ENSG00000196950	SLC39A10	solute carrier family 39 member 10
chr8	92131016	92131408	1	Promoter	412	ENSG00000214954	LRRC69	leucine rich repeat containing 69
chr3	156848288	156848538	1	Distal Intergenic	-7497	ENSG00000243629	LINC00880	long intergenic non-protein coding RNA 880
chr20	11210374	11210887	1	Distal Intergenic	43144	NA	LOC339593	uncharacterized LOC339593
chr8	101912280	101913043	1	Distal Intergenic	49756	ENSG00000164924	YWHAZ	tyrosine 3-monooxygenase/tryptophan 5-monooxygenase activation protein zeta
chr3	191134738	191135097	1	Distal Intergenic	-43855	ENSG00000253548	PYDC2	pyrin domain containing 2
chr7	55101531	55102294	1	Intron (uc003tqh.3/1956, intron 1 of 9)	14806	ENSG00000146648	EGFR	epidermal growth factor receptor
chr2	23607490	23607689	1	Promoter	-609	ENSG00000119771	KLHL29	kelch like family member 29
chr12	32803486	32803758	1	Distal Intergenic	-28379	ENSG00000087470	DNM1L	dynamin 1 like
chr8	39847358	39847558	1	Intron (uc003xno.1/169355, intron 9 of 10)	2096	ENSG00000188676	IDO2	indoleamine 2,3-dioxygenase 2
chr18	8329260	8329617	1	Intron (uc002knn.4/5797, intron 20 of 30)	37415	ENSG00000266149	LOC100192426	uncharacterized LOC100192426
chr10	134822765	134823107	1	Distal Intergenic	43727	ENSG00000240707	LINC01168	long intergenic non-protein coding RNA 1168
chr2	198570953	198571157	1	Promoter	925	ENSG00000247626	MARS2	methionyl-tRNA synthetase 2, mitochondrial
chr10	3805191	3805697	1	Distal Intergenic	21776	ENSG00000067082	KLF6	Kruppel like factor 6
chr5	140699757	140700556	1	Promoter	0	ENSG00000178913	TAF7	TATA-box binding protein associated factor 7
chr3	150187963	150188538	1	Distal Intergenic	61175	ENSG00000196428	TSC22D2	TSC22 domain family member 2
chr1	208777683	208778178	1	Distal Intergenic	-360018	ENSG00000076356	PLXNA2	plexin A2
chr10	61751417	61751877	1	Distal Intergenic	-30746	ENSG00000235931	LINC01553	long intergenic non-protein coding RNA 1553
chr4	171114509	171115318	1	Distal Intergenic	-103137	ENSG00000109576	AADAT	aminoadipate aminotransferase
chr4	74999809	75000169	1	Intron (uc003hhn.1/441024, intron 3 of 6)	8652	ENSG00000163738	MTHFD2L	methylenetetrahydrofolate dehydrogenase (NADP+ dependent) 2 like
chr2	192365584	192365862	1	Distal Intergenic	108750	ENSG00000128641	MYO1B	myosin IB
chr3	183266070	183266422	1	Intron (uc003flr.3/89857, intron 1 of 6)	7077	ENSG00000172578	KLHL6	kelch like family member 6
chr1	209589185	209589827	1	Distal Intergenic	-12341	ENSG00000230937	MIR205HG	MIR205 host gene
chr13	31247909	31248614	1	Exon (uc021rhs.1/uc021rhs.1, exon 1 of 1)	-39001	ENSG00000132965	ALOX5AP	arachidonate 5-lipoxygenase activating protein
chr1	201430288	201430614	1	Distal Intergenic	7685	ENSG00000174307	PHLDA3	pleckstrin homology like domain family A member 3
chr22	43523551	43523882	1	Exon (uc003bdk.3/638, exon 3 of 5)	15521	ENSG00000100294	MCAT	malonyl-CoA-acyl carrier protein transacylase
chr17	67535715	67536730	1	Intron (uc002jij.3/5608, intron 11 of 11)	34128	ENSG00000108984	MAP2K6	mitogen-activated protein kinase kinase 6
chr6	90995353	90995657	1	Intron (uc003pnw.3/60468, intron 1 of 6)	10970	ENSG00000112182	BACH2	BTB domain and CNC homolog 2
chr1	33472885	33473150	1	Intron (uc001bwn.3/uc001bwn.3, intron 1 of 1)	29362	ENSG00000004455	AK2	adenylate kinase 2
chr1	223403853	223404119	1	Intron (uc001hnx.3/55061, intron 4 of 7)	-87229	ENSG00000187554	TLR5	toll like receptor 5
chr2	196424215	196424587	1	Distal Intergenic	-96945	ENSG00000196950	SLC39A10	solute carrier family 39 member 10
chr17	18621948	18622360	1	Exon (uc002guf.2/uc002guf.2, exon 7 of 7)	-3042	ENSG00000108448	TRIM16L	tripartite motif containing 16 like
chr7	55356238	55356453	1	Distal Intergenic	-76688	ENSG00000132434	LANCL2	LanC like 2
chr16	57334277	57334821	1	Exon (uc021tjc.1/uc021tjc.1, exon 1 of 1)	-15693	ENSG00000102934	PLLP	plasmolipin
chr1	156597410	156597665	1	Distal Intergenic	7619	ENSG00000132702	HAPLN2	hyaluronan and proteoglycan link protein 2
chr1	201682597	201682869	1	Intron (uc001gwu.3/89796, intron 2 of 28)	-5767	ENSG00000264802	MIR5191	microRNA 5191
chr11	69938549	69939003	1	Intron (uc001opj.3/55107, intron 2 of 25)	7029	ENSG00000131620	ANO1	anoctamin 1
chr1	209584937	209585266	1	Distal Intergenic	-16902	ENSG00000230937	MIR205HG	MIR205 host gene
chr2	139031885	139032419	1	Distal Intergenic	-226931	ENSG00000144228	SPOPL	speckle type BTB/POZ protein like
chr10	134947921	134948854	1	Distal Intergenic	-25117	ENSG00000171798	KNDC1	kinase non-catalytic C-lobe domain containing 1
chr8	105430265	105430571	1	Promoter	511	ENSG00000147647	DPYS	dihydropyrimidinase
chr9	91390014	91390362	1	Distal Intergenic	-29194	ENSG00000265873	MIR4289	microRNA 4289
chr17	15908289	15908488	1	Intron (uc002gph.3/54902, intron 6 of 9)	-5283	ENSG00000214941	ZSWIM7	zinc finger SWIM-type containing 7
chr5	136645975	136646347	1	Intron (uc003lbo.3/6695, intron 1 of 9)	188091	ENSG00000152377	SPOCK1	SPARC (osteonectin), cwcv and kazal like domains proteoglycan 1
chr11	69937809	69938068	1	Intron (uc001opj.3/55107, intron 2 of 25)	6289	ENSG00000131620	ANO1	anoctamin 1
chr7	57920773	57921002	1	Distal Intergenic	410890	ENSG00000182111	ZNF716	zinc finger protein 716
chr2	179881217	179881481	1	Intron (uc002une.2/285025, intron 2 of 23)	33305	ENSG00000163492	CCDC141	coiled-coil domain containing 141
chr7	57069449	57069695	1	Distal Intergenic	-45878	ENSG00000264426	MIR4283-1	microRNA 4283-1
chr7	63043116	63043516	1	Distal Intergenic	-37952	ENSG00000264426	MIR4283-1	microRNA 4283-1
chr3	195697152	195697511	1	Intron (uc003fvx.3/255812, intron 11 of 16)	-2291	ENSG00000185485	SDHAP1	succinate dehydrogenase complex flavoprotein subunit A pseudogene 1
chr9	91636939	91637690	1	Intron (uc004aqf.2/53358, intron 11 of 11)	30615	ENSG00000213694	S1PR3	sphingosine-1-phosphate receptor 3
chr2	198440845	198441111	1	Intron (uc002uuo.4/130132, intron 8 of 8)	59823	ENSG00000115540	MOB4	MOB family member 4, phocein
chr9	94896660	94896967	1	Intron (uc004aro.1/100128076, intron 2 of 12)	1544	ENSG00000234537	LOC100128076	protein tyrosine phosphatase pseudogene
chr17	10658273	10658472	1	Intron (uc031qza.1/101101775, intron 2 of 3)	-24627	ENSG00000187824	TMEM220	transmembrane protein 220
chr7	56896524	56897046	1	Distal Intergenic	52793	ENSG00000233437	LOC100130849	phosphorylase kinase catalytic subunit gamma 1 pseudogene
chr7	56893688	56893959	1	Distal Intergenic	55880	ENSG00000233437	LOC100130849	phosphorylase kinase catalytic subunit gamma 1 pseudogene
chr9	115823597	115824091	1	Distal Intergenic	-4601	ENSG00000136866	ZFP37	ZFP37 zinc finger protein
chr7	56948605	56949203	1	Promoter	636	ENSG00000233437	LOC100130849	phosphorylase kinase catalytic subunit gamma 1 pseudogene
chr7	56392883	56393133	1	Distal Intergenic	122935	NA	LOC650226	ankyrin repeat domain 26 pseudogene
chr7	52889187	52889425	1	Distal Intergenic	-213924	ENSG00000221900	POM121L12	POM121 transmembrane nucleoporin like 12
chr7	52818115	52818394	1	Distal Intergenic	-284955	ENSG00000221900	POM121L12	POM121 transmembrane nucleoporin like 12
chr7	54816977	54817192	1	Downstream (2-3kb)	9747	ENSG00000132432	SEC61G	Sec61 translocon gamma subunit
chr7	54640461	54640742	1	Exon (uc003tqd.3/uc003tqd.3, exon 1 of 1)	15798	ENSG00000224223	VSTM2A-OT1	VSTM2A overlapping transcript 1
chr7	53243755	53243991	1	Distal Intergenic	140406	ENSG00000221900	POM121L12	POM121 transmembrane nucleoporin like 12
chr7	52825963	52826167	1	Distal Intergenic	-277182	ENSG00000221900	POM121L12	POM121 transmembrane nucleoporin like 12
chr7	55751264	55751620	1	Intron (uc010kzk.3/360132, intron 2 of 2)	4105	ENSG00000176826	FKBP9P1	FK506 binding protein 9 pseudogene 1
chr7	57075318	57075576	1	Distal Intergenic	-51747	ENSG00000264426	MIR4283-1	microRNA 4283-1
chr7	53623759	53624134	1	Distal Intergenic	255490	ENSG00000205628	LINC01446	long intergenic non-protein coding RNA 1446
chr7	57084038	57084336	1	Distal Intergenic	-60467	ENSG00000264426	MIR4283-1	microRNA 4283-1
chr4	72125503	72126035	1	Intron (uc003hfy.3/8671, intron 3 of 25)	4566	ENSG00000080493	SLC4A4	solute carrier family 4 member 4
chr7	55259938	55260224	1	Intron (uc010kzg.2/1956, intron 20 of 25)	-3296	ENSG00000224057	EGFR-AS1	EGFR antisense RNA 1
chr7	56938462	56938752	1	Distal Intergenic	11087	ENSG00000233437	LOC100130849	phosphorylase kinase catalytic subunit gamma 1 pseudogene
chr7	54667546	54667745	1	Distal Intergenic	42883	ENSG00000224223	VSTM2A-OT1	VSTM2A overlapping transcript 1
chr7	53275308	53275543	1	Distal Intergenic	171959	ENSG00000221900	POM121L12	POM121 transmembrane nucleoporin like 12
chr7	55145983	55146274	1	Intron (uc003tqh.3/1956, intron 1 of 9)	-31266	ENSG00000146648	EGFR	epidermal growth factor receptor
chr7	53513761	53513971	1	Distal Intergenic	365653	ENSG00000205628	LINC01446	long intergenic non-protein coding RNA 1446
chr7	53092625	53092975	1	Distal Intergenic	-10374	ENSG00000221900	POM121L12	POM121 transmembrane nucleoporin like 12
chr7	56965113	56965372	1	Distal Intergenic	-15274	ENSG00000233437	LOC100130849	phosphorylase kinase catalytic subunit gamma 1 pseudogene
chr7	56443421	56443716	1	Distal Intergenic	72352	NA	LOC650226	ankyrin repeat domain 26 pseudogene
chr7	53671191	53671444	1	Distal Intergenic	208180	ENSG00000205628	LINC01446	long intergenic non-protein coding RNA 1446
chr7	52979220	52979532	1	Distal Intergenic	-123817	ENSG00000221900	POM121L12	POM121 transmembrane nucleoporin like 12
chr7	52884165	52884401	1	Distal Intergenic	-218948	ENSG00000221900	POM121L12	POM121 transmembrane nucleoporin like 12
chr7	53091805	53092045	1	Distal Intergenic	-11304	ENSG00000221900	POM121L12	POM121 transmembrane nucleoporin like 12
chr7	55766624	55767213	1	5' UTR	5047	ENSG00000176826	FKBP9P1	FK506 binding protein 9 pseudogene 1
chr7	54685724	54685963	1	Distal Intergenic	61061	ENSG00000224223	VSTM2A-OT1	VSTM2A overlapping transcript 1
chr7	56562245	56562474	1	Downstream (2-3kb)	-1442	NA	DKFZp434L192	uncharacterized protein DKFZp434L192
chr7	55543500	55543699	1	Intron (uc003tqq.3/81552, intron 4 of 4)	61688	ENSG00000154978	VOPP1	VOPP1, WBP1/VOPP1 family member
chr7	53891337	53891730	1	Distal Intergenic	-11713	ENSG00000205628	LINC01446	long intergenic non-protein coding RNA 1446
chr7	53902529	53903132	1	Distal Intergenic	-22905	ENSG00000205628	LINC01446	long intergenic non-protein coding RNA 1446
chr7	55756602	55756993	1	Promoter	1	ENSG00000176826	FKBP9P1	FK506 binding protein 9 pseudogene 1
chr7	55661934	55662159	1	Distal Intergenic	-21734	ENSG00000154978	VOPP1	VOPP1, WBP1/VOPP1 family member
chr4	74036371	74036894	1	Intron (uc003hgo.3/26057, intron 2 of 33)	-16541	ENSG00000132466	ANKRD17	ankyrin repeat domain 17
chr17	21240897	21241177	1	Distal Intergenic	-38522	ENSG00000184185	KCNJ12	potassium voltage-gated channel subfamily J member 12
chr7	62964716	62965069	1	Distal Intergenic	-105297	ENSG00000230000	LOC100287834	uncharacterized LOC100287834
chr17	18687470	18687669	1	Intron (uc002gum.2/51030, intron 1 of 6)	2888	ENSG00000171928	TVP23B	trans-golgi network vesicle protein 23 homolog B
chr2	198439447	198439745	1	Intron (uc002uuo.4/130132, intron 8 of 8)	58425	ENSG00000115540	MOB4	MOB family member 4, phocein
chr7	57763773	57764059	1	Distal Intergenic	253890	ENSG00000182111	ZNF716	zinc finger protein 716
chr3	186501874	186502181	1	Promoter	-404	ENSG00000238942	SNORD2	small nucleolar RNA, C/D box 2
chr7	56924859	56925124	1	Distal Intergenic	24715	ENSG00000233437	LOC100130849	phosphorylase kinase catalytic subunit gamma 1 pseudogene
chr7	53727019	53727264	1	Intron (uc022adj.1/401337, intron 5 of 5)	152360	ENSG00000205628	LINC01446	long intergenic non-protein coding RNA 1446
chr7	55154080	55154664	1	Intron (uc003tqh.3/1956, intron 1 of 9)	-22876	ENSG00000146648	EGFR	epidermal growth factor receptor
chr12	26555537	26555927	1	Intron (uc001rhg.3/3709, intron 52 of 56)	91346	ENSG00000123104	ITPR2	inositol 1,4,5-trisphosphate receptor type 2
chr7	55334429	55334628	1	Distal Intergenic	-77787	ENSG00000224057	EGFR-AS1	EGFR antisense RNA 1
chr8	68652859	68653387	1	Intron (uc003xxq.4/57094, intron 1 of 10)	5233	ENSG00000165078	CPA6	carboxypeptidase A6
chr13	32889418	32890188	1	Promoter	0	ENSG00000139618	BRCA2	BRCA2, DNA repair associated
chr12	4007958	4008165	1	Distal Intergenic	-25350	ENSG00000111224	PARP11	poly(ADP-ribose) polymerase family member 11
chr7	56960323	56960607	1	Distal Intergenic	-10484	ENSG00000233437	LOC100130849	phosphorylase kinase catalytic subunit gamma 1 pseudogene
chr4	19080369	19080826	1	Distal Intergenic	-1056886	ENSG00000178177	LCORL	ligand dependent nuclear receptor corepressor like
chr9	115825235	115825683	1	Distal Intergenic	-6239	ENSG00000136866	ZFP37	ZFP37 zinc finger protein
chr7	57390930	57391191	1	Distal Intergenic	-81540	ENSG00000266168	MIR3147	microRNA 3147
chr18	12146009	12146404	1	Distal Intergenic	52161	ENSG00000181626	ANKRD62	ankyrin repeat domain 62
chr7	56878281	56878981	1	3' UTR	70858	ENSG00000233437	LOC100130849	phosphorylase kinase catalytic subunit gamma 1 pseudogene
chr5	112823771	112824820	1	Promoter	0	ENSG00000171444	MCC	MCC, WNT signaling pathway regulator
chr12	15941668	15943032	1	Promoter	0	ENSG00000151491	EPS8	epidermal growth factor receptor pathway substrate 8
chr10	89621773	89622382	1	Promoter	812	ENSG00000227268	KLLN	killin, p53 regulated DNA replication inhibitor
chr12	12877876	12878965	1	Promoter	0	ENSG00000213782	DDX47	DEAD-box helicase 47
chr1	113615271	113616290	1	Promoter	0	ENSG00000198799	LRIG2	leucine rich repeats and immunoglobulin like domains 2
chr1	101701447	101702241	1	Promoter	-64	ENSG00000170989	S1PR1	sphingosine-1-phosphate receptor 1
chr5	176921724	176921985	1	Intron (uc003mhb.1/9260, intron 2 of 12)	2617	ENSG00000196923	PDLIM7	PDZ and LIM domain 7
chr1	47222922	47223835	1	Distal Intergenic	-38186	ENSG00000159658	EFCAB14	EF-hand calcium binding domain 14
chr8	67782855	67783318	1	Promoter	0	ENSG00000178460	MCMDC2	minichromosome maintenance domain containing 2
chr7	132766397	132767230	1	Promoter	0	ENSG00000106554	CHCHD3	coiled-coil-helix-coiled-coil-helix domain containing 3
chr5	171614490	171614719	1	Promoter	627	ENSG00000072786	STK10	serine/threonine kinase 10
chr1	109968602	109969510	1	Promoter	0	ENSG00000143106	PSMA5	proteasome subunit alpha 5
chr17	11900309	11901213	1	Promoter	0	ENSG00000154957	ZNF18	zinc finger protein 18
chr1	116257092	116257830	1	Intron (uc001efx.4/845, intron 8 of 10)	53596	ENSG00000118729	CASQ2	calsequestrin 2
chr1	115721911	115722476	1	Distal Intergenic	-89790	ENSG00000134198	TSPAN2	tetraspanin 2
chr10	127407717	127408592	1	Promoter	0	ENSG00000107938	EDRF1	erythroid differentiation regulatory factor 1
chr5	148293434	148293834	1	Intron (uc003lpp.1/79628, intron 20 of 26)	87278	ENSG00000169252	ADRB2	adrenoceptor beta 2
chr5	167718303	167718934	1	Promoter	-131	ENSG00000113645	WWC1	WW and C2 domain containing 1
chr19	58111060	58111593	1	Promoter	0	ENSG00000183647	ZNF530	zinc finger protein 530
chr18	61143842	61144282	1	Promoter	0	ENSG00000206075	SERPINB5	serpin family B member 5
chr11	30344368	30345042	1	Promoter	0	ENSG00000152219	ARL14EP	ADP ribosylation factor like GTPase 14 effector protein
chr7	42927894	42928428	1	Distal Intergenic	23723	ENSG00000136197	C7orf25	chromosome 7 open reading frame 25
chr5	171742248	171742830	1	Distal Intergenic	-31453	ENSG00000168246	UBTD2	ubiquitin domain containing 2
chr1	215287154	215287972	1	Intron (uc001hko.3/3776, intron 2 of 6)	30594	ENSG00000082482	KCNK2	potassium two pore domain channel subfamily K member 2
chr6	24666556	24667602	1	Promoter	0	ENSG00000111802	TDP2	tyrosyl-DNA phosphodiesterase 2
chr5	179050266	179051684	1	Promoter	0	ENSG00000169045	HNRNPH1	heterogeneous nuclear ribonucleoprotein H1
chr6	26158020	26158667	1	Promoter	0	ENSG00000158373	HIST1H2BD	histone cluster 1 H2B family member d
chr1	94765359	94766101	1	Distal Intergenic	-24735	ENSG00000137962	ARHGAP29	Rho GTPase activating protein 29
chr7	38217313	38218471	1	Promoter	0	ENSG00000010270	STARD3NL	STARD3 N-terminal like
chr6	26313113	26313526	1	Exon (uc021yna.1/uc021yna.1, exon 1 of 1)	-27386	ENSG00000158406	HIST1H4H	histone cluster 1 H4 family member h
chr6	26197345	26197926	1	5' UTR	1595	ENSG00000196866	HIST1H2AD	histone cluster 1 H2A family member d
chr6	26123942	26124691	1	Promoter	0	ENSG00000180573	HIST1H2AC	histone cluster 1 H2A family member c
chr6	27805939	27806650	1	Promoter	0	ENSG00000275221	HIST1H2AK	histone cluster 1 H2A family member k
chr6	27870490	27871188	1	Exon (uc021yrn.1/uc021yrn.1, exon 1 of 1)	8986	ENSG00000168131	OR2B2	olfactory receptor family 2 subfamily B member 2
chr1	109288987	109289812	1	Promoter	0	ENSG00000116266	STXBP3	syntaxin binding protein 3
chr7	115858129	115858638	1	Intron (uc011kmx.2/26136, intron 1 of 2)	-4367	ENSG00000135269	TES	testin LIM domain protein
chr3	151034476	151034846	1	Promoter	0	ENSG00000138271	GPR87	G protein-coupled receptor 87
chr3	185525427	185525834	1	Intron (uc010hyi.3/10644, intron 1 of 14)	13085	ENSG00000073792	IGF2BP2	insulin like growth factor 2 mRNA binding protein 2
chr7	144532722	144533485	1	Promoter	0	ENSG00000196511	TPK1	thiamin pyrophosphokinase 1
chr5	145325893	145326451	1	Intron (uc003lnt.3/153769, intron 2 of 9)	8507	ENSG00000156463	SH3RF2	SH3 domain containing ring finger 2
chr2	136705952	136706960	1	Intron (uc002tux.1/1615, intron 4 of 15)	36262	ENSG00000115866	DARS	aspartyl-tRNA synthetase
chr7	121924372	121925049	1	Distal Intergenic	-18663	ENSG00000230316	FEZF1-AS1	FEZF1 antisense RNA 1
chr21	30009262	30009946	1	Distal Intergenic	97622	ENSG00000226935	LINC00161	long intergenic non-protein coding RNA 161
chr7	20380423	20380896	1	Intron (uc011jyh.2/3696, intron 2 of 14)	9698	ENSG00000105855	ITGB8	integrin subunit beta 8
chr18	5237468	5238620	1	Promoter	0	ENSG00000264575	LINC00526	long intergenic non-protein coding RNA 526
chr6	26224150	26224517	1	Promoter	-866	ENSG00000274750	HIST1H3E	histone cluster 1 H3 family member e
chr7	117823694	117824515	1	Promoter	0	ENSG00000128534	LSM8	LSM8 homolog, U6 small nuclear RNA associated
chr3	5028097	5029055	1	Distal Intergenic	-6451	ENSG00000235831	BHLHE40-AS1	BHLHE40 antisense RNA 1
chr10	121651785	121652418	1	Promoter	0	ENSG00000107651	SEC23IP	SEC23 interacting protein
chr5	65157774	65158151	1	Distal Intergenic	-64231	ENSG00000112851	ERBIN	erbb2 interacting protein
chr11	86437245	86437808	1	Distal Intergenic	-53567	ENSG00000151376	ME3	malic enzyme 3
chr4	87855820	87856665	1	Promoter	0	NA	AFF1-AS1	AFF1 antisense RNA 1
chr18	65183206	65184559	1	Promoter	0	ENSG00000265533	LOC643542	uncharacterized LOC643542
chr12	11094766	11095335	1	Intron (uc001qzb.4/100533464, intron 4 of 10)	-2960	ENSG00000212127	TAS2R14	taste 2 receptor member 14
chrX	122799039	122799441	1	Intron (uc004etu.3/57187, intron 12 of 38)	41358	ENSG00000125676	THOC2	THO complex 2
chr10	13750766	13751090	1	Intron (uc001ims.3/55691, intron 12 of 24)	121760	ENSG00000165630	PRPF18	pre-mRNA processing factor 18
chr10	22725769	22726645	1	Promoter	213	NA	LOC100499489	uncharacterized LOC100499489
chr7	131994805	131995128	1	Intron (uc003vra.4/91584, intron 3 of 31)	-164708	ENSG00000221866	PLXNA4	plexin A4
chr5	112356198	112356912	1	3' UTR	43791	ENSG00000172795	DCP2	decapping mRNA 2
chr5	138677265	138677922	1	Promoter	0	ENSG00000120727	PAIP2	poly(A) binding protein interacting protein 2
chr18	9136137	9137131	1	Promoter	0	ENSG00000101745	ANKRD12	ankyrin repeat domain 12
chr1	33564840	33565564	1	Intron (uc001bwr.3/113451, intron 10 of 11)	17061	ENSG00000142920	AZIN2	antizyme inhibitor 2
chr11	125756941	125758224	1	Promoter	0	ENSG00000198331	HYLS1	HYLS1, centriolar and ciliogenesis associated
chr1	148927904	148928419	1	Promoter	0	NA	LSP1P5	LSP1 pseudogene 5
chr10	5488338	5488841	1	Promoter	0	ENSG00000173848	NET1	neuroepithelial cell transforming 1
chr20	7999695	8000692	1	Promoter	0	ENSG00000125827	TMX4	thioredoxin related transmembrane protein 4
chr18	9895482	9895916	1	Distal Intergenic	9759	ENSG00000168454	TXNDC2	thioredoxin domain containing 2
chr5	180673215	180673726	1	Distal Intergenic	-2309	ENSG00000204628	RACK1	receptor for activated C kinase 1
chr5	180708151	180708534	1	Distal Intergenic	19938	ENSG00000248275	TRIM52-AS1	TRIM52 antisense RNA 1 (head to head)
chr1	110527083	110527733	1	Promoter	0	ENSG00000168710	AHCYL1	adenosylhomocysteinase like 1
chr19	58360997	58361879	1	Promoter	0	ENSG00000198466	ZNF587	zinc finger protein 587
chr12	100966998	100967908	1	Promoter	0	ENSG00000139354	GAS2L3	growth arrest specific 2 like 3
chr1	111777520	111777827	1	Exon (uc001eam.3/1117, exon 5 of 11)	5187	ENSG00000064886	CHI3L2	chitinase 3 like 2
chr11	127965302	127965928	1	Distal Intergenic	426277	ENSG00000134954	ETS1	ETS proto-oncogene 1, transcription factor
chr10	43857588	43858229	1	Distal Intergenic	-8863	ENSG00000150201	FXYD4	FXYD domain containing ion transport regulator 4
chr1	55181112	55181895	1	Promoter	0	ENSG00000243725	TTC4	tetratricopeptide repeat domain 4
chr1	111682533	111683416	1	Promoter	0	ENSG00000134255	CEPT1	choline/ethanolamine phosphotransferase 1
chr19	56651979	56652665	1	Promoter	0	ENSG00000167685	ZNF444	zinc finger protein 444
chr17	11993148	11993458	1	Intron (uc002gnj.3/6416, intron 3 of 10)	7932	ENSG00000266297	MIR744	microRNA 744
chr1	112794357	112794688	1	Distal Intergenic	-144112	ENSG00000143079	CTTNBP2NL	CTTNBP2 N-terminal like
chr5	169008519	169008886	1	Distal Intergenic	-1752	ENSG00000040275	SPDL1	spindle apparatus coiled-coil protein 1
chr3	149304709	149305288	1	Intron (uc003exe.3/25937, intron 1 of 5)	69821	ENSG00000018408	WWTR1	WW domain containing transcription regulator 1
chr3	185406334	185406942	1	Intron (uc010hyi.3/10644, intron 5 of 14)	-24098	ENSG00000163915	IGF2BP2-AS1	IGF2BP2 antisense RNA 1
chr1	180471195	180472432	1	Promoter	0	ENSG00000230124	ACBD6	acyl-CoA binding domain containing 6
chr8	32572632	32573303	1	Intron (uc022ats.1/3084, intron 3 of 10)	-6048	ENSG00000157168	NRG1	neuregulin 1
chr7	137663214	137663577	1	Intron (uc003vtw.3/64764, intron 1 of 11)	23270	ENSG00000182158	CREB3L2	cAMP responsive element binding protein 3 like 2
chr19	28283993	28285075	1	Promoter	0	ENSG00000261824	LINC00662	long intergenic non-protein coding RNA 662
chr3	178733297	178733650	1	Downstream (1-2kb)	56006	ENSG00000172667	ZMAT3	zinc finger matrin-type 3
chr10	15242673	15243057	1	Distal Intergenic	-31978	ENSG00000152465	NMT2	N-myristoyltransferase 2
chr8	94766861	94767442	1	Promoter	0	ENSG00000164953	TMEM67	transmembrane protein 67
chr1	41704284	41704658	1	Intron (uc001cgq.3/22955, intron 1 of 14)	3157	ENSG00000010803	SCMH1	Scm polycomb group protein homolog 1
chr7	138348722	138349085	1	Promoter	0	ENSG00000157703	SVOPL	SVOP like
chr12	18843556	18844044	1	Intron (uc001rdu.2/89869, intron 8 of 10)	23661	ENSG00000139151	PLCZ1	phospholipase C zeta 1
chr7	53916211	53916627	1	Distal Intergenic	-36587	ENSG00000205628	LINC01446	long intergenic non-protein coding RNA 1446
chr2	68479539	68480264	1	Promoter	0	ENSG00000221823	PPP3R1	protein phosphatase 3 regulatory subunit B, alpha
chr2	187616560	187616898	1	Intron (uc002upr.1/165215, intron 5 of 8)	57771	ENSG00000144369	FAM171B	family with sequence similarity 171 member B
chr2	20155642	20155933	1	Intron (uc002rdh.3/57539, intron 5 of 17)	-1903	ENSG00000118965	WDR35	WD repeat domain 35
chr2	180460780	180461156	1	Intron (uc002unm.3/151126, intron 1 of 7)	-10149	ENSG00000144331	ZNF385B	zinc finger protein 385B
chr3	178865035	178865248	1	Intron (uc003fjj.3/uc003fjj.3, intron 1 of 2)	-1063	ENSG00000121879	PIK3CA	phosphatidylinositol-4,5-bisphosphate 3-kinase catalytic subunit alpha
chr3	153807304	153807594	1	Intron (uc003ezu.1/100507524, intron 2 of 3)	-31198	ENSG00000114790	ARHGEF26	Rho guanine nucleotide exchange factor 26
chr7	54856330	54856710	1	Distal Intergenic	-29391	ENSG00000132432	SEC61G	Sec61 translocon gamma subunit
chr2	192554093	192554420	1	Distal Intergenic	5881	ENSG00000173559	NABP1	nucleic acid binding protein 1
chr7	55601880	55602479	1	Intron (uc003tqq.3/81552, intron 1 of 4)	2908	ENSG00000154978	VOPP1	VOPP1, WBP1/VOPP1 family member
chr7	55200292	55201809	1	Intron (uc003tqh.3/1956, intron 1 of 9)	-22417	ENSG00000146648	EGFR	epidermal growth factor receptor
chr7	54826783	54827659	1	Promoter	0	ENSG00000132432	SEC61G	Sec61 translocon gamma subunit
chr7	55063265	55064038	1	Distal Intergenic	-22687	ENSG00000146648	EGFR	epidermal growth factor receptor
chr7	55620182	55620708	1	Promoter	0	ENSG00000154978	VOPP1	VOPP1, WBP1/VOPP1 family member
chr7	55088357	55088661	1	Intron (uc003tqh.3/1956, intron 1 of 9)	1632	ENSG00000146648	EGFR	epidermal growth factor receptor
chr7	55119856	55120102	1	Intron (uc003tqh.3/1956, intron 1 of 9)	33131	ENSG00000146648	EGFR	epidermal growth factor receptor
chr13	35313960	35314321	1	Distal Intergenic	-99138	ENSG00000225179	LINC00457	long intergenic non-protein coding RNA 457
chr7	55482888	55483188	1	Intron (uc003tqp.3/55915, intron 6 of 8)	49747	ENSG00000132434	LANCL2	LanC like 2
chr2	198443821	198444049	1	Intron (uc002uuo.4/130132, intron 8 of 8)	62799	ENSG00000115540	MOB4	MOB family member 4, phocein
chr3	179390753	179390972	1	Intron (uc003fkh.3/8975, intron 1 of 20)	19820	ENSG00000058056	USP13	ubiquitin specific peptidase 13
chr2	28021894	28022478	1	Intron (uc002rlo.1/64080, intron 7 of 7)	27310	ENSG00000243147	MRPL33	mitochondrial ribosomal protein L33
chr13	34730003	34730370	1	Distal Intergenic	337797	ENSG00000133119	RFC3	replication factor C subunit 3
chr5	158527241	158527669	1	Promoter	-453	ENSG00000164330	EBF1	EBF transcription factor 1
chr5	123997018	123997492	1	Intron (uc003ktq.1/57507, intron 2 of 8)	-16664	ENSG00000168916	ZNF608	zinc finger protein 608
chr2	189156259	189157923	1	Promoter	0	ENSG00000144366	GULP1	GULP PTB domain containing engulfment adaptor 1
chr9	91753694	91753981	1	Intron (uc004aqf.2/53358, intron 1 of 11)	39701	ENSG00000148082	SHC3	SHC adaptor protein 3
chr2	194367282	194368001	1	Distal Intergenic	752711	ENSG00000227418	PCGEM1	PCGEM1, prostate-specific transcript
chr7	16308652	16308928	1	Exon (uc003stf.3/100506025, exon 5 of 5)	58541	ENSG00000229688	ISPD-AS1	ISPD antisense RNA 1
chr7	54841518	54842203	1	Distal Intergenic	-14579	ENSG00000132432	SEC61G	Sec61 translocon gamma subunit
chr12	15421969	15422183	1	Distal Intergenic	-47558	ENSG00000134533	RERG	RAS like estrogen regulated growth inhibitor
chr1	40505477	40506534	1	Promoter	0	ENSG00000131236	CAP1	cyclase associated actin cytoskeleton regulatory protein 1
chr3	160167009	160167925	1	Promoter	0	ENSG00000213186	TRIM59	tripartite motif containing 59
chr2	193365362	193366003	1	Distal Intergenic	-248568	ENSG00000227418	PCGEM1	PCGEM1, prostate-specific transcript
chr7	55322307	55323545	1	Distal Intergenic	-65665	ENSG00000224057	EGFR-AS1	EGFR antisense RNA 1
chr17	16283914	16284483	1	Promoter	0	ENSG00000170315	UBB	ubiquitin B
chr18	12376718	12377966	1	Promoter	0	ENSG00000141385	AFG3L2	AFG3 like matrix AAA peptidase subunit 2
chr6	13873528	13873926	1	Distal Intergenic	-50751	ENSG00000180537	RNF182	ring finger protein 182
chr3	152878205	152878791	1	Distal Intergenic	-1238	ENSG00000181467	RAP2B	RAP2B, member of RAS oncogene family
chr9	97316689	97317574	1	Exon (uc004aus.1/uc004aus.1, exon 1 of 3)	38501	ENSG00000130957	FBP2	fructose-bisphosphatase 2
chr7	55035004	55035616	1	Distal Intergenic	-51109	ENSG00000146648	EGFR	epidermal growth factor receptor
chr7	56019171	56019954	1	Promoter	0	ENSG00000239789	MRPS17	mitochondrial ribosomal protein S17
chr7	53670502	53670986	1	Distal Intergenic	208638	ENSG00000205628	LINC01446	long intergenic non-protein coding RNA 1446
chr2	191812458	191812838	1	Intron (uc002usf.3/2744, intron 14 of 17)	20042	ENSG00000115419	GLS	glutaminase
chr7	55028203	55028591	1	Distal Intergenic	-58134	ENSG00000146648	EGFR	epidermal growth factor receptor
chr8	38796032	38796316	1	Intron (uc003xmi.4/59339, intron 3 of 12)	-35352	ENSG00000169495	HTRA4	HtrA serine peptidase 4
chr17	11474544	11474743	1	Distal Intergenic	15504	ENSG00000188803	SHISA6	shisa family member 6
chr7	55260287	55260780	1	Exon (uc010kzg.2/1956, exon 21 of 26)	-3645	ENSG00000224057	EGFR-AS1	EGFR antisense RNA 1
chr18	7417722	7418109	1	Distal Intergenic	-149205	ENSG00000173482	PTPRM	protein tyrosine phosphatase, receptor type M
chr9	94195516	94195884	1	Distal Intergenic	-9372	ENSG00000165030	NFIL3	nuclear factor, interleukin 3 regulated
chr7	54732043	54732720	1	Distal Intergenic	94219	ENSG00000132432	SEC61G	Sec61 translocon gamma subunit
chr3	192568077	192568830	1	Intron (uc011bsp.2/151963, intron 1 of 1)	67120	ENSG00000180611	MB21D2	Mab-21 domain containing 2
chr1	211055907	211056564	1	Intron (uc001hib.2/3756, intron 7 of 10)	250893	ENSG00000143473	KCNH1	potassium voltage-gated channel subfamily H member 1
chr1	225117263	225117887	1	Promoter	0	ENSG00000185842	DNAH14	dynein axonemal heavy chain 14
chr5	142361700	142362603	1	Intron (uc003lmt.3/23092, intron 11 of 22)	-113225	ENSG00000226272	ARHGAP26-AS1	ARHGAP26 antisense RNA 1
chr1	183155076	183155599	1	Promoter	0	ENSG00000058085	LAMC2	laminin subunit gamma 2
chr17	16931372	16931882	1	Distal Intergenic	-14192	ENSG00000133030	MPRIP	myosin phosphatase Rho interacting protein
chr4	7023944	7024367	1	Intron (uc011bwg.2/57533, intron 12 of 13)	20361	ENSG00000173013	CCDC96	coiled-coil domain containing 96
chr3	186478118	186478665	1	Distal Intergenic	-22696	ENSG00000156976	EIF4A2	eukaryotic translation initiation factor 4A2
chr1	170032356	170032876	1	Intron (uc021pep.1/22920, intron 1 of 19)	5180	ENSG00000075945	KIFAP3	kinesin associated protein 3
chr2	213511413	213511982	1	Distal Intergenic	-108061	ENSG00000178568	ERBB4	erb-b2 receptor tyrosine kinase 4
chr18	11325303	11325502	1	Distal Intergenic	-176542	ENSG00000154864	PIEZO2	piezo type mechanosensitive ion channel component 2
chr5	57158246	57158663	1	Distal Intergenic	-379610	ENSG00000169067	ACTBL2	actin, beta like 2
chr3	179065211	179066011	1	Promoter	0	ENSG00000171109	MFN1	mitofusin 1
chr1	181082125	181082393	1	Distal Intergenic	24487	ENSG00000162783	IER5	immediate early response 5
chr5	173798595	173798935	1	Distal Intergenic	280363	ENSG00000170091	NSG2	neuronal vesicle trafficking associated 2
chr1	94791128	94791717	1	Distal Intergenic	-50504	ENSG00000137962	ARHGAP29	Rho GTPase activating protein 29
chr4	28437671	28438355	1	Distal Intergenic	-382849	ENSG00000283275	MIR4275	microRNA 4275
chr21	17935859	17936480	1	Intron (uc002ykb.2/388815, intron 6 of 7)	23711	ENSG00000199030	MIRLET7C	microRNA let-7c
chr7	55573873	55574176	1	Intron (uc003tqq.3/81552, intron 2 of 4)	31211	ENSG00000154978	VOPP1	VOPP1, WBP1/VOPP1 family member
chrX	135392632	135392937	1	Intron (uc004ezu.1/139378, intron 4 of 25)	4452	ENSG00000156920	ADGRG4	adhesion G protein-coupled receptor G4
chr5	145361438	145362093	1	Intron (uc003lnt.3/153769, intron 2 of 9)	44052	ENSG00000156463	SH3RF2	SH3 domain containing ring finger 2
chr12	29373918	29374294	1	Intron (uc001ris.5/55711, intron 1 of 11)	-2262	ENSG00000064763	FAR2	fatty acyl-CoA reductase 2
chr12	1585126	1585422	1	Intron (uc001qiz.2/23085, intron 19 of 19)	-24235	ENSG00000249628	LINC00942	long intergenic non-protein coding RNA 942
chr1	85741781	85742749	1	Promoter	0	NA	LOC646626	uncharacterized LOC646626
chr17	21454297	21455196	1	Promoter	0	ENSG00000212719	C17orf51	chromosome 17 open reading frame 51
chr7	134001174	134002058	1	Promoter	0	ENSG00000205060	SLC35B4	solute carrier family 35 member B4
chr2	197035415	197036594	1	Promoter	0	ENSG00000081320	STK17B	serine/threonine kinase 17b
chr12	8234407	8235110	1	Promoter	0	ENSG00000089818	NECAP1	NECAP endocytosis associated 1
chr1	100715076	100715826	1	Promoter	0	ENSG00000137992	DBT	dihydrolipoamide branched chain transacylase E2
chr7	56132678	56132954	1	Promoter	761	ENSG00000129103	SUMF2	sulfatase modifying factor 2
chr20	16510800	16511365	1	Intron (uc002wpg.2/55614, intron 1 of 25)	42714	ENSG00000089177	KIF16B	kinesin family member 16B
chr18	9417096	9417316	1	Distal Intergenic	-57691	ENSG00000017797	RALBP1	ralA binding protein 1
chr8	99128975	99129953	1	Promoter	0	ENSG00000132541	RIDA	reactive intermediate imine deaminase A homolog
chr6	15148618	15149075	1	Distal Intergenic	-96659	ENSG00000008083	JARID2	jumonji and AT-rich interaction domain containing 2
chr4	170533109	170533987	1	Promoter	0	ENSG00000137601	NEK1	NIMA related kinase 1
chr5	158689856	158690617	1	Promoter	0	ENSG00000164332	UBLCP1	ubiquitin like domain containing CTD phosphatase 1
chr1	78805752	78806484	1	Intron (uc009wcc.3/149047, intron 3 of 5)	110469	ENSG00000237413	MGC27382	uncharacterized MGC27382
chr1	96828089	96828635	1	Distal Intergenic	-358540	ENSG00000117569	PTBP2	polypyrimidine tract binding protein 2
chr12	133656561	133657850	1	Promoter	0	ENSG00000196387	ZNF140	zinc finger protein 140
chr7	142103050	142103536	1	Intron (uc011kro.1/uc011kro.1, intron 2 of 2)	-130982	NA	NA	NA
chr4	15526694	15527109	1	Intron (uc003gnv.2/57545, intron 11 of 14)	-11434	ENSG00000048342	CC2D2A	coiled-coil and C2 domain containing 2A
chr8	90813518	90814312	1	Distal Intergenic	43543	ENSG00000104312	RIPK2	receptor interacting serine/threonine kinase 2
chr1	36915929	36916566	1	Promoter	0	ENSG00000116885	OSCP1	organic solute carrier partner 1
chr7	55037318	55037527	1	Distal Intergenic	-49198	ENSG00000146648	EGFR	epidermal growth factor receptor
chr1	185408872	185409213	1	Distal Intergenic	-104701	ENSG00000261024	GS1-279B7.1	microtubule associated protein 1 light chain 3 beta pseudogene
chr5	173962709	173963006	1	Distal Intergenic	-188569	ENSG00000120149	MSX2	msh homeobox 2
chr2	189064484	189064847	1	Distal Intergenic	-91549	ENSG00000144366	GULP1	GULP PTB domain containing engulfment adaptor 1
chr5	142293393	142293855	1	Intron (uc003lmt.3/23092, intron 10 of 22)	-44918	ENSG00000226272	ARHGAP26-AS1	ARHGAP26 antisense RNA 1
chr10	134175247	134175488	1	Intron (uc001llg.2/80313, intron 9 of 11)	24636	ENSG00000148814	LRRC27	leucine rich repeat containing 27
chr2	196942956	196943337	1	Distal Intergenic	-9420	ENSG00000118997	DNAH7	dynein axonemal heavy chain 7
chr18	12599612	12599897	1	Intron (uc002krc.3/56907, intron 2 of 15)	36442	ENSG00000134278	SPIRE1	spire type actin nucleation factor 1
chr9	118434461	118435709	1	Distal Intergenic	251668	ENSG00000204148	LINC00474	long intergenic non-protein coding RNA 474
chr7	97746508	97746753	1	Intron (uc003upd.2/22853, intron 1 of 13)	10311	ENSG00000164715	LMTK2	lemur tyrosine kinase 2
chr12	13529896	13530359	1	Promoter	-217	ENSG00000180861	LINC01559	long intergenic non-protein coding RNA 1559
chr7	56284345	56284593	1	Distal Intergenic	-100255	ENSG00000146733	PSPH	phosphoserine phosphatase
chr5	159592572	159593094	1	Distal Intergenic	-21280	ENSG00000170231	FABP6	fatty acid binding protein 6
chr17	21187611	21188257	1	Promoter	0	ENSG00000034152	MAP2K3	mitogen-activated protein kinase kinase 3
chr17	15862501	15862881	1	Intron (uc002gpd.1/136, intron 1 of 1)	14270	ENSG00000170425	ADORA2B	adenosine A2b receptor
chr9	94909595	94910164	1	Intron (uc004arp.1/158314, intron 1 of 3)	5846	ENSG00000225511	LINC00475	long intergenic non-protein coding RNA 475
chr7	96746644	96747410	1	Promoter	739	ENSG00000196636	SDHAF3	succinate dehydrogenase complex assembly factor 3
chr1	68215258	68216146	1	Intron (uc001dea.2/55970, intron 2 of 3)	64398	ENSG00000116717	GADD45A	growth arrest and DNA damage inducible alpha
chr1	59616566	59617091	1	Distal Intergenic	-4087	ENSG00000224609	HSD52	uncharacterized LOC729467
chr2	65804118	65804525	1	Intron (uc010fcy.1/uc010fcy.1, intron 4 of 9)	-144462	ENSG00000198369	SPRED2	sprouty related EVH1 domain containing 2
chr3	186717719	186717959	1	Intron (uc003frb.3/6480, intron 2 of 7)	-21706	ENSG00000073849	ST6GAL1	ST6 beta-galactoside alpha-2,6-sialyltransferase 1
chr3	186600653	186601026	1	Distal Intergenic	-26741	ENSG00000226482	ADIPOQ-AS1	ADIPOQ antisense RNA 1
chr5	173191429	173191742	1	Distal Intergenic	-123589	ENSG00000113742	CPEB4	cytoplasmic polyadenylation element binding protein 4
chr10	134217325	134217526	1	Intron (uc001lll.4/170394, intron 1 of 2)	6623	ENSG00000171813	PWWP2B	PWWP domain containing 2B
chr3	186358249	186358646	1	Promoter	0	ENSG00000090512	FETUB	fetuin B
chr2	48834405	48834969	1	Intron (uc021vhf.1/286749, intron 3 of 10)	-9968	ENSG00000242441	GTF2A1L	general transcription factor IIA subunit 1 like
chr8	50787372	50787764	1	Distal Intergenic	-34585	ENSG00000147481	SNTG1	syntrophin gamma 1
chr3	157077857	157078270	1	Intron (uc003fbj.2/79674, intron 9 of 13)	-76310	ENSG00000163661	PTX3	pentraxin 3
chr5	115367716	115368170	1	Distal Intergenic	-18993	ENSG00000268223	ARL14EPL	ADP ribosylation factor like GTPase 14 effector protein like
chr10	65471804	65472471	1	Distal Intergenic	190681	ENSG00000165476	REEP3	receptor accessory protein 3
chr12	3279922	3280194	1	Intron (uc001qlp.3/10867, intron 2 of 8)	93401	ENSG00000011105	TSPAN9	tetraspanin 9
chr20	9048298	9048803	1	Promoter	-898	ENSG00000101333	PLCB4	phospholipase C beta 4
chr17	17773391	17773657	1	Intron (uc002gry.4/146691, intron 6 of 13)	-33066	ENSG00000072310	SREBF1	sterol regulatory element binding transcription factor 1
chr17	16719181	16719428	1	Distal Intergenic	16719	NA	KRT16P2	keratin 16 pseudogene 2
chr1	95088393	95088627	1	Distal Intergenic	-80980	ENSG00000117525	F3	coagulation factor III, tissue factor
chr12	10826535	10827147	1	Promoter	0	ENSG00000060140	STYK1	serine/threonine/tyrosine kinase 1
chr8	95651215	95651852	1	Promoter	0	ENSG00000261437	LOC100288748	uncharacterized LOC100288748
chr19	36980108	36980945	1	Promoter	0	ENSG00000267309	LOC728752	uncharacterized LOC728752
chr5	180670853	180671557	1	Promoter	0	ENSG00000204628	RACK1	receptor for activated C kinase 1
chr7	55639621	55640361	1	Promoter	0	ENSG00000154978	VOPP1	VOPP1, WBP1/VOPP1 family member
chr1	100816814	100817393	1	Promoter	-630	ENSG00000079335	CDC14A	cell division cycle 14A
chr8	94752768	94753733	1	Promoter	0	ENSG00000183808	RBM12B	RNA binding motif protein 12B
chr19	56879317	56880055	1	Promoter	0	ENSG00000240225	ZNF542P	zinc finger protein 542, pseudogene
chr20	3776298	3776982	1	Promoter	0	ENSG00000101224	CDC25B	cell division cycle 25B
chr9	103289465	103289797	1	Intron (uc004bay.2/100526694, intron 5 of 9)	-50539	ENSG00000170681	CAVIN4	caveolae associated protein 4
chr8	71469356	71470023	1	Distal Intergenic	50599	ENSG00000067167	TRAM1	translocation associated membrane protein 1
chr12	26244020	26244381	1	Distal Intergenic	33622	ENSG00000123095	BHLHE41	basic helix-loop-helix family member e41
chr19	58661959	58662312	1	Promoter	0	ENSG00000181894	ZNF329	zinc finger protein 329
chr2	55496030	55496620	1	Promoter	0	ENSG00000085760	MTIF2	mitochondrial translational initiation factor 2
chr13	79232437	79233453	1	Promoter	0	ENSG00000152193	RNF219	ring finger protein 219
chr8	33341974	33342841	1	Promoter	0	ENSG00000198042	MAK16	MAK16 homolog
chr1	186649200	186650232	1	Promoter	0	ENSG00000073756	PTGS2	prostaglandin-endoperoxide synthase 2
chr6	72188508	72189146	1	Distal Intergenic	-58060	ENSG00000233237	LINC00472	long intergenic non-protein coding RNA 472
chr1	70670933	70671720	1	Promoter	0	ENSG00000066557	LRRC40	leucine rich repeat containing 40
chr2	20251223	20251991	1	Promoter	0	ENSG00000068697	LAPTM4A	lysosomal protein transmembrane 4 alpha
chr10	91460868	91461701	1	Promoter	0	ENSG00000138182	KIF20B	kinesin family member 20B
chr13	106971278	106971873	1	Distal Intergenic	-57038	ENSG00000233532	LINC00460	long intergenic non-protein coding RNA 460
chr7	21050746	21051191	1	Distal Intergenic	183829	ENSG00000219451	RPL23P8	ribosomal protein L23 pseudogene 8
chr3	193310655	193311498	1	Promoter	0	ENSG00000198836	OPA1	OPA1, mitochondrial dynamin like GTPase
chr2	83220706	83221181	1	Distal Intergenic	136779	NA	DHFRP3	dihydrofolate reductase pseudogene 3
chr13	87776267	87776736	1	Distal Intergenic	494259	ENSG00000266052	MIR4500	microRNA 4500
chr5	157158230	157158951	1	Promoter	0	ENSG00000113272	THG1L	tRNA-histidine guanylyltransferase 1 like
chr4	73934966	73935991	1	Promoter	0	ENSG00000163626	COX18	cytochrome c oxidase assembly factor COX18
chr3	151739613	151740320	1	Distal Intergenic	148182	ENSG00000198829	SUCNR1	succinate receptor 1
chr9	118024686	118025149	1	Intron (uc004bjk.1/50514, intron 2 of 7)	29231	ENSG00000173077	2019-12-01	deleted in esophageal cancer 1
chr8	80996501	80997100	1	Intron (uc010lzs.1/7163, intron 1 of 7)	-3491	ENSG00000076554	TPD52	tumor protein D52
chr11	59317736	59318910	1	Exon (uc021qjq.1/uc021qjq.1, exon 1 of 1)	35350	ENSG00000172742	OR4D9	olfactory receptor family 4 subfamily D member 9
chr1	230819969	230820312	1	Intron (uc001htw.3/22796, intron 11 of 17)	5593	ENSG00000135775	COG2	component of oligomeric golgi complex 2
chr2	188404515	188405020	1	Intron (uc002upy.3/7035, intron 1 of 7)	14199	ENSG00000003436	TFPI	tissue factor pathway inhibitor
chr21	27762282	27762940	1	Distal Intergenic	182641	ENSG00000166265	CYYR1	cysteine and tyrosine rich 1
chr2	180319602	180319991	1	Intron (uc002unj.3/151126, intron 4 of 7)	107324	ENSG00000144331	ZNF385B	zinc finger protein 385B
chr2	179779025	179779319	1	Intron (uc002une.2/285025, intron 7 of 23)	-29206	ENSG00000163492	CCDC141	coiled-coil domain containing 141
chr20	13010515	13011194	1	Intron (uc002woc.3/55304, intron 1 of 1)	20888	ENSG00000172296	SPTLC3	serine palmitoyltransferase long chain base subunit 3
chr4	99564082	99564644	1	Intron (uc011cdz.2/10098, intron 1 of 7)	14156	ENSG00000168785	TSPAN5	tetraspanin 5
chr2	188412141	188412452	1	Intron (uc002upy.3/7035, intron 1 of 7)	6767	ENSG00000003436	TFPI	tissue factor pathway inhibitor
chr12	41300769	41301421	1	Promoter	-738	ENSG00000018236	CNTN1	contactin 1
chr1	171454148	171455239	1	Promoter	0	ENSG00000117523	PRRC2C	proline rich coiled-coil 2C
chr8	64080570	64081663	1	Promoter	0	ENSG00000270673	YTHDF3-AS1	YTHDF3 antisense RNA 1 (head to head)
chr4	74974594	74975184	1	Distal Intergenic	-4712	ENSG00000163738	MTHFD2L	methylenetetrahydrofolate dehydrogenase (NADP+ dependent) 2 like
chr3	152856309	152856903	1	Distal Intergenic	-23126	ENSG00000181467	RAP2B	RAP2B, member of RAS oncogene family
chr4	71553585	71554382	1	Promoter	0	ENSG00000132467	UTP3	UTP3, small subunit processome component
chr14	81685579	81685963	1	Intron (uc001xve.2/2957, intron 1 of 9)	1333	ENSG00000165417	GTF2A1	general transcription factor IIA subunit 1
chr8	74268481	74269053	1	Exon (uc003xzk.2/uc003xzk.2, exon 1 of 6)	59142	ENSG00000121039	RDH10	retinol dehydrogenase 10
chr8	92082079	92082875	1	Promoter	0	ENSG00000155100	OTUD6B	OTU domain containing 6B
chr1	246303035	246303541	1	Intron (uc001ibk.3/64754, intron 5 of 11)	-208910	ENSG00000185420	SMYD3	SET and MYND domain containing 3
chr8	67974258	67974970	1	Promoter	0	ENSG00000121022	COPS5	COP9 signalosome subunit 5
chr2	197504142	197504762	1	Promoter	0	ENSG00000144395	CCDC150	coiled-coil domain containing 150
chr4	174290629	174291287	1	Promoter	-806	ENSG00000164105	SAP30	Sin3A associated protein 30
chr13	80915132	80915845	1	Promoter	-46	ENSG00000136158	SPRY2	sprouty RTK signaling antagonist 2
chr3	190062833	190063423	1	Distal Intergenic	-22598	ENSG00000163347	CLDN1	claudin 1
chr1	169763694	169764513	1	Promoter	0	ENSG00000000460	C1orf112	chromosome 1 open reading frame 112
chr5	40381853	40382562	1	Distal Intergenic	-297470	ENSG00000171522	PTGER4	prostaglandin E receptor 4
chr17	15931429	15931796	1	3' UTR	3818	ENSG00000011295	TTC19	tetratricopeptide repeat domain 19
chr8	131540631	131540977	1	Distal Intergenic	-84725	ENSG00000153317	ASAP1	ArfGAP with SH3 domain, ankyrin repeat and PH domain 1
chr5	40679154	40680337	1	Promoter	0	ENSG00000171522	PTGER4	prostaglandin E receptor 4
chr20	19973611	19974993	1	Intron (uc002wro.2/54453, intron 10 of 11)	-22941	ENSG00000173418	NAA20	N(alpha)-acetyltransferase 20, NatB catalytic subunit
chr2	191399104	191399836	1	Promoter	0	ENSG00000189362	NEMP2	nuclear envelope integral membrane protein 2
chr12	10364550	10365213	1	Promoter	-276	ENSG00000139112	GABARAPL1	GABA type A receptor associated protein like 1
chrX	71905852	71906336	1	Intron (uc004eax.4/5255, intron 4 of 31)	27693	ENSG00000067177	PHKA1	phosphorylase kinase regulatory subunit alpha 1
chr13	78095269	78096496	1	Distal Intergenic	-13313	ENSG00000136155	SCEL	sciellin
chr1	38477976	38478644	1	Promoter	0	ENSG00000183520	UTP11	UTP11, small subunit processome component
chr2	198364280	198365239	1	Promoter	0	ENSG00000270757	HSPE1-MOB4	HSPE1-MOB4 readthrough
chr17	12920688	12921957	1	Promoter	0	ENSG00000006744	ELAC2	elaC ribonuclease Z 2
chr7	108165791	108167204	1	Promoter	0	ENSG00000135241	PNPLA8	patatin like phospholipase domain containing 8
chr3	179322088	179322930	1	Promoter	0	ENSG00000136521	NDUFB5	NADH:ubiquinone oxidoreductase subunit B5
chr1	65383035	65383563	1	Intron (uc001dbu.1/3716, intron 1 of 24)	48624	ENSG00000162434	JAK1	Janus kinase 1
chr8	134686566	134687614	1	Distal Intergenic	-102383	ENSG00000008513	ST3GAL1	ST3 beta-galactoside alpha-2,3-sialyltransferase 1
chr12	10766003	10766437	1	Promoter	0	ENSG00000111196	MAGOHB	mago homolog B, exon junction complex subunit
chr17	64948104	64948715	1	Distal Intergenic	-12265	ENSG00000075461	CACNG4	calcium voltage-gated channel auxiliary subunit gamma 4
chr13	76111630	76112504	1	Promoter	0	ENSG00000188243	COMMD6	COMM domain containing 6
chr3	159572360	159572839	1	Intron (uc003fcq.2/100505385, intron 5 of 10)	14710	ENSG00000151967	SCHIP1	schwannomin interacting protein 1
chr12	2999691	3000349	1	Promoter	0	ENSG00000078246	TULP3	tubby like protein 3
chr9	107730439	107730951	1	Distal Intergenic	-39912	ENSG00000165029	ABCA1	ATP binding cassette subfamily A member 1
chr17	69420032	69420817	1	Distal Intergenic	-696344	ENSG00000125398	SOX9	SRY-box 9
chr13	38923041	38924284	1	Promoter	0	ENSG00000120686	UFM1	ubiquitin fold modifier 1
chr1	68152205	68152651	1	Exon (uc001ddz.2/1647, exon 3 of 4)	1345	ENSG00000116717	GADD45A	growth arrest and DNA damage inducible alpha
chr2	54950308	54951074	1	Distal Intergenic	-1075	ENSG00000214595	EML6	echinoderm microtubule associated protein like 6
chr10	114833451	114833978	1	Intron (uc001lac.4/6934, intron 4 of 13)	33688	ENSG00000148737	TCF7L2	transcription factor 7 like 2
chr3	185826696	185827333	1	Promoter	0	ENSG00000244405	ETV5	ETS variant 5
chr1	169862666	169863600	1	Promoter	0	ENSG00000000457	SCYL3	SCY1 like pseudokinase 3
chr12	15113693	15114917	1	Promoter	0	ENSG00000111348	ARHGDIB	Rho GDP dissociation inhibitor beta
chr4	15682873	15683595	1	Promoter	0	ENSG00000237765	FAM200B	family with sequence similarity 200 member B
chr1	60279903	60281070	1	Promoter	0	ENSG00000134709	HOOK1	hook microtubule tethering protein 1
chr5	154236976	154238261	1	Promoter	0	ENSG00000155508	CNOT8	CCR4-NOT transcription complex subunit 8
chr8	67036071	67036850	1	Distal Intergenic	-2428	ENSG00000147573	TRIM55	tripartite motif containing 55
chr11	124981367	124981964	1	Promoter	0	ENSG00000150433	TMEM218	transmembrane protein 218
chr2	36928420	36929023	1	Intron (uc002rpk.3/5212, intron 1 of 5)	4587	ENSG00000205221	VIT	vitrin
chr12	6202277	6202887	1	Intron (uc001qnn.1/7450, intron 6 of 51)	30949	ENSG00000110799	VWF	von Willebrand factor
chr5	89705049	89706053	1	Promoter	0	ENSG00000153140	CETN3	centrin 3
chr1	114354766	114355340	1	Promoter	0	ENSG00000081019	RSBN1	round spermatid basic protein 1
chr7	150924174	150924721	1	Promoter	0	ENSG00000033050	ABCF2	ATP binding cassette subfamily F member 2
chr6	19804580	19805291	1	Exon (uc003ncv.1/uc003ncv.1, exon 1 of 3)	-32310	ENSG00000172201	ID4	inhibitor of DNA binding 4, HLH protein
chr5	159592102	159592492	1	Distal Intergenic	-21882	ENSG00000170231	FABP6	fatty acid binding protein 6
chr9	90691141	90692101	1	Distal Intergenic	57799	ENSG00000177910	SPATA31C2	SPATA31 subfamily C member 2
chr2	55844629	55845174	1	Promoter	0	ENSG00000275052	PPP4R3B	protein phosphatase 4 regulatory subunit 3B
chr8	135790415	135790985	1	Distal Intergenic	21865	ENSG00000207582	MIR30B	microRNA 30b
chr12	27396828	27397572	1	Promoter	0	ENSG00000211455	STK38L	serine/threonine kinase 38 like
chr13	34731098	34731555	1	Distal Intergenic	338892	ENSG00000133119	RFC3	replication factor C subunit 3
chr10	54078667	54079214	1	Distal Intergenic	4626	ENSG00000107984	DKK1	dickkopf WNT signaling pathway inhibitor 1
chr5	112312079	112312971	1	Promoter	0	ENSG00000172795	DCP2	decapping mRNA 2
chr4	74570073	74570656	1	Distal Intergenic	-35567	ENSG00000169429	CXCL8	C-X-C motif chemokine ligand 8
chr8	141319535	141320482	1	Intron (uc003yvj.2/83696, intron 10 of 22)	-18185	ENSG00000167632	TRAPPC9	trafficking protein particle complex 9
chr1	207494330	207495244	1	Promoter	0	ENSG00000196352	CD55	CD55 molecule (Cromer blood group)
chrX	149200983	149201402	1	Intron (uc004fea.2/100272228, intron 10 of 13)	85394	ENSG00000235703	LINC00894	long intergenic non-protein coding RNA 894
chr1	55436987	55437481	1	Distal Intergenic	-8984	ENSG00000143001	TMEM61	transmembrane protein 61
chr1	60747018	60747630	1	Distal Intergenic	-207576	ENSG00000162598	C1orf87	chromosome 1 open reading frame 87
chr6	14272305	14272630	1	Distal Intergenic	154440	ENSG00000112149	CD83	CD83 molecule
chr1	59892843	59893320	1	Intron (uc001czg.2/55277, intron 4 of 8)	-87981	ENSG00000172456	FGGY	FGGY carbohydrate kinase domain containing
chr5	41903977	41904756	1	Promoter	0	ENSG00000205765	C5orf51	chromosome 5 open reading frame 51
chr5	130506260	130507002	1	Promoter	0	ENSG00000186687	LYRM7	LYR motif containing 7
chr2	33298046	33298402	1	Intron (uc021vft.1/4052, intron 3 of 33)	-61262	ENSG00000049323	LTBP1	latent transforming growth factor beta binding protein 1
chr13	78081959	78082721	1	Distal Intergenic	-27088	ENSG00000136155	SCEL	sciellin
chr4	174255248	174256760	1	Promoter	0	ENSG00000164104	HMGB2	high mobility group box 2
chr12	75905072	75905803	1	Promoter	0	ENSG00000111615	KRR1	KRR1, small subunit processome component homolog
chr11	24657342	24657829	1	Intron (uc001mqs.3/338645, intron 1 of 11)	138826	ENSG00000187398	LUZP2	leucine zipper protein 2
chr2	3383292	3383818	1	Promoter	0	ENSG00000171853	TRAPPC12	trafficking protein particle complex 12
chr10	134346161	134346722	1	Distal Intergenic	-4631	ENSG00000068383	INPP5A	inositol polyphosphate-5-phosphatase A
chr4	75549658	75550344	1	Distal Intergenic	169538	ENSG00000174808	BTC	betacellulin
chr2	198317651	198318786	1	Promoter	0	ENSG00000115520	COQ10B	coenzyme Q10B
chr10	120282105	120282765	1	Distal Intergenic	72395	ENSG00000119973	PRLHR	prolactin releasing hormone receptor
chr18	9828171	9828584	1	Intron (uc002kog.2/11031, intron 5 of 6)	-57139	ENSG00000168454	TXNDC2	thioredoxin domain containing 2
chr4	20701578	20702345	1	Promoter	0	ENSG00000163138	PACRGL	parkin coregulated like
chr20	12268084	12268853	1	Distal Intergenic	368066	ENSG00000132640	BTBD3	BTB domain containing 3
chr5	102455447	102456328	1	Promoter	0	ENSG00000145725	PPIP5K2	diphosphoinositol pentakisphosphate kinase 2
chr3	182327294	182327939	1	Distal Intergenic	-123144	ENSG00000241098	LINC01994	long intergenic non-protein coding RNA 1994
chr10	6779124	6779629	1	Distal Intergenic	-41931	ENSG00000238266	LINC00707	long intergenic non-protein coding RNA 707
chr8	53379534	53380172	1	Distal Intergenic	-57095	ENSG00000147488	ST18	ST18, C2H2C-type zinc finger
chr1	175166650	175167131	1	Distal Intergenic	-4421	ENSG00000235750	KIAA0040	KIAA0040
chr1	222417270	222417632	1	Distal Intergenic	303812	ENSG00000143512	HHIPL2	HHIP like 2
chr3	182456745	182457372	1	Distal Intergenic	-53919	ENSG00000058063	ATP11B	ATPase phospholipid transporting 11B (putative)
chr3	155572070	155572710	1	Promoter	0	ENSG00000169359	SLC33A1	solute carrier family 33 member 1
chrX	140499584	140500631	1	Intron (uc004fbl.3/64663, intron 1 of 1)	-90212	ENSG00000277215	SPANXA2-OT1	SPANXA2 overlapping transcript 1
chr1	57154119	57154720	1	Intron (uc001cyk.4/5563, intron 2 of 8)	43129	ENSG00000162409	PRKAA2	protein kinase AMP-activated catalytic subunit alpha 2
chr12	14956318	14956786	1	Promoter	0	ENSG00000182993	C12orf60	chromosome 12 open reading frame 60
chr20	20032362	20033623	1	Promoter	0	ENSG00000089101	CFAP61	cilia and flagella associated protein 61
chr10	111970830	111971214	1	Promoter	841	ENSG00000119950	MXI1	MAX interactor 1, dimerization protein
chr8	13210588	13211516	1	Intron (uc003wwm.2/10395, intron 4 of 17)	-76531	ENSG00000164741	DLC1	DLC1 Rho GTPase activating protein
chr3	190104125	190104488	1	Distal Intergenic	-1173	ENSG00000113946	CLDN16	claudin 16
chr13	95201120	95202564	1	Exon (uc021rlj.1/uc021rlj.1, exon 1 of 1)	45947	ENSG00000088451	TGDS	TDP-glucose 4,6-dehydratase
chr11	82996614	82997660	1	Promoter	0	ENSG00000137500	CCDC90B	coiled-coil domain containing 90B
chr8	67447904	67448441	1	Distal Intergenic	25580	ENSG00000169085	VXN	vexin
chr5	124820379	124821330	1	Distal Intergenic	-735879	ENSG00000168916	ZNF608	zinc finger protein 608
chr3	156892532	156893364	1	Distal Intergenic	-14050	ENSG00000163660	CCNL1	cyclin L1
chr9	123963548	123964734	1	Promoter	0	ENSG00000148180	GSN	gelsolin
chr8	86132328	86133186	1	Promoter	0	ENSG00000185015	CA13	carbonic anhydrase 13
chr8	82633212	82633898	1	Promoter	0	ENSG00000104231	ZFAND1	zinc finger AN1-type containing 1
chr3	189947604	189948167	1	Distal Intergenic	92068	ENSG00000163347	CLDN1	claudin 1
chr8	71581027	71581715	1	Promoter	0	ENSG00000221947	XKR9	XK related 9
chr1	59608706	59609180	1	Intron (uc010ooq.2/729467, intron 1 of 2)	3299	ENSG00000224609	HSD52	uncharacterized LOC729467
chr12	27090761	27091551	1	Promoter	0	ENSG00000111790	FGFR1OP2	FGFR1 oncogene partner 2
chr9	125675162	125676014	1	Promoter	0	ENSG00000186130	ZBTB6	zinc finger and BTB domain containing 6
chr3	142719938	142720922	1	Promoter	0	ENSG00000268129	LOC100289361	uncharacterized LOC100289361
chr1	63988692	63989607	1	Promoter	0	ENSG00000142856	ITGB3BP	integrin subunit beta 3 binding protein
chr12	26427408	26428071	1	Distal Intergenic	78902	ENSG00000123096	SSPN	sarcospan
chr11	28129326	28130088	1	Promoter	0	ENSG00000169519	METTL15	methyltransferase like 15
chr5	162886765	162887734	1	Promoter	0	ENSG00000170584	NUDCD2	NudC domain containing 2
chr1	45186796	45187253	1	Intron (uc001cmf.2/339541, intron 6 of 11)	-18237	ENSG00000142945	KIF2C	kinesin family member 2C
chr12	13359155	13359641	1	Intron (uc010shr.1/2012, intron 1 of 4)	9553	ENSG00000134531	EMP1	epithelial membrane protein 1
chr17	65417931	65418712	1	Intron (uc002jgb.4/26207, intron 1 of 9)	44534	ENSG00000154217	PITPNC1	phosphatidylinositol transfer protein cytoplasmic 1
chr12	38710198	38710928	1	Promoter	0	ENSG00000175548	ALG10B	ALG10B, alpha-1,2-glucosyltransferase
chr3	183088596	183089583	1	Intron (uc003fli.1/23101, intron 3 of 29)	28753	ENSG00000053524	MCF2L2	MCF.2 cell line derived transforming sequence-like 2
chr2	153057064	153057559	1	Distal Intergenic	-24558	ENSG00000115145	STAM2	signal transducing adaptor molecule 2
chr5	114797236	114798116	1	Distal Intergenic	82475	ENSG00000145780	FEM1C	fem-1 homolog C
chr1	165131923	165132478	1	Distal Intergenic	49814	ENSG00000162761	LMX1A	LIM homeobox transcription factor 1 alpha
chr8	80765890	80766529	1	Intron (uc003ybn.3/uc003ybn.3, intron 2 of 5)	-85792	ENSG00000164683	HEY1	hes related family bHLH transcription factor with YRPW motif 1
chr1	59249516	59250377	1	Promoter	0	ENSG00000177606	JUN	Jun proto-oncogene, AP-1 transcription factor subunit
chr5	162864166	162865116	1	Promoter	0	ENSG00000113328	CCNG1	cyclin G1
chr5	108063405	108064433	1	Promoter	0	ENSG00000272523	LINC01023	long intergenic non-protein coding RNA 1023
chr19	57791144	57791969	1	Promoter	0	ENSG00000197714	ZNF460	zinc finger protein 460
chr18	11859851	11860327	1	Intron (uc002kqc.3/2774, intron 5 of 11)	2414	ENSG00000141404	GNAL	G protein subunit alpha L
chr10	106028456	106029134	1	Promoter	0	ENSG00000065621	GSTO2	glutathione S-transferase omega 2
chr8	90996243	90997126	1	Promoter	0	ENSG00000104320	NBN	nibrin
chr14	85881518	85882080	1	Intron (uc031qpp.1/100996280, intron 2 of 2)	21259	ENSG00000259107	LINC00911	long intergenic non-protein coding RNA 911
chr3	189110762	189111186	1	Distal Intergenic	-152379	ENSG00000230115	TPRG1-AS2	TPRG1 antisense RNA 2
chr2	61990997	61991961	1	Distal Intergenic	89317	ENSG00000170264	FAM161A	FAM161A, centrosomal protein
chr7	56263838	56264326	1	Distal Intergenic	-79748	ENSG00000146733	PSPH	phosphoserine phosphatase
chr15	72267918	72268390	1	Intron (uc002atl.5/4649, intron 12 of 41)	70585	ENSG00000066933	MYO9A	myosin IXA
chr1	71546414	71547169	1	Promoter	0	ENSG00000229956	ZRANB2-AS2	ZRANB2 antisense RNA 2 (head to head)
chr1	61542549	61543152	1	Promoter	0	ENSG00000162599	NFIA	nuclear factor I A
chr3	192597102	192597911	1	Intron (uc011bsp.2/151963, intron 1 of 1)	38039	ENSG00000180611	MB21D2	Mab-21 domain containing 2
chr3	185303681	185304405	1	Promoter	0	ENSG00000163904	SENP2	SUMO specific peptidase 2
chr21	27107059	27108139	1	Promoter	0	ENSG00000154727	GABPA	GA binding protein transcription factor subunit alpha
chr1	17559634	17560671	1	Promoter	0	ENSG00000142623	PADI1	peptidyl arginine deiminase 1
chr18	54305661	54306354	1	Promoter	0	ENSG00000091164	TXNL1	thioredoxin like 1
chr1	181294105	181294654	1	Distal Intergenic	88581	ENSG00000179452	LINC01699	long intergenic non-protein coding RNA 1699
chr2	58334950	58335486	1	Intron (uc002rzo.2/7444, intron 10 of 15)	21488	ENSG00000028116	VRK2	VRK serine/threonine kinase 2
chr2	178417153	178417913	1	Promoter	0	ENSG00000196659	TTC30B	tetratricopeptide repeat domain 30B
chr3	150263954	150264908	1	Promoter	0	ENSG00000144895	EIF2A	eukaryotic translation initiation factor 2A
chr1	146638846	146639334	1	Intron (uc001epe.3/5565, intron 3 of 7)	4795	ENSG00000131791	PRKAB2	protein kinase AMP-activated non-catalytic subunit beta 2
chr5	131132558	131133256	1	Promoter	0	ENSG00000158987	RAPGEF6	Rap guanine nucleotide exchange factor 6
chr4	15907446	15908119	1	Distal Intergenic	32244	ENSG00000137440	FGFBP1	fibroblast growth factor binding protein 1
chr6	13454076	13454433	1	Intron (uc003nas.2/54438, intron 1 of 1)	17862	ENSG00000145990	GFOD1	glucose-fructose oxidoreductase domain containing 1
chr10	87402193	87403007	1	Intron (uc010qmf.1/2894, intron 6 of 8)	64705	ENSG00000234942	GRID1-AS1	GRID1 antisense RNA 1
chr4	13908906	13909375	1	Intron (uc003gna.1/uc003gna.1, intron 3 of 3)	-204217	ENSG00000248698	LINC01085	long intergenic non-protein coding RNA 1085
chr22	30606333	30606669	1	Distal Intergenic	36171	ENSG00000128342	LIF	LIF, interleukin 6 family cytokine
chr1	78148049	78149410	1	Promoter	0	ENSG00000036549	ZZZ3	zinc finger ZZ-type containing 3
chr20	23338539	23339127	1	Distal Intergenic	-3692	ENSG00000125812	GZF1	GDNF inducible zinc finger protein 1
chr17	54776463	54777261	1	Distal Intergenic	105403	ENSG00000183691	NOG	noggin
chr9	103360892	103361382	1	Distal Intergenic	20556	ENSG00000170681	CAVIN4	caveolae associated protein 4
chr2	9211143	9211574	1	Distal Intergenic	-67267	ENSG00000143797	MBOAT2	membrane bound O-acyltransferase domain containing 2
chr8	74985209	74985830	1	Distal Intergenic	81645	ENSG00000154589	LY96	lymphocyte antigen 96
chr2	86421977	86422975	1	Promoter	0	ENSG00000132305	IMMT	inner membrane mitochondrial protein
chr8	6565570	6566348	1	Promoter	0	ENSG00000155189	AGPAT5	1-acylglycerol-3-phosphate O-acyltransferase 5
chr5	127270449	127270972	1	Distal Intergenic	147794	ENSG00000245937	LINC01184	long intergenic non-protein coding RNA 1184
chr9	117670240	117670890	1	Intron (uc022bmi.1/944, intron 2 of 4)	21985	ENSG00000106952	TNFSF8	TNF superfamily member 8
chr5	153008485	153008964	1	Intron (uc010jia.1/2890, intron 2 of 10)	136753	ENSG00000155511	GRIA1	glutamate ionotropic receptor AMPA type subunit 1
chr4	24754971	24755645	1	Distal Intergenic	-41440	ENSG00000109610	SOD3	superoxide dismutase 3
chr1	83030870	83031547	1	Distal Intergenic	594872	ENSG00000117114	ADGRL2	adhesion G protein-coupled receptor L2
chr3	187463099	187463673	1	Promoter	0	ENSG00000113916	BCL6	B cell CLL/lymphoma 6
chr21	17078961	17079473	1	Distal Intergenic	-23023	ENSG00000155313	USP25	ubiquitin specific peptidase 25
chr12	15815519	15815996	1	Promoter	0	ENSG00000151491	EPS8	epidermal growth factor receptor pathway substrate 8
chr2	55278298	55278656	1	Promoter	-564	ENSG00000115310	RTN4	reticulon 4
chr1	33592642	33593297	1	Distal Intergenic	44863	ENSG00000142920	AZIN2	antizyme inhibitor 2
chr8	74884107	74884927	1	Promoter	0	ENSG00000154582	ELOC	elongin C
chr5	167773322	167773827	1	Intron (uc003lzu.3/23286, intron 1 of 22)	54257	ENSG00000113645	WWC1	WW and C2 domain containing 1
chr13	103244360	103244916	1	Distal Intergenic	-4370	ENSG00000134900	TPP2	tripeptidyl peptidase 2
chr2	73460250	73460844	1	Promoter	0	ENSG00000135617	PRADC1	protease associated domain containing 1
chr1	59042732	59043293	1	Promoter	0	ENSG00000184292	TACSTD2	tumor associated calcium signal transducer 2
chr17	15587345	15587746	1	Promoter	0	ENSG00000221926	TRIM16	tripartite motif containing 16
chr20	14269313	14270203	1	Intron (uc002wot.3/140733, intron 3 of 16)	48110	ENSG00000125848	FLRT3	fibronectin leucine rich transmembrane protein 3
chr13	76334340	76334980	1	Promoter	0	ENSG00000136153	LMO7	LIM domain 7
chr8	54780598	54781147	1	Intron (uc003xrp.3/8601, intron 1 of 5)	-12295	ENSG00000147509	RGS20	regulator of G protein signaling 20
chr4	139163015	139163881	1	Promoter	0	ENSG00000151012	SLC7A11	solute carrier family 7 member 11
chr4	48832766	48833486	1	Promoter	0	ENSG00000109180	OCIAD1	OCIA domain containing 1
chr1	87379718	87380513	1	Promoter	0	ENSG00000183291	SELENOF	selenoprotein F
chr12	98987061	98987820	1	Promoter	0	ENSG00000075415	SLC25A3	solute carrier family 25 member 3
chr1	147735433	147736304	1	Intron (uc001eqe.3/728841, intron 12 of 13)	70374	ENSG00000283676	MIR5087	microRNA 5087
chr8	127817273	127817889	1	Distal Intergenic	-207510	ENSG00000253438	PCAT1	prostate cancer associated transcript 1
chr1	210058034	210058430	1	Distal Intergenic	-53089	ENSG00000143469	SYT14	synaptotagmin 14
chr2	224413931	224414292	1	Distal Intergenic	52925	ENSG00000171951	SCG2	secretogranin II
chr11	59333541	59334072	1	Exon (uc021qjx.1/uc021qjx.1, exon 1 of 1)	28559	ENSG00000264559	MIR3162	microRNA 3162
chr8	48426053	48426672	1	Intron (uc011lcz.2/23514, intron 7 of 7)	73168	ENSG00000164808	SPIDR	scaffold protein involved in DNA repair
chr1	11969582	11970100	1	Distal Intergenic	16385	ENSG00000116685	KIAA2013	KIAA2013
chr3	187467852	187468181	1	Distal Intergenic	-4339	ENSG00000113916	BCL6	B cell CLL/lymphoma 6
chr4	74485798	74486530	1	Promoter	0	ENSG00000169435	RASSF6	Ras association domain family member 6
chr3	158362041	158362711	1	Promoter	0	ENSG00000168827	GFM1	G elongation factor mitochondrial 1
chr4	103748025	103749730	1	Promoter	0	ENSG00000109332	UBE2D3	ubiquitin conjugating enzyme E2 D3
chr9	91467726	91468076	1	Distal Intergenic	-106906	ENSG00000265873	MIR4289	microRNA 4289
chr2	191630482	191631221	1	Distal Intergenic	106598	ENSG00000138386	NAB1	NGFI-A binding protein 1
chr1	224544340	224545357	1	Promoter	0	ENSG00000143771	CNIH4	cornichon family AMPA receptor auxiliary protein 4
chr1	46048972	46049370	1	Promoter	-290	ENSG00000132780	NASP	nuclear autoantigenic sperm protein
chr8	81665348	81665839	1	Intron (uc003yby.2/619279, intron 2 of 8)	121177	ENSG00000164684	ZNF704	zinc finger protein 704
chr4	169931279	169931745	1	Promoter	0	ENSG00000145439	CBR4	carbonyl reductase 4
chr2	20550426	20551282	1	Promoter	0	ENSG00000055917	PUM2	pumilio RNA binding family member 2
chr9	118770250	118770968	1	Distal Intergenic	-82873	ENSG00000204148	LINC00474	long intergenic non-protein coding RNA 474
chr9	100686027	100686273	1	Downstream (2-3kb)	-1175	ENSG00000136932	TRMO	tRNA methyltransferase O
chr5	136065578	136066009	1	Distal Intergenic	-364414	ENSG00000069018	TRPC7	transient receptor potential cation channel subfamily C member 7
chr3	4947777	4948391	1	Promoter	0	ENSG00000235831	BHLHE40-AS1	BHLHE40 antisense RNA 1
chr5	28301839	28302069	1	Distal Intergenic	-624908	NA	LSP1P3	LSP1 pseudogene 3
chr16	84764098	84764310	1	Intron (uc002fii.3/9100, intron 1 of 13)	30543	ENSG00000103194	USP10	ubiquitin specific peptidase 10
chr1	230219895	230220775	1	Intron (uc010pvy.1/2590, intron 1 of 15)	16939	ENSG00000143641	GALNT2	polypeptide N-acetylgalactosaminyltransferase 2
chr13	67209487	67210209	1	Intron (uc010aei.3/5101, intron 2 of 3)	-189092	ENSG00000228842	PCDH9-AS2	PCDH9 antisense RNA 2
chr8	75262385	75263028	1	Promoter	0	ENSG00000104381	GDAP1	ganglioside induced differentiation associated protein 1
chr6	156103410	156103929	1	Distal Intergenic	-326373	ENSG00000074771	NOX3	NADPH oxidase 3
chr2	11969920	11970736	1	Distal Intergenic	6376	ENSG00000265172	MIR4262	microRNA 4262
chr17	70585192	70585468	1	Intron (uc002jiz.2/100499467, intron 1 of 3)	3475	ENSG00000227036	LINC00673	long intergenic non-protein coding RNA 673
chr4	15453250	15454005	1	Distal Intergenic	-17484	ENSG00000048342	CC2D2A	coiled-coil and C2 domain containing 2A
chr8	81397518	81398129	1	Promoter	0	ENSG00000205189	ZBTB10	zinc finger and BTB domain containing 10
chr8	1703665	1704200	1	Distal Intergenic	-7670	ENSG00000182372	CLN8	CLN8, transmembrane ER and ERGIC protein
chr8	65542846	65543272	1	Intron (uc003xvj.2/9420, intron 1 of 5)	-48401	ENSG00000254102	LOC401463	uncharacterized LOC401463
chr3	150317604	150317929	1	Intron (uc003exz.3/27230, intron 1 of 3)	3032	ENSG00000120742	SERP1	stress associated endoplasmic reticulum protein 1
chr12	60660064	60660678	1	Distal Intergenic	576946	ENSG00000118596	SLC16A7	solute carrier family 16 member 7
chr2	437868	438318	1	Distal Intergenic	-149560	ENSG00000189292	ALKAL2	ALK and LTK ligand 2
chr9	99621821	99622492	1	Intron (uc011lup.1/158431, intron 1 of 2)	-5432	ENSG00000196597	ZNF782	zinc finger protein 782
chr8	61367986	61368475	1	Distal Intergenic	-60994	ENSG00000104388	RAB2A	RAB2A, member RAS oncogene family
chrX	80065287	80065871	1	Promoter	-54	ENSG00000165288	BRWD3	bromodomain and WD repeat domain containing 3
chr17	21190799	21191631	1	Promoter	0	ENSG00000034152	MAP2K3	mitogen-activated protein kinase kinase 3
chr4	73795462	73796010	1	Distal Intergenic	139462	ENSG00000163626	COX18	cytochrome c oxidase assembly factor COX18
chr2	20666345	20666655	1	Distal Intergenic	19510	ENSG00000143878	RHOB	ras homolog family member B
chr4	24599597	24600267	1	Distal Intergenic	-13413	ENSG00000109606	DHX15	DEAH-box helicase 15
chr5	29191621	29192278	1	Distal Intergenic	264644	NA	LSP1P3	LSP1 pseudogene 3
chr8	137567977	137568458	1	Distal Intergenic	973856	ENSG00000131773	KHDRBS3	KH RNA binding domain containing, signal transduction associated 3
chr2	19320692	19321066	1	Distal Intergenic	-227124	ENSG00000266738	MIR4757	microRNA 4757
chr3	185514372	185514918	1	Intron (uc010hyi.3/10644, intron 1 of 14)	24001	ENSG00000073792	IGF2BP2	insulin like growth factor 2 mRNA binding protein 2
chr8	67579317	67579906	1	Promoter	0	ENSG00000104205	C8orf44-SGK3	C8orf44-SGK3 readthrough
chr1	241870244	241870803	1	Intron (uc001hzg.2/128025, intron 7 of 26)	19481	ENSG00000162843	WDR64	WD repeat domain 64
chr3	187704119	187704732	1	Distal Intergenic	-166931	ENSG00000145012	LPP	LIM domain containing preferred translocation partner in lipoma
chr2	191184335	191184919	1	Promoter	0	ENSG00000198130	HIBCH	3-hydroxyisobutyryl-CoA hydrolase
chr5	142625633	142626146	1	Distal Intergenic	154271	ENSG00000113580	NR3C1	nuclear receptor subfamily 3 group C member 1
chr3	152878934	152879447	1	Promoter	-582	ENSG00000181467	RAP2B	RAP2B, member of RAS oncogene family
chr1	81644894	81645326	1	Distal Intergenic	-126519	ENSG00000117114	ADGRL2	adhesion G protein-coupled receptor L2
chr3	186307599	186308116	1	Distal Intergenic	-19267	ENSG00000113838	TBCCD1	TBCC domain containing 1
chr1	84719534	84720016	1	Distal Intergenic	-44033	ENSG00000203943	SAMD13	sterile alpha motif domain containing 13
chr5	114970420	114970720	1	Distal Intergenic	-8544	ENSG00000134970	TMED7	transmembrane p24 trafficking protein 7
chr17	70614205	70614404	1	Intron (uc021ucl.1/400619, intron 3 of 4)	22207	ENSG00000227036	LINC00511	long intergenic non-protein coding RNA 511
chr5	159048134	159048484	1	Distal Intergenic	-154850	ENSG00000253298	LINC01845	long intergenic non-protein coding RNA 1845
chr2	222645024	222645357	1	Distal Intergenic	-208014	ENSG00000116106	EPHA4	EPH receptor A4
chr3	186470735	186471466	1	Distal Intergenic	-29895	ENSG00000156976	EIF4A2	eukaryotic translation initiation factor 4A2
chr2	229290446	229290653	1	Distal Intergenic	-244085	ENSG00000153820	SPHKAP	SPHK1 interactor, AKAP domain containing
chr8	66860705	66861177	1	Distal Intergenic	-72614	ENSG00000147570	DNAJC5B	DnaJ heat shock protein family (Hsp40) member C5 beta
chr9	101250974	101251263	1	Intron (uc004ays.3/9568, intron 4 of 18)	220216	ENSG00000136928	GABBR2	gamma-aminobutyric acid type B receptor subunit 2
chr1	68444921	68445220	1	Intron (uc001deb.2/100289178, intron 1 of 9)	71261	ENSG00000162595	DIRAS3	DIRAS family GTPase 3
chrX	109453653	109454097	1	Intron (uc004eoo.3/9949, intron 3 of 5)	14191	ENSG00000208883	SNORD96B	small nucleolar RNA, C/D box 96B
chr12	31231499	31232035	1	Intron (uc010sjw.1/1663, intron 2 of 6)	-4718	ENSG00000245614	DDX11-AS1	DDX11 antisense RNA 1
chr2	183457916	183458346	1	Distal Intergenic	-70344	ENSG00000115252	PDE1A	phosphodiesterase 1A
chr1	192795924	192796654	1	Distal Intergenic	17755	ENSG00000116741	RGS2	regulator of G protein signaling 2
chr1	206137918	206138454	1	Promoter	-457	ENSG00000196550	FAM72A	family with sequence similarity 72 member A
chr3	193807232	193807789	1	Distal Intergenic	-46142	ENSG00000114315	HES1	hes family bHLH transcription factor 1
chr10	111643953	111644429	1	Promoter	0	ENSG00000108039	XPNPEP1	X-prolyl aminopeptidase 1
chr2	192731654	192732331	1	Distal Intergenic	-19648	ENSG00000168497	CAVIN2	caveolae associated protein 2
chr1	182155482	182155932	1	Distal Intergenic	-124635	ENSG00000179930	ZNF648	zinc finger protein 648
chr2	189494034	189494385	1	Distal Intergenic	59279	ENSG00000144366	GULP1	GULP PTB domain containing engulfment adaptor 1
chr4	57253241	57253867	1	Promoter	0	ENSG00000157426	AASDH	aminoadipate-semialdehyde dehydrogenase
chr1	192777663	192778492	1	Promoter	0	ENSG00000116741	RGS2	regulator of G protein signaling 2
chr3	152769792	152770297	1	Distal Intergenic	-109732	ENSG00000181467	RAP2B	RAP2B, member of RAS oncogene family
chr10	134133693	134133950	1	Intron (uc010quu.1/282974, intron 1 of 11)	11406	ENSG00000165752	STK32C	serine/threonine kinase 32C
chrX	149106594	149107017	1	Promoter	0	ENSG00000235703	LINC00894	long intergenic non-protein coding RNA 894
chr2	231555650	231556145	1	Exon (uc002vqw.1/151475, exon 4 of 4)	9099	ENSG00000226125	LINC01907	long intergenic non-protein coding RNA 1907
chr8	131276043	131276327	1	Intron (uc003yta.2/50807, intron 3 of 29)	32452	NA	ASAP1-IT1	ASAP1 intronic transcript 1
chr2	19505434	19505738	1	Distal Intergenic	-42452	ENSG00000266738	MIR4757	microRNA 4757
chr4	188149176	188149854	1	Distal Intergenic	276913	ENSG00000250658	LOC339975	uncharacterized LOC339975
chr9	94298461	94298990	1	Distal Intergenic	-99543	ENSG00000266855	MIR3910-1	microRNA 3910-1
chr5	43514664	43515497	1	Promoter	0	ENSG00000172244	C5orf34	chromosome 5 open reading frame 34
chr9	124044171	124044466	1	5' UTR	-3893	ENSG00000148180	GSN	gelsolin
chr1	16508395	16508678	1	Distal Intergenic	25027	ENSG00000142632	ARHGEF19	Rho guanine nucleotide exchange factor 19
chr21	15755298	15755936	1	Promoter	0	ENSG00000155304	HSPA13	heat shock protein family A (Hsp70) member 13
chr6	126660960	126661823	1	Promoter	0	ENSG00000203760	CENPW	centromere protein W
chr2	32008607	32009001	1	Distal Intergenic	-202567	ENSG00000277893	SRD5A2	steroid 5 alpha-reductase 2
chr9	125164676	125165049	1	Distal Intergenic	27075	ENSG00000095303	PTGS1	prostaglandin-endoperoxide synthase 1
chr9	115516972	115517171	1	Intron (uc004bgj.4/401548, intron 1 of 8)	3838	ENSG00000148158	SNX30	sorting nexin family member 30
chr6	100912856	100913079	1	Promoter	-51	ENSG00000112246	SIM1	SIM bHLH transcription factor 1
chrX	153832333	153832655	1	Distal Intergenic	14867	ENSG00000184033	CTAG1B	cancer/testis antigen 1B
chr1	210484588	210484835	1	Distal Intergenic	-16761	ENSG00000054392	HHAT	hedgehog acyltransferase
chr2	14633025	14633503	1	Distal Intergenic	-139307	ENSG00000162981	FAM84A	family with sequence similarity 84 member A
chr3	189632597	189632942	1	Distal Intergenic	84886	ENSG00000216058	MIR944	microRNA 944
chr2	19456023	19456424	1	Distal Intergenic	-91766	ENSG00000266738	MIR4757	microRNA 4757
chr5	29197831	29198113	1	Distal Intergenic	270854	NA	LSP1P3	LSP1 pseudogene 3
chr1	197752583	197753124	1	Distal Intergenic	-7960	ENSG00000213047	DENND1B	DENN domain containing 1B
chr8	107312644	107312981	1	Intron (uc003ymf.3/55074, intron 1 of 15)	30238	ENSG00000164830	OXR1	oxidation resistance 1
chr5	173837677	173838177	1	Distal Intergenic	-313398	ENSG00000120149	MSX2	msh homeobox 2
chr13	34618746	34619242	1	Distal Intergenic	226540	ENSG00000133119	RFC3	replication factor C subunit 3
chr5	33440451	33441553	1	Promoter	0	ENSG00000113407	TARS	threonyl-tRNA synthetase
chr4	159131230	159131844	1	Promoter	0	ENSG00000164124	TMEM144	transmembrane protein 144
chr20	14317976	14318501	1	Promoter	0	ENSG00000125848	FLRT3	fibronectin leucine rich transmembrane protein 3
chr1	230240411	230241012	1	Intron (uc010pvy.1/2590, intron 1 of 15)	37455	ENSG00000143641	GALNT2	polypeptide N-acetylgalactosaminyltransferase 2
chr6	16713071	16713442	1	Intron (uc003nbt.3/6310, intron 3 of 8)	36882	ENSG00000124788	ATXN1	ataxin 1
chr11	57247477	57247695	1	Distal Intergenic	19138	ENSG00000186907	RTN4RL2	reticulon 4 receptor like 2
chr5	36876613	36877063	1	Promoter	0	ENSG00000164190	NIPBL	NIPBL, cohesin loading factor
chr18	21792862	21793374	1	Intron (uc002kvd.3/114876, intron 3 of 13)	57197	ENSG00000154040	CABYR	calcium binding tyrosine phosphorylation regulated
chr12	74931110	74932151	1	Promoter	0	ENSG00000253719	ATXN7L3B	ataxin 7 like 3B
chr11	58538181	58538816	1	Distal Intergenic	-38734	ENSG00000149124	GLYAT	glycine-N-acyltransferase
chrX	153990591	153991451	1	Promoter	0	ENSG00000130826	DKC1	dyskerin pseudouridine synthase 1
chr6	71108405	71109309	1	Distal Intergenic	-13798	ENSG00000082269	FAM135A	family with sequence similarity 135 member A
chr2	187440019	187440407	1	Distal Intergenic	-14383	ENSG00000138448	ITGAV	integrin subunit alpha V
chr1	17541518	17541784	1	Intron (uc001bah.1/29943, intron 1 of 15)	9897	ENSG00000142623	PADI1	peptidyl arginine deiminase 1
chr4	83821577	83822380	1	Promoter	0	ENSG00000251022	THAP9-AS1	THAP9 antisense RNA 1
chr16	77247519	77248036	1	Distal Intergenic	1347	ENSG00000205078	SYCE1L	synaptonemal complex central element protein 1 like
chr17	16438861	16439505	1	Distal Intergenic	32978	ENSG00000141040	ZNF287	zinc finger protein 287
chr5	142024496	142025014	1	Promoter	-630	ENSG00000113578	FGF1	fibroblast growth factor 1
chr2	27928757	27929548	1	Distal Intergenic	-42308	ENSG00000119760	SUPT7L	SPT7 like, STAGA complex gamma subunit
chr20	18487967	18488714	1	Promoter	0	ENSG00000101310	SEC23B	Sec23 homolog B, coat complex II component
chr5	139780266	139781499	1	Promoter	0	ENSG00000254996	ANKHD1-EIF4EBP3	ANKHD1-EIF4EBP3 readthrough
chr3	196014420	196014885	1	Promoter	0	ENSG00000161217	PCYT1A	phosphate cytidylyltransferase 1, choline, alpha
chr10	106088924	106089801	1	Promoter	-174	ENSG00000148841	ITPRIP	inositol 1,4,5-trisphosphate receptor interacting protein
chr2	88315343	88316844	1	Distal Intergenic	-30034	ENSG00000187627	RGPD1	RANBP2-like and GRIP domain containing 1
chr9	123605070	123605813	1	Promoter	0	ENSG00000226752	CUTALP	cutA divalent cation tolerance homolog-like, pseudogene
chr16	56485127	56485793	1	Promoter	0	ENSG00000167005	NUDT21	nudix hydrolase 21
chr3	183966740	183967838	1	Promoter	0	ENSG00000214160	ALG3	ALG3, alpha-1,3- mannosyltransferase
chr1	36689601	36690622	1	Promoter	0	ENSG00000054118	THRAP3	thyroid hormone receptor associated protein 3
chr8	49701213	49701751	1	Distal Intergenic	-53343	ENSG00000034239	EFCAB1	EF-hand calcium binding domain 1
chr17	70680058	70680465	1	Intron (uc002jja.3/201266, intron 7 of 9)	-43447	ENSG00000227036	LINC00511	long intergenic non-protein coding RNA 511
chr8	107869920	107870319	1	Distal Intergenic	-87448	ENSG00000174429	ABRA	actin binding Rho activating protein
chr2	36788671	36789050	1	Intron (uc002rpf.2/9637, intron 6 of 8)	32659	ENSG00000171055	FEZ2	fasciculation and elongation protein zeta 2
chr9	92050449	92050738	1	Intron (uc011ltm.1/10507, intron 2 of 20)	43873	ENSG00000187764	SEMA4D	semaphorin 4D
chr10	134221336	134221747	1	Intron (uc001lll.4/170394, intron 2 of 2)	10634	ENSG00000171813	PWWP2B	PWWP domain containing 2B
chr8	134387712	134388131	1	Distal Intergenic	-78165	ENSG00000104419	NDRG1	N-myc downstream regulated 1
chr1	85779707	85780173	1	Intron (uc001dla.2/646626, intron 2 of 4)	-37120	ENSG00000142867	BCL10	B cell CLL/lymphoma 10
chr8	54755167	54756166	1	Promoter	0	ENSG00000047249	ATP6V1H	ATPase H+ transporting V1 subunit H
chr5	133841889	133842171	1	Distal Intergenic	-17895	ENSG00000043143	JADE2	jade family PHD finger 2
chr12	96199574	96200457	1	Distal Intergenic	-14644	ENSG00000074527	NTN4	netrin 4
chr1	228122227	228123124	1	Intron (uc001hri.2/7483, intron 1 of 3)	6260	ENSG00000264483	MIR5008	microRNA 5008
chr9	93677187	93677576	1	Distal Intergenic	71047	ENSG00000165025	SYK	spleen associated tyrosine kinase
chr7	26949828	26950353	1	Intron (uc011jzj.2/8935, intron 1 of 13)	-45487	ENSG00000005020	SKAP2	src kinase associated phosphoprotein 2
chr2	42096868	42097177	1	Distal Intergenic	-7518	ENSG00000214691	LINC01913	long intergenic non-protein coding RNA 1913
chr17	16922041	16922263	1	Distal Intergenic	-23811	ENSG00000133030	MPRIP	myosin phosphatase Rho interacting protein
chr3	17080814	17081542	1	Intron (uc011awc.2/23228, intron 4 of 6)	106126	ENSG00000283885	MIR3714	microRNA 3714
chr6	13398225	13398637	1	Intron (uc021ylt.1/54438, intron 1 of 1)	9732	ENSG00000145990	GFOD1	glucose-fructose oxidoreductase domain containing 1
chr20	15683776	15684452	1	Intron (uc002wot.3/140733, intron 8 of 16)	3275	ENSG00000172264	MACROD2	MACRO domain containing 2
chr9	94877334	94878280	1	Promoter	0	ENSG00000090054	SPTLC1	serine palmitoyltransferase long chain base subunit 1
chr2	42359971	42360661	1	Distal Intergenic	-35829	ENSG00000143924	EML4	echinoderm microtubule associated protein like 4
chr2	64977843	64979223	1	Distal Intergenic	-96797	ENSG00000179833	SERTAD2	SERTA domain containing 2
chr12	107380540	107381150	1	Promoter	0	ENSG00000120832	MTERF2	mitochondrial transcription termination factor 2
chr17	15563043	15563336	1	Intron (uc002gox.3/10626, intron 3 of 8)	-7783	ENSG00000221926	TRIM16	tripartite motif containing 16
chr3	172428519	172429479	1	Promoter	0	ENSG00000144959	NCEH1	neutral cholesterol ester hydrolase 1
chr1	67390402	67391457	1	Promoter	0	ENSG00000198160	MIER1	MIER1 transcriptional regulator
chr22	21355821	21356607	1	Promoter	0	ENSG00000230513	THAP7-AS1	THAP7 antisense RNA 1
chr17	16556561	16557349	1	Promoter	0	ENSG00000197566	ZNF624	zinc finger protein 624
chr2	120891581	120892366	1	Intron (uc002tmg.3/57669, intron 18 of 24)	57034	ENSG00000115109	EPB41L5	erythrocyte membrane protein band 4.1 like 5
chr17	21189784	21189983	1	Intron (uc002gys.3/5606, intron 1 of 11)	-1365	ENSG00000034152	MAP2K3	mitogen-activated protein kinase kinase 3
chr3	135969001	135969668	1	Promoter	0	ENSG00000114054	PCCB	propionyl-CoA carboxylase subunit beta
chr1	52344248	52345029	1	Promoter	0	ENSG00000078618	NRDC	nardilysin convertase
chr13	80660199	80660964	1	Distal Intergenic	252830	ENSG00000136158	SPRY2	sprouty RTK signaling antagonist 2
chr6	16762846	16763334	1	Distal Intergenic	-1125	ENSG00000124788	ATXN1	ataxin 1
chr16	20752556	20753400	1	Promoter	0	ENSG00000066654	THUMPD1	THUMP domain containing 1
chr1	12655832	12656760	1	Promoter	0	ENSG00000162496	DHRS3	dehydrogenase/reductase 3
chr9	100459144	100459870	1	Promoter	0	ENSG00000136936	XPA	XPA, DNA damage recognition and repair factor
chr3	194040075	194041047	1	Distal Intergenic	-9482	ENSG00000214145	LINC00887	long intergenic non-protein coding RNA 887
chr3	187121417	187122078	1	Distal Intergenic	35249	ENSG00000136514	RTP4	receptor transporter protein 4
chr9	118453145	118453861	1	Distal Intergenic	233516	ENSG00000204148	LINC00474	long intergenic non-protein coding RNA 474
chr12	72233273	72233904	1	Promoter	0	ENSG00000121749	TBC1D15	TBC1 domain family member 15
chr3	185216277	185217088	1	Promoter	0	ENSG00000163900	TMEM41A	transmembrane protein 41A
chr2	131094609	131095195	1	Exon (uc021vol.1/uc021vol.1, exon 1 of 1)	4716	ENSG00000136710	CCDC115	coiled-coil domain containing 115
chr2	180871504	180872236	1	Promoter	0	ENSG00000163510	CWC22	CWC22 spliceosome associated protein homolog
chr4	75023410	75024187	1	Promoter	0	ENSG00000163738	MTHFD2L	methylenetetrahydrofolate dehydrogenase (NADP+ dependent) 2 like
chr1	61407944	61408564	1	Intron (uc001czu.3/uc001czu.3, intron 5 of 6)	-134382	ENSG00000162599	NFIA	nuclear factor I A
chr6	128829855	128830424	1	Intron (uc003qbj.3/5796, intron 1 of 29)	11446	ENSG00000152894	PTPRK	protein tyrosine phosphatase, receptor type K
chr13	33853960	33854491	1	Intron (uc031qlc.1/100874241, intron 2 of 2)	2269	ENSG00000236581	STARD13-AS	STARD13 antisense RNA
chr9	95640005	95640613	1	Promoter	0	ENSG00000127081	ZNF484	zinc finger protein 484
chr5	130445507	130445968	1	Distal Intergenic	55073	ENSG00000169567	HINT1	histidine triad nucleotide binding protein 1
chr1	183129063	183129549	1	Distal Intergenic	-25625	ENSG00000058085	LAMC2	laminin subunit gamma 2
chr9	117160357	117161030	1	Promoter	0	ENSG00000106948	AKNA	AT-hook transcription factor
chr5	153666749	153667007	1	Intron (uc003lvg.1/55568, intron 1 of 6)	-10494	ENSG00000164574	GALNT10	polypeptide N-acetylgalactosaminyltransferase 10
chr8	131143842	131144823	1	Intron (uc003ysz.2/50807, intron 9 of 23)	-46828	ENSG00000280543	ASAP1-IT2	ASAP1 intronic transcript 2
chr8	101427983	101428640	1	Distal Intergenic	32992	ENSG00000265599	MIR4471	microRNA 4471
chr6	14733090	14733961	1	Distal Intergenic	-511773	ENSG00000008083	JARID2	jumonji and AT-rich interaction domain containing 2
chr2	191906455	191906775	1	Intron (uc002usm.2/6775, intron 14 of 23)	-27479	ENSG00000115415	STAT1	signal transducer and activator of transcription 1
chr1	197170034	197170997	1	Promoter	0	ENSG00000134376	CRB1	crumbs 1, cell polarity complex component
chr4	75186257	75186609	1	Intron (uc003hhv.1/uc003hhv.1, intron 1 of 1)	12070	ENSG00000182585	EPGN	epithelial mitogen
chr2	192036335	192037104	1	Promoter	293	ENSG00000138378	STAT4	signal transducer and activator of transcription 4
chr1	62773752	62774119	1	Intron (uc001dah.4/163782, intron 1 of 9)	10964	ENSG00000132854	KANK4	KN motif and ankyrin repeat domains 4
chr4	77997049	77997799	1	Promoter	0	ENSG00000118816	CCNI	cyclin I
chr4	11615989	11616623	1	Distal Intergenic	-185452	ENSG00000002587	HS3ST1	heparan sulfate-glucosamine 3-sulfotransferase 1
chr4	128885961	128886990	1	Promoter	0	ENSG00000164073	MFSD8	major facilitator superfamily domain containing 8
chr5	162806425	162807159	1	Distal Intergenic	-57418	ENSG00000113328	CCNG1	cyclin G1
chr10	112155495	112155970	1	Distal Intergenic	-90788	ENSG00000119953	SMNDC1	survival motor neuron domain containing 1
chr6	116600374	116601369	1	Promoter	0	ENSG00000111817	DSE	dermatan sulfate epimerase
chr15	93447362	93447909	1	Promoter	0	ENSG00000284324	MIR3175	microRNA 3175
chr6	155635347	155636324	1	Promoter	0	ENSG00000029639	TFB1M	transcription factor B1, mitochondrial
chr12	104680336	104681226	1	Promoter	0	ENSG00000198431	TXNRD1	thioredoxin reductase 1
chr6	86388301	86389194	1	Promoter	0	ENSG00000203875	SNHG5	small nucleolar RNA host gene 5
chr3	24360148	24360621	1	Intron (uc003ccx.4/7068, intron 2 of 10)	-153198	ENSG00000151090	THRB	thyroid hormone receptor beta
chr1	198904703	198905025	1	Intron (uc021pgz.1/100131234, intron 1 of 2)	1533	ENSG00000229989	MIR181A1HG	MIR181A1 host gene
chr9	91932991	91934057	1	Promoter	0	ENSG00000187742	SECISBP2	SECIS binding protein 2
chr6	13574395	13575691	1	Promoter	0	ENSG00000124523	SIRT5	sirtuin 5
chr13	34116383	34117250	1	Intron (uc001uux.3/90627, intron 3 of 17)	133682	ENSG00000133121	STARD13	StAR related lipid transfer domain containing 13
chr1	86072664	86073359	1	Distal Intergenic	26220	ENSG00000142871	CYR61	cysteine rich angiogenic inducer 61
chr9	123342125	123342742	1	Promoter	0	ENSG00000136861	CDK5RAP2	CDK5 regulatory subunit associated protein 2
chr13	76123364	76124231	1	Promoter	0	ENSG00000118939	UCHL3	ubiquitin C-terminal hydrolase L3
chr17	65713691	65714160	1	Promoter	0	ENSG00000130935	NOL11	nucleolar protein 11
chr13	103497749	103498632	1	Promoter	0	ENSG00000134899	ERCC5	ERCC excision repair 5, endonuclease
chr6	38670600	38671167	1	Promoter	0	ENSG00000124767	GLO1	glyoxalase I
chr2	197124613	197125283	1	Exon (uc002utn.1/uc002utn.1, exon 1 of 2)	-83386	ENSG00000081320	STK17B	serine/threonine kinase 17b
chr4	74542620	74543110	1	Distal Intergenic	-56272	ENSG00000169435	RASSF6	Ras association domain family member 6
chr2	190627177	190627658	1	Promoter	0	ENSG00000253559	OSGEPL1-AS1	OSGEPL1 antisense RNA 1
chr13	80614625	80615214	1	Distal Intergenic	298580	ENSG00000136158	SPRY2	sprouty RTK signaling antagonist 2
chr12	88973793	88974666	1	Promoter	0	ENSG00000049130	KITLG	KIT ligand
chr1	240929064	240929350	1	Downstream (2-3kb)	21388	ENSG00000182901	RGS7	regulator of G protein signaling 7
chr8	87520307	87521209	1	Promoter	0	ENSG00000176623	RMDN1	regulator of microtubule dynamics 1
chr7	115956975	115957758	1	Intron (uc003vhs.1/uc003vhs.1, intron 3 of 6)	27069	ENSG00000105971	CAV2	caveolin 2
chr7	108209744	108210696	1	Promoter	0	ENSG00000177683	THAP5	THAP domain containing 5
chr8	95486803	95487925	1	Promoter	0	ENSG00000197275	RAD54B	RAD54 homolog B
chr8	141474253	141475328	1	Distal Intergenic	-5575	ENSG00000167632	TRAPPC9	trafficking protein particle complex 9
chr9	103191552	103192032	1	Promoter	0	ENSG00000066697	MSANTD3	Myb/SANT DNA binding domain containing 3
chr1	15850549	15851724	1	Promoter	0	ENSG00000132906	CASP9	caspase 9
chr5	74062624	74063187	1	Promoter	0	ENSG00000164346	NSA2	NSA2, ribosome biogenesis homolog
chr3	186334735	186335250	1	Exon (uc003fqj.3/197, exon 4 of 4)	3885	ENSG00000145192	AHSG	alpha 2-HS glycoprotein
chr1	182038161	182038404	1	Distal Intergenic	-7314	ENSG00000179930	ZNF648	zinc finger protein 648
chr5	30502442	30502699	1	Distal Intergenic	-691063	ENSG00000113361	CDH6	cadherin 6
chr6	49499778	49500309	1	Distal Intergenic	-17804	ENSG00000197261	C6orf141	chromosome 6 open reading frame 141
chr4	69234548	69235563	1	Distal Intergenic	-18724	ENSG00000083896	YTHDC1	YTH domain containing 1
chr3	159504994	159505292	1	Intron (uc003fcq.2/100505385, intron 5 of 10)	23064	ENSG00000283154	IQCJ-SCHIP1	IQCJ-SCHIP1 readthrough
chr21	18826662	18827546	1	Exon (uc021who.1/uc021who.1, exon 1 of 1)	15454	ENSG00000232560	LINC01549	long intergenic non-protein coding RNA 1549
chr1	231473469	231474132	1	Promoter	0	ENSG00000116903	EXOC8	exocyst complex component 8
chr6	14800143	14800473	1	Distal Intergenic	-445261	ENSG00000008083	JARID2	jumonji and AT-rich interaction domain containing 2
chr20	21283571	21284596	1	Promoter	0	ENSG00000088930	XRN2	5'-3' exoribonuclease 2
chr3	190304122	190304816	1	Intron (uc003fsk.3/3556, intron 3 of 8)	72282	ENSG00000196083	IL1RAP	interleukin 1 receptor accessory protein
chr3	139108025	139109269	1	Promoter	0	ENSG00000184432	COPB2	coatomer protein complex subunit beta 2
chr5	37533950	37534379	1	Intron (uc010iva.1/55100, intron 9 of 11)	154538	ENSG00000082068	WDR70	WD repeat domain 70
chr2	225965530	225966043	1	Distal Intergenic	-58200	ENSG00000135905	DOCK10	dedicator of cytokinesis 10
chr9	74295516	74295808	1	Downstream (2-3kb)	17349	ENSG00000135048	CEMIP2	cell migration inducing hyaluronidase 2
chr16	12706451	12706829	1	Distal Intergenic	-107349	ENSG00000264733	MIR4718	microRNA 4718
chr5	34915125	34916113	1	Promoter	0	ENSG00000113460	BRIX1	BRX1, biogenesis of ribosomes
chr20	18447554	18448206	1	Promoter	0	ENSG00000132664	POLR3F	RNA polymerase III subunit F
chr12	82752019	82752825	1	Promoter	0	ENSG00000133773	CCDC59	coiled-coil domain containing 59
chr1	211432062	211433146	1	Promoter	0	ENSG00000117625	RCOR3	REST corepressor 3
chr6	116892072	116892962	1	Promoter	0	ENSG00000111832	RWDD1	RWD domain containing 1
chr5	121297378	121298154	1	Promoter	0	ENSG00000151304	SRFBP1	serum response factor binding protein 1
chr7	17411322	17412172	1	Distal Intergenic	73046	ENSG00000106546	AHR	aryl hydrocarbon receptor
chr17	15860577	15860886	1	Intron (uc002gpd.1/136, intron 1 of 1)	12346	ENSG00000170425	ADORA2B	adenosine A2b receptor
chr1	211848561	211849478	1	Promoter	0	ENSG00000117650	NEK2	NIMA related kinase 2
chr4	144434164	144435408	1	Promoter	0	ENSG00000153147	SMARCA5	SWI/SNF related, matrix associated, actin dependent regulator of chromatin, subfamily a, member 5
chr2	189557862	189558280	1	Distal Intergenic	96551	ENSG00000174325	DIRC1	disrupted in renal carcinoma 1
chr6	170862886	170863801	1	Promoter	0	ENSG00000112592	TBP	TATA-box binding protein
chr5	127149266	127149849	1	Distal Intergenic	160559	ENSG00000205279	CTXN3	cortexin 3
chr13	80059132	80059623	1	Intron (uc001vlf.3/54602, intron 1 of 7)	-3766	ENSG00000232132	NDFIP2-AS1	NDFIP2 antisense RNA 1
chr12	9436183	9436674	1	Promoter	0	NA	LOC642846	DEAD/H (Asp-Glu-Ala-Asp/His) box polypeptide 11-like
chr1	210068984	210069509	1	Distal Intergenic	-42010	ENSG00000143469	SYT14	synaptotagmin 14
chr14	85938021	85938483	1	Distal Intergenic	-58005	ENSG00000185070	FLRT2	fibronectin leucine rich transmembrane protein 2
chr2	33248306	33248716	1	Intron (uc021vft.1/4052, intron 3 of 33)	75937	ENSG00000049323	LTBP1	latent transforming growth factor beta binding protein 1
chr1	183462669	183463081	1	Intron (uc010pob.2/9887, intron 1 of 17)	21163	ENSG00000116698	SMG7	SMG7, nonsense mediated mRNA decay factor
chr2	179343641	179344015	1	Promoter	-286	ENSG00000079150	FKBP7	FK506 binding protein 7
chr5	112042842	112043793	1	Promoter	0	ENSG00000134982	APC	APC, WNT signaling pathway regulator
chr14	90420822	90421372	1	Promoter	0	ENSG00000042088	TDP1	tyrosyl-DNA phosphodiesterase 1
chr7	16524332	16524886	1	Intron (uc003sth.3/25928, intron 2 of 4)	-18850	ENSG00000171243	SOSTDC1	sclerostin domain containing 1
chr4	68410872	68411601	1	Promoter	0	ENSG00000145241	CENPC	centromere protein C
chr15	84401929	84402371	1	Intron (uc002bjy.1/57188, intron 3 of 8)	79091	ENSG00000156218	ADAMTSL3	ADAMTS like 3
chr2	190305461	190306566	1	Promoter	0	ENSG00000115368	WDR75	WD repeat domain 75
chr1	75199388	75199678	1	Promoter	-296	ENSG00000116791	CRYZ	crystallin zeta
chr3	189655188	189655969	1	Distal Intergenic	107477	ENSG00000216058	MIR944	microRNA 944
chr2	188639106	188639709	1	Distal Intergenic	-219887	ENSG00000003436	TFPI	tissue factor pathway inhibitor
chr8	95271222	95271689	1	Intron (uc003ygi.3/2669, intron 2 of 4)	2858	ENSG00000164949	GEM	GTP binding protein overexpressed in skeletal muscle
chr1	233679366	233679886	1	Distal Intergenic	-69864	ENSG00000135750	KCNK1	potassium two pore domain channel subfamily K member 1
chrX	149107586	149108962	1	Promoter	820	ENSG00000235703	LINC00894	long intergenic non-protein coding RNA 894
chr1	169332615	169332873	1	Intron (uc001gft.3/29922, intron 1 of 11)	4313	ENSG00000143156	NME7	NME/NM23 family member 7
chr11	108093039	108094153	1	Promoter	0	ENSG00000149311	ATM	ATM serine/threonine kinase
chr9	95055817	95056325	1	Promoter	0	ENSG00000196305	IARS	isoleucyl-tRNA synthetase
chr2	187636178	187637307	1	Distal Intergenic	76590	ENSG00000163012	ZSWIM2	zinc finger SWIM-type containing 2
chr8	95907757	95908170	1	Promoter	-275	ENSG00000175305	CCNE2	cyclin E2
chr3	148803957	148804594	1	Promoter	0	ENSG00000239718	HLTF-AS1	HLTF antisense RNA 1
chr2	192542485	192543272	1	Promoter	0	ENSG00000173559	NABP1	nucleic acid binding protein 1
chr2	182650516	182650803	1	Distal Intergenic	-105124	ENSG00000162992	NEUROD1	neuronal differentiation 1
chr7	16792940	16793849	1	Promoter	0	ENSG00000106537	TSPAN13	tetraspanin 13
chr4	74922351	74922819	1	Distal Intergenic	-1235	ENSG00000248848	PPBPP2	pro-platelet basic protein pseudogene 2
chr2	13792722	13793391	1	Distal Intergenic	-645584	ENSG00000225649	LOC100506474	uncharacterized LOC100506474
chr3	189873418	189873939	1	Distal Intergenic	-33192	ENSG00000090530	P3H2	prolyl 3-hydroxylase 2
chr2	190525781	190526501	1	Promoter	0	ENSG00000138381	ASNSD1	asparagine synthetase domain containing 1
chr1	94992807	94993275	1	Downstream (1-2kb)	13347	ENSG00000117525	F3	coagulation factor III, tissue factor
chr2	192083957	192084643	1	Distal Intergenic	-25464	ENSG00000128641	MYO1B	myosin IB
chr2	191745042	191745917	1	Promoter	0	ENSG00000115419	GLS	glutaminase
chr2	181521215	181521543	1	Distal Intergenic	-323569	ENSG00000170035	UBE2E3	ubiquitin conjugating enzyme E2 E3
chr8	67340952	67341538	1	Promoter	0	ENSG00000246145	RRS1-AS1	RRS1 antisense RNA 1 (head to head)
chr10	6317136	6317738	1	Distal Intergenic	-1912	ENSG00000215244	LOC399715	uncharacterized LOC399715
chr5	140098240	140099018	1	Promoter	0	ENSG00000202111	VTRNA1-2	vault RNA 1-2
chr2	33824043	33824953	1	Promoter	0	ENSG00000119812	FAM98A	family with sequence similarity 98 member A
chr6	14271141	14271682	1	Distal Intergenic	153276	ENSG00000112149	CD83	CD83 molecule
chr2	196521424	196522334	1	Promoter	0	ENSG00000196950	SLC39A10	solute carrier family 39 member 10
chr8	66934449	66934767	1	Promoter	658	ENSG00000147570	DNAJC5B	DnaJ heat shock protein family (Hsp40) member C5 beta
chr18	9102289	9103051	1	Promoter	0	ENSG00000178127	NDUFV2	NADH:ubiquinone oxidoreductase core subunit V2
chr8	60529591	60530222	1	Distal Intergenic	-497824	ENSG00000198846	TOX	thymocyte selection associated high mobility group box
chr2	118571926	118572698	1	Promoter	0	ENSG00000088205	DDX18	DEAD-box helicase 18
chr3	156348112	156348382	1	Distal Intergenic	-43823	ENSG00000163659	TIPARP	TCDD inducible poly(ADP-ribose) polymerase
chr2	73052458	73053439	1	Promoter	0	ENSG00000144036	EXOC6B	exocyst complex component 6B
chr4	91048435	91049421	1	Promoter	0	ENSG00000184305	CCSER1	coiled-coil serine rich protein 1
chr10	127755169	127755368	1	Exon (uc001ljk.2/8038, exon 13 of 23)	86439	ENSG00000203780	FANK1	fibronectin type III and ankyrin repeat domains 1
chr5	61699174	61700034	1	Promoter	0	ENSG00000086189	DIMT1	DIM1 dimethyladenosine transferase 1 homolog
chr18	55507208	55507609	1	Distal Intergenic	-36881	ENSG00000081923	ATP8B1	ATPase phospholipid transporting 8B1
chr5	27494957	27495363	1	Intron (uc003jgy.3/643401, intron 4 of 4)	22558	ENSG00000250337	PURPL	p53 upregulated regulator of p53 levels
chr2	187506337	187506822	1	Intron (uc002upq.4/3685, intron 12 of 29)	41405	ENSG00000138448	ITGAV	integrin subunit alpha V
chr10	6820963	6821602	1	Promoter	0	ENSG00000238266	LINC00707	long intergenic non-protein coding RNA 707
chr2	189168180	189168696	1	Intron (uc002uqc.4/51454, intron 1 of 6)	5961	ENSG00000207951	MIR561	microRNA 561
chr2	181438706	181439048	1	Distal Intergenic	-406064	ENSG00000170035	UBE2E3	ubiquitin conjugating enzyme E2 E3
chr9	118377879	118378586	1	Distal Intergenic	308791	ENSG00000204148	LINC00474	long intergenic non-protein coding RNA 474
chr1	210566987	210567438	1	Intron (uc009xcx.3/55733, intron 4 of 11)	-45489	ENSG00000054392	HHAT	hedgehog acyltransferase
chr4	155628972	155629514	1	Intron (uc003iol.3/uc003iol.3, intron 2 of 5)	-35638	ENSG00000121207	LRAT	lecithin retinol acyltransferase
chr7	52817682	52817901	1	Distal Intergenic	-285448	ENSG00000221900	POM121L12	POM121 transmembrane nucleoporin like 12
chr3	190102109	190102377	1	Distal Intergenic	-3284	ENSG00000113946	CLDN16	claudin 16
chr4	143394939	143396295	1	Promoter	0	ENSG00000109452	INPP4B	inositol polyphosphate-4-phosphatase type II B
chr8	105987445	105987808	1	Distal Intergenic	-343339	ENSG00000169946	ZFPM2	zinc finger protein, FOG family member 2
chr2	197156101	197157486	1	Exon (uc002utl.1/57520, exon 12 of 27)	69460	ENSG00000138411	HECW2	HECT, C2 and WW domain containing E3 ubiquitin protein ligase 2
chr6	92414286	92414811	1	Distal Intergenic	182908	ENSG00000263734	MIR4643	microRNA 4643
chr5	158590314	158590779	1	Intron (uc011ddy.2/153830, intron 8 of 10)	43877	ENSG00000145860	RNF145	ring finger protein 145
chr1	36840097	36840639	1	Intron (uc001cak.1/83931, intron 1 of 11)	10846	ENSG00000196182	STK40	serine/threonine kinase 40
chr2	190228341	190228653	1	Distal Intergenic	-77506	ENSG00000115368	WDR75	WD repeat domain 75
chr7	55613121	55613665	1	Intron (uc010kzi.3/81552, intron 1 of 4)	-6768	ENSG00000154978	VOPP1	VOPP1, WBP1/VOPP1 family member
chr7	55029073	55029426	1	Distal Intergenic	-57299	ENSG00000146648	EGFR	epidermal growth factor receptor
chr7	54898675	54899857	1	Distal Intergenic	-71736	ENSG00000132432	SEC61G	Sec61 translocon gamma subunit
chr7	55253662	55254298	1	Intron (uc010kzg.2/1956, intron 19 of 25)	2344	ENSG00000224057	EGFR-AS1	EGFR antisense RNA 1
chr7	55132826	55133901	1	Intron (uc003tqh.3/1956, intron 1 of 9)	-43639	ENSG00000146648	EGFR	epidermal growth factor receptor
chr7	55614541	55614884	1	Intron (uc010kzi.3/81552, intron 1 of 4)	5582	ENSG00000154978	VOPP1	VOPP1, WBP1/VOPP1 family member
chr7	56131597	56132319	1	Promoter	0	ENSG00000129103	SUMF2	sulfatase modifying factor 2
chr5	148442490	148442982	1	Promoter	0	ENSG00000169247	SH3TC2	SH3 domain and tetratricopeptide repeats 2
chr2	186843951	186844834	1	Distal Intergenic	190581	ENSG00000188738	FSIP2	fibrous sheath interacting protein 2
chr7	55177023	55177626	1	Promoter	0	ENSG00000146648	EGFR	epidermal growth factor receptor
chr4	75240092	75240699	1	Intron (uc003hid.3/2069, intron 1 of 2)	9232	ENSG00000124882	EREG	epiregulin
chr7	55433255	55434413	1	Promoter	114	ENSG00000132434	LANCL2	LanC like 2
chr1	246305716	246306061	1	Intron (uc001ibk.3/64754, intron 5 of 11)	-211591	ENSG00000185420	SMYD3	SET and MYND domain containing 3
chr9	94914197	94914603	1	Intron (uc004arp.1/158314, intron 1 of 3)	-5366	ENSG00000225511	LINC00475	long intergenic non-protein coding RNA 475
chr8	66556631	66557599	1	Promoter	0	ENSG00000066855	MTFR1	mitochondrial fission regulator 1
chr4	75694301	75694568	1	Intron (uc003hig.2/685, intron 2 of 5)	25314	ENSG00000174808	BTC	betacellulin
chr7	55954797	55955434	1	Promoter	0	ENSG00000178665	ZNF713	zinc finger protein 713
chr1	98789435	98789946	1	Distal Intergenic	113168	ENSG00000226053	LINC01776	long intergenic non-protein coding RNA 1776
chr17	15393951	15394434	1	Intron (uc010vvw.2/100533496, intron 6 of 6)	-23026	ENSG00000239704	CDRT4	CMT1A duplicated region transcript 4
chr12	33174116	33174565	1	Distal Intergenic	-124336	ENSG00000057294	PKP2	plakophilin 2
chr3	179370718	179371812	1	Promoter	0	ENSG00000058056	USP13	ubiquitin specific peptidase 13
chr2	189007385	189007933	1	Distal Intergenic	-148463	ENSG00000144366	GULP1	GULP PTB domain containing engulfment adaptor 1
chr7	53417981	53418261	1	Distal Intergenic	314632	ENSG00000221900	POM121L12	POM121 transmembrane nucleoporin like 12
chr7	12198320	12198569	1	Distal Intergenic	-52279	ENSG00000106460	TMEM106B	transmembrane protein 106B
chr2	61232070	61232297	1	Intron (uc010fci.3/150962, intron 4 of 17)	8092	ENSG00000162927	PUS10	pseudouridine synthase 10
chr4	119512626	119513239	1	Exon (uc003icc.1/uc003icc.1, exon 1 of 10)	75131	NA	CEP170P1	centrosomal protein 170 pseudogene 1
chr2	75873554	75874477	1	Promoter	0	ENSG00000115364	MRPL19	mitochondrial ribosomal protein L19
chr5	98108748	98110301	1	Promoter	0	ENSG00000246763	RGMB-AS1	RGMB antisense RNA 1
chr3	152107052	152107632	1	Intron (uc003ezh.3/4154, intron 2 of 9)	-25098	ENSG00000152601	MBNL1	muscleblind like splicing regulator 1
chr3	149530224	149531126	1	Promoter	0	ENSG00000082996	RNF13	ring finger protein 13
chr4	155481810	155482441	1	Distal Intergenic	-1691	ENSG00000171564	FGB	fibrinogen beta chain
chr2	183943087	183944082	1	Promoter	0	ENSG00000162999	DUSP19	dual specificity phosphatase 19
chr13	105998431	105998850	1	Distal Intergenic	-119366	ENSG00000182346	DAOA	D-amino acid oxidase activator
chr5	137089472	137090820	1	Promoter	0	ENSG00000177733	HNRNPA0	heterogeneous nuclear ribonucleoprotein A0
chr9	123836626	123837747	1	Promoter	0	ENSG00000119397	CNTRL	centriolin
chr5	148567136	148567496	1	Intron (uc003lpy.2/22885, intron 3 of 23)	45564	ENSG00000173210	ABLIM3	actin binding LIM protein family member 3
chr7	14020703	14021109	1	Intron (uc021zzt.1/2115, intron 1 of 9)	4036	ENSG00000006468	ETV1	ETS variant 1
chr1	61604951	61605427	1	Intron (uc001czy.3/4774, intron 2 of 10)	56971	ENSG00000162599	NFIA	nuclear factor I A
chr12	118675740	118676101	1	Promoter	976	ENSG00000135090	TAOK3	TAO kinase 3
chr7	55638590	55638922	1	Promoter	639	ENSG00000154978	VOPP1	VOPP1, WBP1/VOPP1 family member
chr18	12741269	12741946	1	Distal Intergenic	38282	ENSG00000128789	PSMG2	proteasome assembly chaperone 2
chr9	91391625	91392022	1	Distal Intergenic	-30805	ENSG00000265873	MIR4289	microRNA 4289
chr6	85474211	85474647	1	Promoter	-257	ENSG00000112837	TBX18	T-box 18
chr3	158288678	158289197	1	Promoter	0	ENSG00000178053	MLF1	myeloid leukemia factor 1
chr1	84713050	84713595	1	Distal Intergenic	-50454	ENSG00000203943	SAMD13	sterile alpha motif domain containing 13
chr3	160385108	160385589	1	Distal Intergenic	-9359	ENSG00000179674	ARL14	ADP ribosylation factor like GTPase 14
chr3	156543704	156544799	1	Promoter	0	ENSG00000197980	LEKR1	leucine, glutamate and lysine rich 1
chr5	147326364	147326742	1	Distal Intergenic	-40263	ENSG00000178776	C5orf46	chromosome 5 open reading frame 46
chr18	8478731	8478991	1	Distal Intergenic	-111699	ENSG00000266149	LOC100192426	uncharacterized LOC100192426
chr5	167786796	167787232	1	Intron (uc003lzu.3/23286, intron 1 of 22)	-45971	ENSG00000113645	WWC1	WW and C2 domain containing 1
chr7	55037004	55037235	1	Distal Intergenic	-49490	ENSG00000146648	EGFR	epidermal growth factor receptor
chr7	55000785	55001263	1	Distal Intergenic	-85462	ENSG00000146648	EGFR	epidermal growth factor receptor
chr7	55053050	55053670	1	Distal Intergenic	-33055	ENSG00000146648	EGFR	epidermal growth factor receptor
chr2	187350390	187351659	1	Promoter	0	ENSG00000065548	ZC3H15	zinc finger CCCH-type containing 15
chr1	75198412	75199214	1	Promoter	0	ENSG00000162623	TYW3	tRNA-yW synthesizing protein 3 homolog
chr5	133818784	133819068	1	Distal Intergenic	-40998	ENSG00000043143	JADE2	jade family PHD finger 2
chr5	136102203	136102435	1	Distal Intergenic	-401039	ENSG00000069018	TRPC7	transient receptor potential cation channel subfamily C member 7
chr2	181694088	181694386	1	Intron (uc031rqe.1/uc031rqe.1, intron 5 of 6)	-150726	ENSG00000170035	UBE2E3	ubiquitin conjugating enzyme E2 E3
chr5	35798028	35798227	1	Intron (uc003jjo.3/79925, intron 33 of 36)	24033	ENSG00000152582	SPEF2	sperm flagellar 2
chr4	76051962	76052552	1	Distal Intergenic	193677	ENSG00000169116	PARM1	prostate androgen-regulated mucin-like protein 1
chrX	148620777	148621486	1	Promoter	0	ENSG00000241769	LINC00893	long intergenic non-protein coding RNA 893
chr9	91556359	91557000	1	Distal Intergenic	-48778	ENSG00000213694	C9orf47	chromosome 9 open reading frame 47
chr4	69241334	69241610	1	Distal Intergenic	-25510	ENSG00000083896	YTHDC1	YTH domain containing 1
chr11	88143835	88144287	1	Distal Intergenic	-72894	ENSG00000109861	CTSC	cathepsin C
chr1	62992568	62992767	1	Intron (uc001dam.3/85440, intron 11 of 29)	8536	ENSG00000116641	DOCK7	dedicator of cytokinesis 7
chr10	90440727	90440940	1	Distal Intergenic	16581	ENSG00000182333	LIPF	lipase F, gastric type
chr18	36637521	36638057	1	Distal Intergenic	282545	ENSG00000267374	MIR924HG	MIR924 host gene
chr9	117453309	117453838	1	Distal Intergenic	-8940	ENSG00000230601	TEX48	testis expressed 48
chr2	188364764	188364993	1	Intron (uc002upy.3/7035, intron 2 of 7)	-51743	ENSG00000064989	CALCRL	calcitonin receptor like receptor
chr7	55141604	55142269	1	Intron (uc003tqh.3/1956, intron 1 of 9)	-35271	ENSG00000146648	EGFR	epidermal growth factor receptor
chr3	184455696	184456530	1	Distal Intergenic	-25860	ENSG00000177383	MAGEF1	MAGE family member F1
chrX	138287153	138287663	1	Promoter	0	ENSG00000129682	FGF13	fibroblast growth factor 13
chr2	186447900	186448554	1	Distal Intergenic	-154801	ENSG00000188738	FSIP2	fibrous sheath interacting protein 2
chr4	68886875	68887270	1	Intron (uc003hdl.4/550112, intron 6 of 7)	-23718	ENSG00000229009	TMPRSS11GP	transmembrane serine protease 11G, pseudogene
chr18	9364384	9364633	1	Intron (uc002knz.3/57045, intron 3 of 4)	29619	ENSG00000128791	TWSG1	twisted gastrulation BMP signaling modulator 1
chr7	18548105	18548447	1	Promoter	-453	ENSG00000048052	HDAC9	histone deacetylase 9
chr8	13256768	13257075	1	Intron (uc003wwm.2/10395, intron 3 of 17)	115354	ENSG00000164741	DLC1	DLC1 Rho GTPase activating protein
chr7	137638565	137638893	1	Promoter	471	ENSG00000237243	LOC100130880	uncharacterized LOC100130880
chr13	86102763	86103173	1	Intron (uc031qmo.1/100874137, intron 1 of 3)	165025	ENSG00000226317	LINC00351	long intergenic non-protein coding RNA 351
chr1	84569094	84569432	1	Intron (uc001dji.3/5567, intron 1 of 8)	25349	ENSG00000142875	PRKACB	protein kinase cAMP-activated catalytic subunit beta
chr4	75811693	75812068	1	Distal Intergenic	-46217	ENSG00000169116	PARM1	prostate androgen-regulated mucin-like protein 1
chr9	117314203	117314835	1	Distal Intergenic	-35159	ENSG00000136888	ATP6V1G1	ATPase H+ transporting V1 subunit G1
chr2	180868302	180868617	1	Intron (uc010frh.1/57703, intron 1 of 19)	3163	ENSG00000163510	CWC22	CWC22 spliceosome associated protein homolog
chr8	91766424	91766747	1	Intron (uc003yeo.2/169200, intron 1 of 5)	37112	ENSG00000180694	TMEM64	transmembrane protein 64
chr4	176986774	176987296	1	Promoter	0	ENSG00000150627	WDR17	WD repeat domain 17
chr3	185293205	185293404	1	Distal Intergenic	-7103	ENSG00000163904	SENP2	SUMO specific peptidase 2
chr3	183851896	183852571	1	Promoter	-239	ENSG00000145191	EIF2B5	eukaryotic translation initiation factor 2B subunit epsilon
chr2	191471646	191472264	1	Distal Intergenic	-41584	ENSG00000138386	NAB1	NGFI-A binding protein 1
chr13	80510474	80511229	1	Distal Intergenic	402565	ENSG00000136158	SPRY2	sprouty RTK signaling antagonist 2
chrX	137940421	137940957	1	Intron (uc011mwi.2/2258, intron 1 of 5)	8760	ENSG00000129682	FGF13	fibroblast growth factor 13
chr9	93926948	93927318	1	Exon (uc004are.1/uc004are.1, exon 2 of 2)	-89534	NA	LOC100129316	uncharacterized LOC100129316
chr2	196487530	196488081	1	Distal Intergenic	-33451	ENSG00000196950	SLC39A10	solute carrier family 39 member 10
chr1	209556819	209557086	1	Distal Intergenic	-45082	ENSG00000230937	MIR205HG	MIR205 host gene
chr1	77787749	77788224	1	Intron (uc001dhn.3/26289, intron 5 of 13)	39462	ENSG00000154027	AK5	adenylate kinase 5
chr18	7945942	7946157	1	Promoter	-772	ENSG00000173482	PTPRM	protein tyrosine phosphatase, receptor type M
chr4	60419185	60419386	1	Distal Intergenic	-1647588	ENSG00000150471	ADGRL3	adhesion G protein-coupled receptor L3
chr20	15795698	15795909	1	Intron (uc002wot.3/140733, intron 8 of 16)	115197	ENSG00000172264	MACROD2	MACRO domain containing 2
chr8	107218528	107218889	1	Distal Intergenic	-63517	ENSG00000164830	OXR1	oxidation resistance 1
chr1	68808489	68808767	1	Distal Intergenic	106875	ENSG00000116745	RPE65	RPE65, retinoid isomerohydrolase
chr4	74606047	74606507	1	Promoter	0	ENSG00000169429	CXCL8	C-X-C motif chemokine ligand 8
chr17	16189228	16190061	1	Intron (uc010vwd.2/9487, intron 2 of 4)	3900	ENSG00000221355	MIR1288	microRNA 1288
chr9	101017603	101018525	1	Promoter	0	ENSG00000095383	TBC1D2	TBC1 domain family member 2
chr3	189662086	189662879	1	Distal Intergenic	114375	ENSG00000216058	MIR944	microRNA 944
chr4	68566222	68567201	1	Promoter	0	ENSG00000248049	UBA6-AS1	UBA6 antisense RNA 1 (head to head)
chr20	19765243	19765870	1	Distal Intergenic	-101295	ENSG00000132669	RIN2	Ras and Rab interactor 2
chr6	20877375	20878061	1	Intron (uc003ndd.2/54901, intron 9 of 15)	-187218	ENSG00000145996	CDKAL1	CDK5 regulatory subunit associated protein 1 like 1
chr8	63077347	63077754	1	Distal Intergenic	-83747	ENSG00000185942	NKAIN3	sodium/potassium transporting ATPase interacting 3
chr7	96338628	96339556	1	Promoter	0	ENSG00000127922	SEM1	SEM1, 26S proteasome complex subunit
chr1	145396556	145397214	1	Exon (uc021ouu.1/uc021ouu.1, exon 1 of 1)	-15977	ENSG00000168509	HJV	hemojuvelin BMP co-receptor
chr3	151022619	151023505	1	Intron (uc003eyp.3/116931, intron 14 of 42)	11131	ENSG00000138271	GPR87	G protein-coupled receptor 87
chr8	106331265	106332000	1	Promoter	118	ENSG00000169946	ZFPM2	zinc finger protein, FOG family member 2
chr12	79817882	79818499	1	Intron (uc001sys.3/6857, intron 10 of 11)	4845	ENSG00000221788	MIR1252	microRNA 1252
chr2	191746027	191747135	1	Promoter	480	ENSG00000115419	GLS	glutaminase
chr1	54518764	54519409	1	Promoter	0	ENSG00000116205	TCEANC2	transcription elongation factor A N-terminal and central domain containing 2
chr2	25015639	25016597	1	Promoter	0	ENSG00000184924	PTRHD1	peptidyl-tRNA hydrolase domain containing 1
chr2	182756290	182757514	1	Promoter	0	ENSG00000138434	ITPRID2	ITPR interacting domain containing 2
chr1	59762043	59762838	1	Promoter	0	ENSG00000172456	FGGY	FGGY carbohydrate kinase domain containing
chr8	74790518	74791477	1	Promoter	0	ENSG00000104343	UBE2W	ubiquitin conjugating enzyme E2 W
chr17	20946192	20947159	1	Promoter	0	ENSG00000124422	USP22	ubiquitin specific peptidase 22
chr1	35220483	35221220	1	Promoter	0	ENSG00000189280	GJB5	gap junction protein beta 5
chr12	21654132	21655049	1	Promoter	0	ENSG00000111711	GOLT1B	golgi transport 1B
chr3	160116709	160118101	1	Promoter	0	ENSG00000113810	SMC4	structural maintenance of chromosomes 4
chr17	19551483	19552524	1	Promoter	0	ENSG00000072210	ALDH3A2	aldehyde dehydrogenase 3 family member A2
chr8	135904676	135905481	1	Distal Intergenic	-87488	ENSG00000199153	MIR30D	microRNA 30d
chr1	78245119	78245703	1	Promoter	0	ENSG00000180488	MIGA1	mitoguardin 1
chr18	8890887	8891417	1	Distal Intergenic	101215	ENSG00000168502	MTCL1	microtubule crosslinking factor 1
chr12	30947679	30949026	1	Promoter	0	ENSG00000235884	LINC00941	long intergenic non-protein coding RNA 941
chr7	127291585	127292583	1	Promoter	0	ENSG00000197157	SND1	staphylococcal nuclease and tudor domain containing 1
chr12	6960383	6961888	1	Promoter	0	ENSG00000111667	USP5	ubiquitin specific peptidase 5
chr8	61966697	61967476	1	Distal Intergenic	-86390	ENSG00000254802	LOC100130298	hCG1816373-like
chr3	184529723	184530549	1	Promoter	0	ENSG00000156931	VPS8	VPS8, CORVET complex subunit
chr1	225965018	225966076	1	Promoter	0	ENSG00000143742	SRP9	signal recognition particle 9
chr4	56719587	56720135	1	Promoter	0	ENSG00000090989	EXOC1	exocyst complex component 1
chr17	56736049	56736972	1	Intron (uc002iwr.2/56155, intron 1 of 32)	32444	ENSG00000121101	TEX14	testis expressed 14, intercellular bridge forming factor
chr1	223894928	223895697	1	Intron (uc010puy.2/824, intron 1 of 20)	-4422	ENSG00000162909	CAPN2	calpain 2
chr3	193590044	193590599	1	Distal Intergenic	121428	NA	DPPA2P3	developmental pluripotency associated 2 pseudogene 3
chr17	19281102	19281927	1	Promoter	0	ENSG00000108641	B9D1	B9 domain containing 1
chr2	58273480	58274643	1	Promoter	0	ENSG00000028116	VRK2	VRK serine/threonine kinase 2
chr9	116163224	116163951	1	Promoter	0	ENSG00000148218	ALAD	aminolevulinate dehydratase
chr2	13698313	13699066	1	Distal Intergenic	-551175	ENSG00000225649	LOC100506474	uncharacterized LOC100506474
chr1	45139702	45140473	1	Promoter	0	ENSG00000198520	ARMH1	armadillo-like helical domain containing 1
chr5	125758620	125759508	1	Promoter	0	ENSG00000155324	GRAMD2B	GRAM domain containing 2B
chr15	49912838	49913455	1	Promoter	0	ENSG00000166262	FAM227B	family with sequence similarity 227 member B
chr8	54934428	54935257	1	Promoter	0	ENSG00000187735	TCEA1	transcription elongation factor A1
chr3	181930221	181930821	1	Distal Intergenic	273329	ENSG00000241098	LINC01994	long intergenic non-protein coding RNA 1994
chr1	84971307	84972566	1	Promoter	0	ENSG00000174021	GNG5	G protein subunit gamma 5
chr5	150137860	150138810	1	Promoter	0	ENSG00000132912	DCTN4	dynactin subunit 4
chr1	33937893	33938362	1	Promoter	0	ENSG00000121903	ZSCAN20	zinc finger and SCAN domain containing 20
chr12	31902098	31902855	1	Distal Intergenic	-19990	ENSG00000151743	AMN1	antagonist of mitotic exit network 1 homolog
chr5	118406219	118407278	1	Promoter	0	ENSG00000172869	DMXL1	Dmx like 1
chr3	186287994	186288641	1	Promoter	0	ENSG00000113838	TBCCD1	TBCC domain containing 1
chr1	184723661	184724645	1	Promoter	0	ENSG00000116406	EDEM3	ER degradation enhancing alpha-mannosidase like protein 3
chr2	198299386	198300308	1	Promoter	0	ENSG00000115524	SF3B1	splicing factor 3b subunit 1
chr17	20811487	20812174	1	Distal Intergenic	-12034	ENSG00000205212	CCDC144NL	coiled-coil domain containing 144 family, N-terminal like
chr2	20101095	20102064	1	Promoter	0	ENSG00000183891	TTC32	tetratricopeptide repeat domain 32
chr12	88535492	88536406	1	Promoter	0	ENSG00000139324	TMTC3	transmembrane and tetratricopeptide repeat containing 3
chr8	67025332	67026580	1	Exon (uc022avg.1/uc022avg.1, exon 1 of 1)	-12698	ENSG00000147573	TRIM55	tripartite motif containing 55
chr8	54798039	54798984	1	Intron (uc003xrp.3/8601, intron 2 of 5)	4597	ENSG00000147509	RGS20	regulator of G protein signaling 20
chr2	55920496	55921212	1	Promoter	0	ENSG00000138035	PNPT1	polyribonucleotide nucleotidyltransferase 1
chr9	90959564	90959982	1	Distal Intergenic	-42858	ENSG00000106723	SPIN1	spindlin 1
chr1	89149412	89150781	1	Promoter	0	ENSG00000065243	PKN2	protein kinase N2
chr7	106808810	106809519	1	Promoter	0	ENSG00000105856	HBP1	HMG-box transcription factor 1
chr12	7055336	7055891	1	Promoter	0	ENSG00000111679	PTPN6	protein tyrosine phosphatase, non-receptor type 6
chr2	196933025	196933772	1	Promoter	0	ENSG00000118997	DNAH7	dynein axonemal heavy chain 7
chr4	11430076	11431193	1	Promoter	0	ENSG00000002587	HS3ST1	heparan sulfate-glucosamine 3-sulfotransferase 1
chr1	221209026	221209539	1	Distal Intergenic	156283	ENSG00000136630	HLX	H2.0 like homeobox
chr3	185815532	185816037	1	Intron (uc003fpy.3/2119, intron 5 of 12)	10325	ENSG00000244405	ETV5	ETS variant 5
chr2	182068132	182068524	1	Intron (uc002uns.1/uc002uns.1, intron 1 of 4)	101855	ENSG00000266705	MIR4437	microRNA 4437
chr1	62901588	62902934	1	Promoter	0	ENSG00000162607	USP1	ubiquitin specific peptidase 1
chr3	193588170	193588454	1	Distal Intergenic	123573	NA	DPPA2P3	developmental pluripotency associated 2 pseudogene 3
chr3	178849965	178850622	1	Exon (uc003fjj.3/uc003fjj.3, exon 2 of 3)	-15689	ENSG00000121879	PIK3CA	phosphatidylinositol-4,5-bisphosphate 3-kinase catalytic subunit alpha
chr12	117175537	117176418	1	Promoter	0	ENSG00000111412	C12orf49	chromosome 12 open reading frame 49
chr17	21029970	21030859	1	Promoter	0	ENSG00000109016	DHRS7B	dehydrogenase/reductase 7B
chr1	178207656	178208549	1	Intron (uc009wxb.2/9462, intron 1 of 4)	-102057	ENSG00000075391	RASAL2	RAS protein activator like 2
chr2	198380262	198381438	1	Promoter	0	ENSG00000115540	MOB4	MOB family member 4, phocein
chr1	197115247	197116249	1	Promoter	0	ENSG00000066279	ASPM	abnormal spindle microtubule assembly
chr5	130970556	130971419	1	Promoter	0	ENSG00000158987	RAPGEF6	Rap guanine nucleotide exchange factor 6
chr6	13724445	13724849	1	Distal Intergenic	-12649	ENSG00000010017	RANBP9	RAN binding protein 9
chr3	182817111	182817631	1	Promoter	0	ENSG00000078070	MCCC1	methylcrotonoyl-CoA carboxylase 1
chr6	39248004	39248581	1	Distal Intergenic	33656	ENSG00000124780	KCNK17	potassium two pore domain channel subfamily K member 17
chr9	97681826	97682637	1	Promoter	-849	ENSG00000148120	C9orf3	chromosome 9 open reading frame 3
chr1	90355552	90356189	1	Intron (uc001dnm.3/55144, intron 2 of 2)	68072	ENSG00000171492	LRRC8D	leucine rich repeat containing 8 VRAC subunit D
chr7	55623843	55624122	1	Intron (uc011kcr.2/81552, intron 1 of 4)	-3377	ENSG00000154978	VOPP1	VOPP1, WBP1/VOPP1 family member
chr3	180707016	180707859	1	Promoter	0	ENSG00000205981	DNAJC19	DnaJ heat shock protein family (Hsp40) member C19
chr5	123287254	123287666	1	Distal Intergenic	406143	ENSG00000151292	CSNK1G3	casein kinase 1 gamma 3
chr4	22387190	22387915	1	Downstream (1-2kb)	8576	ENSG00000152990	ADGRA3	adhesion G protein-coupled receptor A3
chr3	152760633	152761336	1	Distal Intergenic	-118693	ENSG00000181467	RAP2B	RAP2B, member of RAS oncogene family
chr2	176708910	176709285	1	Distal Intergenic	157733	ENSG00000144320	LNPK	lunapark, ER junction formation factor
chr1	170043451	170044152	1	Promoter	0	ENSG00000075945	KIFAP3	kinesin associated protein 3
chr2	187821753	187822359	1	Distal Intergenic	-107856	ENSG00000163012	ZSWIM2	zinc finger SWIM-type containing 2
chr17	69629487	69630109	1	Distal Intergenic	-487052	ENSG00000125398	SOX9	SRY-box 9
chr7	53879193	53879949	1	Promoter	0	ENSG00000205628	LINC01446	long intergenic non-protein coding RNA 1446
chr5	118690869	118691703	1	Promoter	0	ENSG00000145779	TNFAIP8	TNF alpha induced protein 8
chr1	185125763	185126710	1	Promoter	0	ENSG00000116668	SWT1	SWT1, RNA endoribonuclease homolog
chr8	81915174	81915543	1	Intron (uc003ybz.3/55824, intron 3 of 8)	108760	ENSG00000076641	PAG1	phosphoprotein membrane anchor with glycosphingolipid microdomains 1
chr3	190039759	190040411	1	Promoter	0	ENSG00000163347	CLDN1	claudin 1
chr5	40835011	40835848	1	Promoter	0	ENSG00000145592	RPL37	ribosomal protein L37
chr6	13614839	13615942	1	Promoter	0	ENSG00000225921	NOL7	nucleolar protein 7
chr7	91889503	91890015	1	Intron (uc003ulw.2/54467, intron 1 of 19)	13955	ENSG00000001629	ANKIB1	ankyrin repeat and IBR domain containing 1
chr6	14001566	14002247	1	Distal Intergenic	76142	ENSG00000180537	RNF182	ring finger protein 182
chr1	179851142	179852298	1	Promoter	0	ENSG00000143337	TOR1AIP1	torsin 1A interacting protein 1
chr8	80941743	80942676	1	Promoter	0	ENSG00000147586	MRPS28	mitochondrial ribosomal protein S28
chr8	107072595	107072968	1	Distal Intergenic	-209438	ENSG00000164830	OXR1	oxidation resistance 1
chr7	16456560	16456906	1	Intron (uc010ktx.2/729920, intron 1 of 9)	4041	ENSG00000214960	ISPD	isoprenoid synthase domain containing
chr1	112135454	112136081	1	Intron (uc001ebi.3/5906, intron 1 of 7)	14859	ENSG00000231346	LINC01160	long intergenic non-protein coding RNA 1160
chr6	27064639	27065321	1	Exon (uc021yow.1/uc021yow.1, exon 1 of 1)	35254	ENSG00000124635	HIST1H2BJ	histone cluster 1 H2B family member j
chr12	15066282	15066832	1	Downstream (<1kb)	24631	ENSG00000139055	ERP27	endoplasmic reticulum protein 27
chr18	12991019	12992027	1	Promoter	0	ENSG00000101639	CEP192	centrosomal protein 192
chr10	86254096	86254598	1	Intron (uc001kdh.1/54462, intron 9 of 10)	69401	ENSG00000107771	CCSER2	coiled-coil serine rich protein 2
chr1	59165396	59165981	1	Promoter	0	ENSG00000162601	MYSM1	Myb like, SWIRM and MPN domains 1
chr7	17274102	17274606	1	Distal Intergenic	-63670	ENSG00000106546	AHR	aryl hydrocarbon receptor
chr3	187580215	187580897	1	Distal Intergenic	-116702	ENSG00000113916	BCL6	B cell CLL/lymphoma 6
chr12	15782022	15782376	1	Intron (uc010shv.2/2059, intron 11 of 13)	33250	ENSG00000151491	EPS8	epidermal growth factor receptor pathway substrate 8
chr8	77318099	77318879	1	Distal Intergenic	-274636	ENSG00000091656	ZFHX4	zinc finger homeobox 4
chr18	18691230	18692354	1	Promoter	0	ENSG00000067900	ROCK1	Rho associated coiled-coil containing protein kinase 1
chr7	11013179	11013936	1	Promoter	0	ENSG00000106443	PHF14	PHD finger protein 14
chr4	130014283	130015169	1	Promoter	0	ENSG00000151466	SCLT1	sodium channel and clathrin linker 1
chr3	146261880	146262831	1	Promoter	0	ENSG00000188313	PLSCR1	phospholipid scramblase 1
chr7	102937606	102938253	1	Promoter	0	ENSG00000105819	PMPCB	peptidase, mitochondrial processing beta subunit
chr20	17949053	17949863	1	Promoter	0	ENSG00000089006	SNX5	sorting nexin 5
chr7	18548559	18549409	1	Promoter	0	ENSG00000048052	HDAC9	histone deacetylase 9
chr1	117602303	117603080	1	Promoter	0	ENSG00000116830	TTF2	transcription termination factor 2
chr1	97658414	97659030	1	Exon (uc001drv.3/1806, exon 20 of 23)	96935	ENSG00000232878	DPYD-AS1	DPYD antisense RNA 1
chr1	111991764	111992201	1	Promoter	0	ENSG00000116455	WDR77	WD repeat domain 77
chr7	26903885	26904851	1	Promoter	0	ENSG00000005020	SKAP2	src kinase associated phosphoprotein 2
chr8	57905470	57906968	1	Promoter	0	ENSG00000104331	IMPAD1	inositol monophosphatase domain containing 1
chr18	13710229	13711000	1	Intron (uc002ksj.4/125228, intron 1 of 4)	15591	ENSG00000177150	FAM210A	family with sequence similarity 210 member A
chr18	10086427	10086819	1	Distal Intergenic	172472	ENSG00000101558	VAPA	VAMP associated protein A
chr4	37687473	37688712	1	Promoter	0	ENSG00000181826	RELL1	RELT like 1
chr3	186524061	186524718	1	Promoter	0	ENSG00000163918	RFC4	replication factor C subunit 4
chr11	129716228	129717214	1	Intron (uc001qfe.1/120224, intron 1 of 5)	-2854	ENSG00000151715	TMEM45B	transmembrane protein 45B
chr3	185276175	185276536	1	Distal Intergenic	-5806	ENSG00000163898	LIPH	lipase H
chr1	76189832	76190765	1	Promoter	0	ENSG00000117054	ACADM	acyl-CoA dehydrogenase medium chain
chr12	27484191	27484647	1	Distal Intergenic	-1140	ENSG00000029153	ARNTL2	aryl hydrocarbon receptor nuclear translocator like 2
chr16	19566453	19567102	1	Promoter	0	ENSG00000103544	VPS35L	VPS35 endosomal protein sorting factor like
chr1	68962289	68963112	1	Promoter	0	ENSG00000024526	DEPDC1	DEP domain containing 1
chr3	186500872	186501567	1	Promoter	0	ENSG00000156976	EIF4A2	eukaryotic translation initiation factor 4A2
chr1	65363642	65364515	1	Intron (uc001dbu.1/3716, intron 1 of 24)	-52319	ENSG00000162434	JAK1	Janus kinase 1
chr7	20336087	20336376	1	Distal Intergenic	-33949	ENSG00000105855	ITGB8	integrin subunit beta 8
chr12	88693320	88693855	1	Distal Intergenic	157247	ENSG00000139324	TMTC3	transmembrane and tetratricopeptide repeat containing 3
chr4	157268211	157269115	1	Distal Intergenic	-393163	ENSG00000256043	CTSO	cathepsin O
chr3	189559243	189559943	1	Intron (uc003frx.2/8626, intron 4 of 10)	11532	ENSG00000216058	MIR944	microRNA 944
chr1	183885128	183885551	1	Intron (uc001gqm.3/23179, intron 16 of 18)	30201	ENSG00000198756	COLGALT2	collagen beta(1-O)galactosyltransferase 2
chr5	159545903	159547074	1	Promoter	0	ENSG00000170234	PWWP2A	PWWP domain containing 2A
chr2	163782992	163783401	1	Distal Intergenic	-87735	ENSG00000184611	KCNH7	potassium voltage-gated channel subfamily H member 7
chr5	169010299	169010941	1	Promoter	0	ENSG00000040275	SPDL1	spindle apparatus coiled-coil protein 1
chr1	114447102	114448086	1	Promoter	0	ENSG00000134262	AP4B1	adaptor related protein complex 4 subunit beta 1
chr13	88462903	88463392	1	Distal Intergenic	138033	ENSG00000165300	SLITRK5	SLIT and NTRK like family member 5
chr4	19777591	19778167	1	Distal Intergenic	-477068	ENSG00000145147	SLIT2	slit guidance ligand 2
chr4	16142353	16142954	1	Distal Intergenic	50192	ENSG00000169762	TAPT1	transmembrane anterior posterior transformation 1
chr3	167097792	167098364	1	Promoter	0	ENSG00000169064	ZBBX	zinc finger B-box domain containing
chr12	2124632	2124936	1	Distal Intergenic	-10955	ENSG00000151065	DCP1B	decapping mRNA 1B
chr12	17262117	17262387	1	Distal Intergenic	120436	NA	SKP1P2	S-phase kinase associated protein 1 pseudogene 2
chr5	129850519	129851036	1	Distal Intergenic	609996	ENSG00000198108	CHSY3	chondroitin sulfate synthase 3
chr3	161607919	161608416	1	Distal Intergenic	393323	ENSG00000182447	OTOL1	otolin 1
chr5	102091363	102091938	1	Distal Intergenic	-109589	ENSG00000145730	PAM	peptidylglycine alpha-amidating monooxygenase
chr2	179315025	179316604	1	Promoter	0	ENSG00000204311	PJVK	pejvakin
chr18	11500439	11500860	1	Distal Intergenic	-188154	ENSG00000141404	GNAL	G protein subunit alpha L
chr2	176032451	176033389	1	Promoter	0	ENSG00000115966	ATF2	activating transcription factor 2
chr1	237970108	237970400	1	Intron (uc001hyl.1/6262, intron 99 of 104)	14962	ENSG00000198626	RYR2	ryanodine receptor 2
chr3	180150891	180151353	1	Distal Intergenic	-168565	ENSG00000163728	TTC14	tetratricopeptide repeat domain 14
chr3	149104342	149105137	1	Distal Intergenic	-8774	ENSG00000169908	TM4SF1	transmembrane 4 L six family member 1
chr13	78132830	78133367	1	Intron (uc001vki.3/8796, intron 3 of 32)	23021	ENSG00000136155	SCEL	sciellin
chr13	38230502	38231181	1	Intron (uc010abv.3/7223, intron 4 of 8)	-46939	ENSG00000133110	POSTN	periostin
chr17	69067945	69068511	1	Distal Intergenic	902269	ENSG00000123700	KCNJ2	potassium voltage-gated channel subfamily J member 2
chr9	91925326	91926262	1	Promoter	0	ENSG00000123975	CKS2	CDC28 protein kinase regulatory subunit 2
chr2	48667449	48668172	1	Promoter	0	ENSG00000162869	PPP1R21	protein phosphatase 1 regulatory subunit 21
chr12	15954627	15955329	1	Distal Intergenic	-12117	ENSG00000151491	EPS8	epidermal growth factor receptor pathway substrate 8
chr18	11850000	11850399	1	Promoter	-990	ENSG00000255112	CHMP1B	charged multivesicular body protein 1B
chr14	80857039	80857589	1	Intron (uc001xuw.1/100628307, intron 5 of 8)	-159642	ENSG00000211448	DIO2	iodothyronine deiodinase 2
chr2	188406093	188406754	1	Intron (uc002upy.3/7035, intron 1 of 7)	12465	ENSG00000003436	TFPI	tissue factor pathway inhibitor
chr18	10926017	10926325	1	Intron (uc002kos.2/63895, intron 3 of 51)	-35327	ENSG00000154864	PIEZO2	piezo type mechanosensitive ion channel component 2
chr9	125667124	125668006	1	Promoter	0	ENSG00000056586	RC3H2	ring finger and CCCH-type domains 2
chr2	198569594	198570653	1	Promoter	0	ENSG00000247626	MARS2	methionyl-tRNA synthetase 2, mitochondrial
chr18	23670008	23671328	1	Promoter	0	ENSG00000141380	SS18	SS18, nBAF chromatin remodeling complex subunit
chr12	104350445	104351418	1	Promoter	0	ENSG00000204954	C12orf73	chromosome 12 open reading frame 73
chr5	110427773	110428540	1	Promoter	0	ENSG00000134987	WDR36	WD repeat domain 36
chr4	81256671	81257299	1	Promoter	0	ENSG00000197826	CFAP299	cilia and flagella associated protein 299
chr18	51795447	51796950	1	Promoter	0	ENSG00000101751	POLI	DNA polymerase iota
chr5	159848644	159849300	1	Promoter	0	ENSG00000164611	PTTG1	pituitary tumor-transforming 1
chr2	194035383	194036070	1	Distal Intergenic	420812	ENSG00000227418	PCGEM1	PCGEM1, prostate-specific transcript
chr4	74088503	74089042	1	Promoter	0	ENSG00000132466	ANKRD17	ankyrin repeat domain 17
chr1	85754968	85755568	1	Intron (uc001dla.2/646626, intron 2 of 4)	-12381	ENSG00000142867	BCL10	B cell CLL/lymphoma 10
chr12	74437005	74437595	1	Distal Intergenic	248816	ENSG00000251138	LOC100507377	uncharacterized LOC100507377
chr6	100744664	100745438	1	Distal Intergenic	166373	ENSG00000112246	SIM1	SIM bHLH transcription factor 1
chr1	64808847	64809815	1	Distal Intergenic	-126661	ENSG00000158966	CACHD1	cache domain containing 1
chr8	95652854	95653458	1	Promoter	0	ENSG00000104413	ESRP1	epithelial splicing regulatory protein 1
chr8	107947683	107948015	1	Distal Intergenic	-165211	ENSG00000174429	ABRA	actin binding Rho activating protein
chr17	10600398	10601319	1	Promoter	0	ENSG00000170222	ADPRM	ADP-ribose/CDP-alcohol diphosphatase, manganese dependent
chr2	153573729	153575735	1	Promoter	0	ENSG00000177917	ARL6IP6	ADP ribosylation factor like GTPase 6 interacting protein 6
chr5	85913447	85914268	1	Promoter	0	ENSG00000127184	COX7C	cytochrome c oxidase subunit 7C
chr11	58346170	58346674	1	Promoter	0	ENSG00000255073	ZFP91-CNTF	ZFP91-CNTF readthrough (NMD candidate)
chr13	73301282	73302337	1	Promoter	0	ENSG00000204899	MZT1	mitotic spindle organizing protein 1
chr1	169454502	169455611	1	Promoter	0	ENSG00000117479	SLC19A2	solute carrier family 19 member 2
chr4	120134167	120134477	1	Promoter	385	ENSG00000145390	USP53	ubiquitin specific peptidase 53
chr7	19748309	19748954	1	Promoter	0	ENSG00000105849	TWISTNB	TWIST neighbor
chr8	39090932	39091286	1	Intron (uc003xmt.4/203102, intron 15 of 24)	12478	ENSG00000197140	ADAM32	ADAM metallopeptidase domain 32
chr3	179615841	179616043	1	5' UTR	75965	ENSG00000114757	PEX5L	peroxisomal biogenesis factor 5 like
chr9	23826226	23826805	1	Promoter	-163	ENSG00000107105	ELAVL2	ELAV like RNA binding protein 2
chr4	44680019	44681001	1	Promoter	0	ENSG00000151806	GUF1	GUF1 homolog, GTPase
chr7	103375862	103376242	1	Intron (uc010liz.3/5649, intron 6 of 63)	253721	ENSG00000189056	RELN	reelin
chr12	98896933	98898451	1	Promoter	0	ENSG00000245017	LINC02453	long intergenic non-protein coding RNA 2453
chr17	18528839	18529209	1	Promoter	0	ENSG00000154874	CCDC144B	coiled-coil domain containing 144B (pseudogene)
chr10	135337058	135337588	1	Exon (uc001lni.1/619207, exon 10 of 10)	-3279	ENSG00000130649	CYP2E1	cytochrome P450 family 2 subfamily E member 1
chr4	75579404	75579712	1	Distal Intergenic	140170	ENSG00000174808	BTC	betacellulin
chr4	165877914	165878403	1	Promoter	0	ENSG00000250486	FAM218A	family with sequence similarity 218 member A
chr8	60699296	60699634	1	Distal Intergenic	494320	ENSG00000178538	CA8	carbonic anhydrase 8
chr12	103666789	103667074	1	Intron (uc001tjs.3/374470, intron 6 of 10)	222672	ENSG00000179088	C12orf42	chromosome 12 open reading frame 42
chr5	114961253	114962341	1	Promoter	0	ENSG00000251201	TMED7-TICAM2	TMED7-TICAM2 readthrough
chr3	178865443	178867058	1	Promoter	0	ENSG00000121879	PIK3CA	phosphatidylinositol-4,5-bisphosphate 3-kinase catalytic subunit alpha
chr18	7950705	7951211	1	Intron (uc002knn.4/5797, intron 6 of 30)	3776	ENSG00000173482	PTPRM	protein tyrosine phosphatase, receptor type M
chr1	33502102	33502796	1	Promoter	0	ENSG00000004455	AK2	adenylate kinase 2
chr4	13893555	13894307	1	Intron (uc003gna.1/uc003gna.1, intron 3 of 3)	-219285	ENSG00000248698	LINC01085	long intergenic non-protein coding RNA 1085
chr13	80055062	80055900	1	Promoter	0	ENSG00000232132	NDFIP2-AS1	NDFIP2 antisense RNA 1
chr6	147236973	147237172	1	Promoter	0	ENSG00000233452	STXBP5-AS1	STXBP5 antisense RNA 1
chr5	167035819	167036316	1	Intron (uc021yhi.1/57451, intron 2 of 3)	-145677	ENSG00000145934	TENM2	teneurin transmembrane protein 2
chr1	86048116	86048367	1	3' UTR	1672	ENSG00000142871	CYR61	cysteine rich angiogenic inducer 61
chr2	263875	265252	1	Promoter	0	ENSG00000035115	SH3YL1	SH3 and SYLF domain containing 1
chr12	13403452	13403715	1	Distal Intergenic	53850	ENSG00000134531	EMP1	epithelial membrane protein 1
chr1	178506014	178506582	1	Intron (uc001glv.1/84066, intron 13 of 15)	-5349	ENSG00000213057	C1orf220	chromosome 1 open reading frame 220 (putative)
chr8	110480862	110481144	1	Intron (uc003yne.3/93035, intron 50 of 77)	-70785	ENSG00000147654	EBAG9	estrogen receptor binding site associated, antigen, 9
chr12	34276038	34276367	1	Distal Intergenic	100822	ENSG00000139133	ALG10	ALG10, alpha-1,2-glucosyltransferase
chr1	249132102	249133401	1	Promoter	0	ENSG00000171161	ZNF672	zinc finger protein 672
chr8	82016565	82016900	1	Intron (uc003ybz.3/55824, intron 1 of 8)	7403	ENSG00000076641	PAG1	phosphoprotein membrane anchor with glycosphingolipid microdomains 1
chr3	170910089	170910519	1	Intron (uc003fhh.2/23043, intron 5 of 32)	-85541	ENSG00000207963	MIR569	microRNA 569
chr1	89989804	89991025	1	Promoter	0	ENSG00000197147	LRRC8B	leucine rich repeat containing 8 VRAC subunit B
chr8	141655768	141656486	1	Distal Intergenic	-10122	ENSG00000123908	AGO2	argonaute 2, RISC catalytic component
chr3	138413200	138413529	1	Intron (uc011bmn.3/5291, intron 3 of 12)	12934	ENSG00000051382	PIK3CB	phosphatidylinositol-4,5-bisphosphate 3-kinase catalytic subunit beta
chr7	115994729	115995596	1	Intron (uc003vhv.2/858, intron 7 of 10)	64823	ENSG00000105971	CAV2	caveolin 2
chr2	189961524	189961918	1	Intron (uc002uqk.3/1290, intron 6 of 53)	-11026	ENSG00000204262	COL5A2	collagen type V alpha 2 chain
chr7	102984714	102985439	1	Promoter	0	ENSG00000105821	DNAJC2	DnaJ heat shock protein family (Hsp40) member C2
chr15	52121306	52121552	1	Promoter	-273	ENSG00000138594	TMOD3	tropomodulin 3
chr11	105892505	105893396	1	Promoter	0	ENSG00000170903	MSANTD4	Myb/SANT DNA binding domain containing 4 with coiled-coils
chr3	32010420	32010875	1	Intron (uc011axf.2/114884, intron 1 of 10)	-12391	ENSG00000197385	ZNF860	zinc finger protein 860
chr12	13025065	13026122	1	Distal Intergenic	-2289	ENSG00000234498	RPL13AP20	ribosomal protein L13a pseudogene 20
chr8	87630952	87631470	1	Intron (uc010maj.3/54714, intron 10 of 14)	51856	ENSG00000170289	CNGB3	cyclic nucleotide gated channel beta 3
chr2	179626539	179626816	1	Intron (uc021vsy.2/7273, intron 43 of 311)	2213	ENSG00000155657	TTN	titin
chr5	180644849	180645511	1	Exon (uc021yke.1/uc021yke.1, exon 1 of 1)	4122	ENSG00000264732	MIR4638	microRNA 4638
chr1	112938620	112939114	1	Promoter	0	ENSG00000143079	CTTNBP2NL	CTTNBP2 N-terminal like
chr7	102389032	102389844	1	Promoter	0	ENSG00000105808	RASA4	RAS p21 protein activator 4
chr3	185655611	185656080	1	Promoter	0	ENSG00000136527	TRA2B	transformer 2 beta homolog
chr22	19799352	19799551	1	Intron (uc002zqf.1/54584, intron 5 of 7)	42788	ENSG00000215012	RTL10	retrotransposon Gag like 10
chr13	33859531	33860224	1	Promoter	0	ENSG00000133121	STARD13	StAR related lipid transfer domain containing 13
chr14	81104925	81105325	1	Intron (uc010asz.3/145508, intron 8 of 14)	197356	ENSG00000100629	CEP128	centrosomal protein 128
chr5	103415484	103416046	1	Distal Intergenic	-516994	ENSG00000112874	NUDT12	nudix hydrolase 12
chr1	120216592	120217121	1	Distal Intergenic	-26202	ENSG00000143067	ZNF697	zinc finger protein 697
chr7	7532103	7532533	1	Intron (uc003src.1/340267, intron 11 of 34)	24935	ENSG00000215018	COL28A1	collagen type XXVIII alpha 1 chain
chr13	91369652	91370163	1	Distal Intergenic	208688	ENSG00000231674	LINC00410	long intergenic non-protein coding RNA 410
chr1	89239281	89240554	1	Intron (uc001dmn.3/5586, intron 6 of 21)	-6168	ENSG00000065243	PKN2	protein kinase N2
chr12	39836446	39837496	1	Promoter	0	ENSG00000139116	KIF21A	kinesin family member 21A
chr2	139705547	139706114	1	Distal Intergenic	50653	NA	YY1P2	YY1 transcription factor pseudogene 2
chr11	114309894	114310898	1	Promoter	0	ENSG00000076043	REXO2	RNA exonuclease 2
chr8	115598113	115598670	1	Distal Intergenic	1081564	ENSG00000104447	TRPS1	transcriptional repressor GATA binding 1
chr11	29282522	29283223	1	Distal Intergenic	755354	ENSG00000182255	KCNA4	potassium voltage-gated channel subfamily A member 4
chr11	93474289	93474990	1	Promoter	0	ENSG00000182919	C11orf54	chromosome 11 open reading frame 54
chr17	59940362	59941347	1	Promoter	0	ENSG00000136492	BRIP1	BRCA1 interacting protein C-terminal helicase 1
chr1	108479067	108479706	1	Intron (uc001dvk.1/10451, intron 1 of 26)	26512	ENSG00000134215	VAV3	vav guanine nucleotide exchange factor 3
chr6	10886766	10887190	1	Promoter	0	ENSG00000153157	SYCP2L	synaptonemal complex protein 2 like
chr5	128429861	128430952	1	Promoter	0	ENSG00000066583	ISOC1	isochorismatase domain containing 1
chr2	56084019	56084507	1	Distal Intergenic	66791	ENSG00000115380	EFEMP1	EGF containing fibulin extracellular matrix protein 1
chr1	181057600	181058301	1	Promoter	0	ENSG00000162783	IER5	immediate early response 5
chr1	247170818	247171610	1	Promoter	0	ENSG00000197472	ZNF695	zinc finger protein 695
chr10	97889399	97890594	1	Promoter	0	ENSG00000177853	ZNF518A	zinc finger protein 518A
chr8	94885958	94886541	1	Distal Intergenic	41806	ENSG00000284288	MIR378D2	microRNA 378d-2
chr1	64598679	64599130	1	Intron (uc001dbi.4/4919, intron 4 of 6)	-70360	ENSG00000177414	UBE2U	ubiquitin conjugating enzyme E2 U
chr11	122727180	122727765	1	Intron (uc001pyj.3/56253, intron 5 of 9)	-5325	ENSG00000109943	CRTAM	cytotoxic and regulatory T cell molecule
chr9	22052488	22053252	1	Intron (uc010miw.1/100048912, intron 6 of 12)	-43176	ENSG00000147883	CDKN2B	cyclin dependent kinase inhibitor 2B
chr5	159492280	159492643	1	3' UTR	53809	ENSG00000170234	PWWP2A	PWWP domain containing 2A
chr7	104624072	104624883	1	Exon (uc003vcj.2/100216546, exon 1 of 1)	6729	NA	LINC01004	long intergenic non-protein coding RNA 1004
chr2	187454302	187455263	1	Promoter	0	ENSG00000138448	ITGAV	integrin subunit alpha V
chr17	13058303	13058543	1	Distal Intergenic	-136922	ENSG00000006744	ELAC2	elaC ribonuclease Z 2
chr6	28956434	28956911	1	Exon (uc021ytp.1/uc021ytp.1, exon 1 of 1)	15080	ENSG00000197935	ZNF311	zinc finger protein 311
chr3	170587552	170588333	1	Promoter	0	ENSG00000163584	RPL22L1	ribosomal protein L22 like 1
chr8	66546045	66546785	1	Promoter	0	ENSG00000104442	ARMC1	armadillo repeat containing 1
chr3	37034236	37035386	1	Promoter	0	ENSG00000076242	MLH1	mutL homolog 1
chr5	108084025	108085056	1	Promoter	0	ENSG00000151422	FER	FER tyrosine kinase
chr14	81407956	81408416	1	Promoter	0	ENSG00000100629	CEP128	centrosomal protein 128
chr9	102860525	102862167	1	Promoter	0	ENSG00000023318	ERP44	endoplasmic reticulum protein 44
chr5	169397912	169398435	1	Intron (uc003maf.3/1794, intron 27 of 51)	9309	ENSG00000204767	INSYN2B	inhibitory synaptic factor family member 2B
chr1	65885536	65886627	1	Promoter	0	ENSG00000116678	LEPR	leptin receptor
chr7	123174323	123175400	1	Promoter	0	ENSG00000164675	IQUB	IQ motif and ubiquitin domain containing
chr1	181135684	181136046	1	Distal Intergenic	-69478	ENSG00000179452	LINC01699	long intergenic non-protein coding RNA 1699
chr5	151121306	151121588	1	Downstream (<1kb)	16622	ENSG00000177556	ATOX1	antioxidant 1 copper chaperone
chr8	72273774	72274594	1	Promoter	0	ENSG00000104313	EYA1	EYA transcriptional coactivator and phosphatase 1
chr21	27778059	27778661	1	Distal Intergenic	166920	ENSG00000166265	CYYR1	cysteine and tyrosine rich 1
chr8	110346018	110347001	1	Promoter	0	ENSG00000120533	ENY2	ENY2, transcription and export complex 2 subunit
chr5	151150532	151151880	1	Promoter	0	ENSG00000275765	LOC100652758	uncharacterized LOC100652758
chr13	98085136	98086458	1	Promoter	-17	ENSG00000125249	RAP2A	RAP2A, member of RAS oncogene family
chr7	141437657	141438501	1	Promoter	0	ENSG00000228775	WEE2-AS1	WEE2 antisense RNA 1
chr10	17104909	17105437	1	Intron (uc001ioo.3/8029, intron 22 of 66)	66379	ENSG00000107611	CUBN	cubilin
chr10	112064571	112064970	1	Promoter	0	ENSG00000119953	SMNDC1	survival motor neuron domain containing 1
chr4	190861637	190862498	1	Promoter	0	ENSG00000109536	FRG1	FSHD region gene 1
chr13	89815365	89815783	1	Distal Intergenic	400884	NA	LINC00353	long intergenic non-protein coding RNA 353
chr5	153417842	153418873	1	Promoter	0	ENSG00000055147	FAM114A2	family with sequence similarity 114 member A2
chr1	101360275	101361866	1	Promoter	0	ENSG00000162695	SLC30A7	solute carrier family 30 member 7
chr7	112429588	112430752	1	Promoter	0	ENSG00000146802	TMEM168	transmembrane protein 168
chr1	98552146	98552809	1	Distal Intergenic	-36897	ENSG00000225206	MIR137HG	MIR137 host gene
chr1	148240982	148242188	1	Intron (uc001eqe.3/728841, intron 1 of 13)	16301	ENSG00000270629	NBPF14	NBPF member 14
chr7	120590446	120591393	1	Promoter	0	ENSG00000071243	ING3	inhibitor of growth family member 3
chr12	23237170	23237928	1	Intron (uc001rfu.1/uc001rfu.1, intron 8 of 8)	459094	ENSG00000139163	ETNK1	ethanolamine kinase 1
chr5	159332431	159333083	1	Distal Intergenic	-10657	ENSG00000170214	ADRA1B	adrenoceptor alpha 1B
chr8	64144150	64144782	1	Distal Intergenic	62588	ENSG00000185728	YTHDF3	YTH N6-methyladenosine RNA binding protein 3
chr7	7679950	7680759	1	Promoter	0	ENSG00000219545	UMAD1	UBAP1-MVB12-associated (UMA) domain containing 1
chr5	145561843	145562768	1	Promoter	0	ENSG00000133706	LARS	leucyl-tRNA synthetase
chr12	30848692	30849103	1	Promoter	0	ENSG00000133704	IPO8	importin 8
chr18	9422751	9423233	1	Distal Intergenic	-51774	ENSG00000017797	RALBP1	ralA binding protein 1
chr7	7900883	7901395	1	Intron (uc011jxf.2/729852, intron 3 of 3)	-106979	ENSG00000106415	GLCCI1	glucocorticoid induced 1
chr5	172882123	172882737	1	Distal Intergenic	-123909	ENSG00000253955	LOC285593	uncharacterized LOC285593
chr18	8125170	8125505	1	Intron (uc002knn.4/5797, intron 13 of 30)	178241	ENSG00000173482	PTPRM	protein tyrosine phosphatase, receptor type M
chr11	22850839	22851738	1	Promoter	0	ENSG00000198168	SVIP	small VCP interacting protein
chr8	131495527	131495835	1	Distal Intergenic	-39621	ENSG00000153317	ASAP1	ArfGAP with SH3 domain, ankyrin repeat and PH domain 1
chr3	27577363	27577562	1	Distal Intergenic	-51452	ENSG00000033867	SLC4A7	solute carrier family 4 member 7
chr2	37762956	37763388	1	Distal Intergenic	135954	ENSG00000163171	CDC42EP3	CDC42 effector protein 3
chr11	124351655	124352109	1	Distal Intergenic	-40674	ENSG00000197125	OR8B8	olfactory receptor family 8 subfamily B member 8
chr4	4542828	4543264	1	Promoter	511	ENSG00000168818	STX18	syntaxin 18
chr12	16034867	16035779	1	Promoter	0	ENSG00000023734	STRAP	serine/threonine kinase receptor associated protein
chr11	124041713	124041938	1	Distal Intergenic	-53460	ENSG00000181214	OR8G2P	olfactory receptor family 8 subfamily G member 2 pseudogene
chr7	16169441	16169767	1	Intron (uc010ktx.2/729920, intron 9 of 9)	-80344	ENSG00000229688	ISPD-AS1	ISPD antisense RNA 1
chr12	38450534	38451392	1	Distal Intergenic	-259165	ENSG00000175548	ALG10B	ALG10B, alpha-1,2-glucosyltransferase
chr5	147100867	147101373	1	Intron (uc003loq.2/9832, intron 1 of 20)	61038	ENSG00000176049	JAKMIP2	janus kinase and microtubule interacting protein 2
chr10	18279325	18279666	1	Intron (uc001ipn.2/221074, intron 7 of 11)	19825	ENSG00000226083	SLC39A12-AS1	SLC39A12 antisense RNA 1
chr7	120223907	120224246	1	Intron (uc003vjj.1/3751, intron 1 of 5)	229968	ENSG00000106025	TSPAN12	tetraspanin 12
chr4	15695939	15696373	1	Distal Intergenic	-8200	ENSG00000109743	BST1	bone marrow stromal cell antigen 1
chr1	70819739	70820817	1	Promoter	0	ENSG00000197568	HHLA3	HERV-H LTR-associating 3
chr2	78769002	78769407	1	Exon (uc002snv.4/uc002snv.4, exon 1 of 3)	-483405	ENSG00000143954	REG3G	regenerating family member 3 gamma
chr7	86974357	86975126	1	Promoter	0	ENSG00000182165	TP53TG1	TP53 target 1
chr20	10287713	10287967	1	3' UTR	-87559	ENSG00000227906	SNAP25-AS1	SNAP25 antisense RNA 1
chrX	130712593	130713212	1	Promoter	0	ENSG00000147255	IGSF1	immunoglobulin superfamily member 1
chr1	64386083	64386756	1	Intron (uc001dbi.4/4919, intron 1 of 6)	146393	ENSG00000185483	ROR1	receptor tyrosine kinase like orphan receptor 1
chr14	80891926	80892370	1	Intron (uc001xuw.1/100628307, intron 8 of 8)	-194529	ENSG00000211448	DIO2	iodothyronine deiodinase 2
chr8	89129683	89129951	1	Intron (uc003yeb.4/4325, intron 5 of 9)	209766	ENSG00000156103	MMP16	matrix metallopeptidase 16
chr8	59713959	59714405	1	Distal Intergenic	-141555	ENSG00000035681	NSMAF	neutral sphingomyelinase activation associated factor
chr8	79120280	79120670	1	Distal Intergenic	-307666	ENSG00000171033	PKIA	cAMP-dependent protein kinase inhibitor alpha
chr5	119940537	119941001	1	Intron (uc003ksp.3/51334, intron 2 of 2)	-11831	ENSG00000184838	PRR16	proline rich 16
chr7	124569567	124570290	1	Promoter	0	ENSG00000128513	POT1	protection of telomeres 1
chr1	218669914	218670388	1	Distal Intergenic	-150894	ENSG00000232480	TGFB2-AS1	TGFB2 antisense RNA 1 (head to head)
chr11	128366596	128367595	1	Intron (uc009zcg.2/2113, intron 1 of 6)	24610	ENSG00000134954	ETS1	ETS proto-oncogene 1, transcription factor
chr7	148935194	148935415	1	Distal Intergenic	-1327	ENSG00000170260	ZNF212	zinc finger protein 212
chr2	40629061	40629397	1	Intron (uc002rrx.3/6546, intron 1 of 9)	28047	ENSG00000183023	SLC8A1	solute carrier family 8 member A1
chr14	89290583	89291405	1	Promoter	0	ENSG00000165533	TTC8	tetratricopeptide repeat domain 8
chr3	173113262	173113606	1	Distal Intergenic	-2638	ENSG00000169760	NLGN1	neuroligin 1
chr8	65731408	65731788	1	Distal Intergenic	-20060	ENSG00000172817	CYP7B1	cytochrome P450 family 7 subfamily B member 1
chr12	3000398	3000759	1	Promoter	365	ENSG00000078246	TULP3	tubby like protein 3
chr7	14029247	14029653	1	Promoter	0	ENSG00000006468	ETV1	ETS variant 1
chr19	30521097	30521435	1	Distal Intergenic	44996	ENSG00000105176	URI1	URI1, prefoldin like chaperone
chr12	40372227	40372635	1	Intron (uc010skm.2/114134, intron 3 of 9)	-106464	ENSG00000151229	SLC2A13	solute carrier family 2 member 13
chr5	154465154	154465505	1	Distal Intergenic	71894	ENSG00000226650	KIF4B	kinesin family member 4B
chr5	171381337	171382300	1	Intron (uc011dey.1/23291, intron 1 of 12)	41691	ENSG00000072803	FBXW11	F-box and WD repeat domain containing 11
chr10	17271693	17272950	1	Exon (uc001iou.2/7431, exon 2 of 10)	1435	ENSG00000026025	VIM	vimentin
chr7	116772430	116773116	1	Intron (uc003vin.3/7982, intron 6 of 15)	12498	ENSG00000226367	ST7-AS2	ST7 antisense RNA 2
chr11	118122797	118123212	1	Promoter	0	ENSG00000160588	MPZL3	myelin protein zero like 3
chr8	97273511	97274481	1	Promoter	0	ENSG00000156469	MTERF3	mitochondrial transcription termination factor 3
chr7	111846208	111847023	1	Promoter	0	ENSG00000198839	ZNF277	zinc finger protein 277
chr9	74764082	74764342	1	Promoter	0	ENSG00000119125	GDA	guanine deaminase
chr20	13975665	13976359	1	Promoter	0	ENSG00000172264	MACROD2	MACRO domain containing 2
chr7	124632791	124633510	1	Intron (uc003vlp.3/uc003vlp.3, intron 2 of 7)	-62754	ENSG00000128513	POT1	protection of telomeres 1
chr2	10045601	10045815	1	Intron (uc010exc.2/9014, intron 9 of 11)	-45977	ENSG00000134317	GRHL1	grainyhead like transcription factor 1
chr11	104322686	104323605	1	Distal Intergenic	-287659	ENSG00000170962	PDGFD	platelet derived growth factor D
chr8	96478428	96478822	1	Intron (uc022ayl.1/100616530, intron 3 of 5)	-196966	ENSG00000156172	C8orf37	chromosome 8 open reading frame 37
chr7	2842781	2843063	1	Intron (uc003smt.3/2768, intron 2 of 4)	11830	ENSG00000146535	GNA12	G protein subunit alpha 12
chr19	56825882	56826978	1	Promoter	0	ENSG00000131848	ZSCAN5A	zinc finger and SCAN domain containing 5A
chr2	3583454	3584269	1	Distal Intergenic	21610	ENSG00000171865	RNASEH1	ribonuclease H1
chr11	18547983	18548902	1	Promoter	0	ENSG00000074319	TSG101	tumor susceptibility 101
chr7	96634586	96634945	1	Promoter	-345	ENSG00000006377	DLX6	distal-less homeobox 6
chr5	74332903	74333391	1	Distal Intergenic	-6179	ENSG00000176928	GCNT4	glucosaminyl (N-acetyl) transferase 4, core 2
chr7	140326148	140326521	1	Intron (uc003vvw.3/27147, intron 1 of 18)	14055	ENSG00000146966	DENND2A	DENN domain containing 2A
chr19	57831605	57832342	1	Promoter	0	ENSG00000178229	ZNF543	zinc finger protein 543
chrX	149369145	149369636	1	Intron (uc004fea.2/100272228, intron 10 of 13)	-26603	ENSG00000252454	MIR2114	microRNA 2114
chr4	26322114	26322763	1	Promoter	0	ENSG00000168214	RBPJ	recombination signal binding protein for immunoglobulin kappa J region
chr1	210046453	210047119	1	Distal Intergenic	45141	ENSG00000117597	UTP25	UTP25, small subunit processor component
chr8	75493770	75494315	1	Distal Intergenic	-17786	ENSG00000254349	MIR2052HG	MIR2052 host gene
chr8	72170441	72170642	1	Intron (uc003xyr.4/2138, intron 10 of 15)	98337	ENSG00000104313	EYA1	EYA transcriptional coactivator and phosphatase 1
chr2	178483117	178484006	1	Promoter	0	ENSG00000197557	TTC30A	tetratricopeptide repeat domain 30A
chrX	139014619	139015961	1	Distal Intergenic	-8229	ENSG00000207633	MIR505	microRNA 505
chr3	185080690	185081314	1	Promoter	0	ENSG00000073803	MAP3K13	mitogen-activated protein kinase kinase kinase 13
chr4	61477191	61478137	1	Distal Intergenic	-588837	ENSG00000150471	ADGRL3	adhesion G protein-coupled receptor L3
chr4	120987541	120988682	1	Promoter	0	ENSG00000164109	MAD2L1	mitotic arrest deficient 2 like 1
chr8	103766381	103766723	1	Distal Intergenic	-98398	ENSG00000155090	KLF10	Kruppel like factor 10
chr12	4757633	4758615	1	Promoter	0	ENSG00000111254	AKAP3	A-kinase anchoring protein 3
chr2	196425840	196426253	1	Distal Intergenic	-95279	ENSG00000196950	SLC39A10	solute carrier family 39 member 10
chr3	189042351	189042972	1	Distal Intergenic	-83968	ENSG00000230115	TPRG1-AS2	TPRG1 antisense RNA 2
chr3	186856932	186857767	1	Promoter	0	ENSG00000163923	RPL39L	ribosomal protein L39 like
chr8	134954830	134955544	1	Distal Intergenic	-370647	ENSG00000008513	ST3GAL1	ST3 beta-galactoside alpha-2,3-sialyltransferase 1
chr10	134261255	134262133	1	3' UTR	2541	ENSG00000180066	C10orf91	chromosome 10 open reading frame 91 (putative)
chr1	169336803	169337567	1	Promoter	0	ENSG00000143156	NME7	NME/NM23 family member 7
chrX	148592726	148593070	1	Intron (uc010nsu.2/3423, intron 1 of 2)	-5842	ENSG00000010404	IDS	iduronate 2-sulfatase
chr1	72749129	72749709	1	Promoter	-724	ENSG00000172260	NEGR1	neuronal growth regulator 1
chr3	180397065	180398104	1	Promoter	0	ENSG00000284862	CCDC39	coiled-coil domain containing 39
chr2	189866850	189867173	1	Exon (uc002uqj.1/1281, exon 35 of 51)	6494	ENSG00000284180	MIR3606	microRNA 3606
chr18	11857146	11857878	1	Promoter	0	ENSG00000141404	GNAL	G protein subunit alpha L
chrX	140314826	140315216	1	Distal Intergenic	21430	ENSG00000198573	SPANXC	SPANX family member C
chr9	125693274	125694411	1	Promoter	0	ENSG00000171448	ZBTB26	zinc finger and BTB domain containing 26
chr8	107257930	107258636	1	Distal Intergenic	-23770	ENSG00000164830	OXR1	oxidation resistance 1
chr4	48129839	48130471	1	Intron (uc003gxx.4/7294, intron 1 of 14)	5802	ENSG00000074966	TXK	TXK tyrosine kinase
chr3	165290028	165290674	1	Distal Intergenic	264579	ENSG00000114200	BCHE	butyrylcholinesterase
chr2	198669034	198669842	1	Promoter	0	ENSG00000115896	PLCL1	phospholipase C like 1 (inactive)
chr13	67804404	67805422	1	Promoter	0	ENSG00000184226	PCDH9	protocadherin 9
chr8	132869027	132869616	1	Distal Intergenic	-46740	ENSG00000132294	EFR3A	EFR3 homolog A
chr1	95113770	95114137	1	Distal Intergenic	-106357	ENSG00000117525	F3	coagulation factor III, tissue factor
chr8	110551637	110552683	1	Promoter	0	ENSG00000147654	EBAG9	estrogen receptor binding site associated, antigen, 9
chr2	81708263	81708977	1	Distal Intergenic	892085	ENSG00000066032	CTNNA2	catenin alpha 2
chrX	149857293	149858001	1	Distal Intergenic	-3434	ENSG00000063601	MTMR1	myotubularin related protein 1
chr12	113658583	113659465	1	Promoter	0	ENSG00000166578	IQCD	IQ motif containing D
chr3	182336783	182337313	1	Distal Intergenic	-132633	ENSG00000241098	LINC01994	long intergenic non-protein coding RNA 1994
chr7	56118828	56119855	1	Promoter	0	ENSG00000146733	PSPH	phosphoserine phosphatase
chr8	42749408	42749857	1	Intron (uc011lcx.2/81790, intron 1 of 5)	1561	ENSG00000284062	MIR4469	microRNA 4469
chr1	81640449	81641068	1	Distal Intergenic	-130777	ENSG00000117114	ADGRL2	adhesion G protein-coupled receptor L2
chr2	19387039	19387547	1	Distal Intergenic	-160643	ENSG00000266738	MIR4757	microRNA 4757
chr1	75118186	75118886	1	Intron (uc001dgg.3/127254, intron 1 of 14)	-17648	ENSG00000178965	ERICH3	glutamate rich 3
chr1	47779644	47780273	1	Promoter	0	ENSG00000123473	STIL	STIL, centriolar assembly protein
chr17	16341838	16342423	1	Promoter	0	ENSG00000175061	LRRC75A-AS1	LRRC75A antisense RNA 1
chr10	45745068	45745798	1	Distal Intergenic	57217	ENSG00000256574	OR13A1	olfactory receptor family 13 subfamily A member 1
chr8	72165836	72166152	1	Intron (uc003xyr.4/2138, intron 10 of 15)	102827	ENSG00000104313	EYA1	EYA transcriptional coactivator and phosphatase 1
chr7	112758502	112759053	1	Promoter	0	ENSG00000214194	SMIM30	small integral membrane protein 30
chr5	130647952	130648720	1	Intron (uc003kvh.3/56990, intron 1 of 4)	48250	ENSG00000158985	CDC42SE2	CDC42 small effector 2
chr18	8425317	8425776	1	Distal Intergenic	-58285	ENSG00000266149	LOC100192426	uncharacterized LOC100192426
chr8	32189052	32189554	1	Intron (uc022ats.1/3084, intron 1 of 10)	-108708	ENSG00000254049	NRG1-IT3	NRG1 intronic transcript 3
chr5	106553314	106553743	1	Distal Intergenic	452853	ENSG00000184349	EFNA5	ephrin A5
chr3	190122515	190122880	1	Exon (uc003fsi.3/10686, exon 3 of 5)	16854	ENSG00000113946	CLDN16	claudin 16
chr5	148290257	148290566	1	Intron (uc003lpp.1/79628, intron 20 of 26)	84101	ENSG00000169252	ADRB2	adrenoceptor beta 2
chr1	62190658	62191266	1	Promoter	0	ENSG00000162604	TM2D1	TM2 domain containing 1
chr7	149052272	149053189	1	Exon (uc022aoz.1/uc022aoz.1, exon 1 of 1)	69900	ENSG00000244560	LOC155060	AI894139 pseudogene
chr18	41921540	41922421	1	Intron (uc002lax.3/uc002lax.3, intron 2 of 4)	-337717	ENSG00000152217	SETBP1	SET binding protein 1
chr5	89854240	89854947	1	Promoter	0	ENSG00000164199	ADGRV1	adhesion G protein-coupled receptor V1
chr3	135626606	135627491	1	Distal Intergenic	-57024	ENSG00000073711	PPP2R3A	protein phosphatase 2 regulatory subunit B''alpha
chr4	48175457	48176001	1	Intron (uc003gxz.3/7006, intron 3 of 17)	-39184	ENSG00000074966	TXK	TXK tyrosine kinase
chr2	69198774	69199253	1	Distal Intergenic	-2452	ENSG00000169605	GKN1	gastrokine 1
chr2	30441611	30441933	1	Distal Intergenic	-12464	ENSG00000213626	LBH	limb bud and heart development
chr2	191844721	191845115	1	Intron (uc021vue.1/6772, intron 17 of 22)	33289	ENSG00000115415	STAT1	signal transducer and activator of transcription 1
chr5	148504974	148505421	1	Distal Intergenic	-15633	ENSG00000173210	ABLIM3	actin binding LIM protein family member 3
chr18	7452458	7452925	1	Distal Intergenic	-114389	ENSG00000173482	PTPRM	protein tyrosine phosphatase, receptor type M
chr8	91782339	91783003	1	Intron (uc003yeo.2/169200, intron 1 of 5)	20856	ENSG00000180694	TMEM64	transmembrane protein 64
chr4	38190115	38190837	1	Distal Intergenic	68540	ENSG00000065882	TBC1D1	TBC1 domain family member 1
chr5	140383610	140384181	1	Intron (uc003lha.2/56147, intron 3 of 3)	37258	ENSG00000243232	PCDHAC2	protocadherin alpha subfamily C, 2
chr2	676633	677656	1	Promoter	0	ENSG00000151353	TMEM18	transmembrane protein 18
chr7	56142032	56142348	1	Exon (uc011kcv.2/25870, exon 5 of 9)	9069	ENSG00000164776	PHKG1	phosphorylase kinase catalytic subunit gamma 1
chr7	158610995	158611883	1	Promoter	0	ENSG00000117868	ESYT2	extended synaptotagmin 2
chr8	41009073	41009477	1	Distal Intergenic	157513	ENSG00000104332	SFRP1	secreted frizzled related protein 1
chr3	159590127	159590540	1	Intron (uc003fcq.2/100505385, intron 6 of 10)	32477	ENSG00000151967	SCHIP1	schwannomin interacting protein 1
chr6	117866229	117866632	1	Intron (uc003pxr.1/285761, intron 13 of 14)	5811	ENSG00000164465	DCBLD1	discoidin, CUB and LCCL domain containing 1
chr1	146555858	146556705	1	Distal Intergenic	29223	NA	NBPF13P	NBPF member 13, pseudogene
chr20	19796147	19796549	1	Distal Intergenic	-70616	ENSG00000132669	RIN2	Ras and Rab interactor 2
chr7	14030691	14031387	1	Promoter	0	ENSG00000006468	ETV1	ETS variant 1
chr14	88851647	88852463	1	Promoter	0	ENSG00000042317	SPATA7	spermatogenesis associated 7
chr12	1583809	1584137	1	Intron (uc001qiz.2/23085, intron 19 of 19)	-25520	ENSG00000249628	LINC00942	long intergenic non-protein coding RNA 942
chr7	102516215	102516665	1	Intron (uc010liq.1/222235, intron 6 of 7)	-36679	ENSG00000128606	LRRC17	leucine rich repeat containing 17
chr5	143549890	143550585	1	Promoter	0	ENSG00000183775	KCTD16	potassium channel tetramerization domain containing 16
chr7	137686253	137687293	1	Promoter	0	ENSG00000182158	CREB3L2	cAMP responsive element binding protein 3 like 2
chr19	37288102	37288738	1	Promoter	0	ENSG00000267254	ZNF790-AS1	ZNF790 antisense RNA 1
chr15	83954841	83955252	1	Distal Intergenic	-1373	ENSG00000169594	BNC1	basonuclin 1
chr7	16954966	16955422	1	Distal Intergenic	-33353	ENSG00000173467	AGR3	anterior gradient 3, protein disulphide isomerase family member
chr17	15549332	15549680	1	Intron (uc002gor.1/10626, intron 1 of 16)	-3107	ENSG00000221926	TRIM16	tripartite motif containing 16
chr5	114701901	114702366	1	Distal Intergenic	-69443	ENSG00000164221	CCDC112	coiled-coil domain containing 112
chr12	1799714	1800372	1	Promoter	0	ENSG00000006831	ADIPOR2	adiponectin receptor 2
chr3	186904589	186905250	1	Distal Intergenic	-10024	ENSG00000175077	RTP1	receptor transporter protein 1
chr10	5895418	5895832	1	Exon (uc021pmn.1/uc021pmn.1, exon 1 of 1)	-35703	ENSG00000134452	FBH1	F-box DNA helicase 1
chr5	149318530	149318954	1	Intron (uc003lrg.4/5145, intron 1 of 21)	5402	ENSG00000132915	PDE6A	phosphodiesterase 6A
chr18	12640315	12640897	1	Intron (uc010wzw.2/56907, intron 1 of 15)	-3976	ENSG00000134278	SPIRE1	spire type actin nucleation factor 1
chr1	32028392	32028854	1	Distal Intergenic	-13232	ENSG00000142910	TINAGL1	tubulointerstitial nephritis antigen like 1
chr12	43150615	43151190	1	Distal Intergenic	-167043	ENSG00000139174	PRICKLE1	prickle planar cell polarity protein 1
chr20	11367720	11368333	1	Distal Intergenic	-113689	NA	LOC339593	uncharacterized LOC339593
chr5	101631908	101632431	1	Promoter	0	ENSG00000173930	SLCO4C1	solute carrier organic anion transporter family member 4C1
chr3	174868528	174869252	1	Intron (uc003fit.3/254827, intron 2 of 13)	26332	ENSG00000177694	NAALADL2	N-acetylated alpha-linked acidic dipeptidase like 2
chr2	178262283	178262565	1	Intron (uc002ull.2/8540, intron 1 of 19)	4514	ENSG00000018510	AGPS	alkylglycerone phosphate synthase
chr3	18336400	18337376	1	Distal Intergenic	129453	ENSG00000182568	SATB1	SATB homeobox 1
chr12	118810376	118811129	1	Promoter	0	ENSG00000135090	TAOK3	TAO kinase 3
chr10	25350999	25351822	1	Promoter	0	ENSG00000151023	ENKUR	enkurin, TRPC channel interacting protein
chr3	186938080	186938294	1	Intron (uc003frh.2/5648, intron 15 of 15)	22806	ENSG00000175077	RTP1	receptor transporter protein 1
chr2	190295157	190295641	1	Distal Intergenic	-10518	ENSG00000115368	WDR75	WD repeat domain 75
chr7	57747475	57747674	1	Distal Intergenic	237592	ENSG00000182111	ZNF716	zinc finger protein 716
chr18	49140373	49140712	1	Distal Intergenic	221961	ENSG00000227115	LINC01630	long intergenic non-protein coding RNA 1630
chr19	23577845	23578547	1	Promoter	0	ENSG00000167232	ZNF91	zinc finger protein 91
chr8	99847194	99847510	1	Intron (uc003yio.4/6788, intron 3 of 12)	-9285	ENSG00000104375	STK3	serine/threonine kinase 3
chr8	89339562	89340047	1	Promoter	0	ENSG00000156103	MMP16	matrix metallopeptidase 16
chr4	11545246	11545610	1	Distal Intergenic	-114709	ENSG00000002587	HS3ST1	heparan sulfate-glucosamine 3-sulfotransferase 1
chr3	85007690	85008297	1	Promoter	0	ENSG00000175161	CADM2	cell adhesion molecule 2
chr18	11807793	11808340	1	Intron (uc002kqc.3/2774, intron 4 of 11)	-43049	ENSG00000255112	CHMP1B	charged multivesicular body protein 1B
chr6	16131238	16131480	1	Intron (uc003nbq.3/29116, intron 2 of 6)	1921	ENSG00000007944	MYLIP	myosin regulatory light chain interacting protein
chr3	156806433	156807454	1	Promoter	-216	ENSG00000241135	LINC00881	long intergenic non-protein coding RNA 881
chr13	111522293	111522993	1	Promoter	0	ENSG00000255874	LINC00346	long intergenic non-protein coding RNA 346
chr4	17811961	17813091	1	Promoter	0	ENSG00000163257	DCAF16	DDB1 and CUL4 associated factor 16
chr2	187699230	187699504	1	Intron (uc002upu.1/151112, intron 5 of 8)	14393	ENSG00000163012	ZSWIM2	zinc finger SWIM-type containing 2
chr8	62626618	62627578	1	Promoter	0	ENSG00000264408	MIR4470	microRNA 4470
chr18	9869877	9870162	1	Distal Intergenic	-15561	ENSG00000168454	TXNDC2	thioredoxin domain containing 2
chr7	140714400	140715172	1	Promoter	0	ENSG00000090263	MRPS33	mitochondrial ribosomal protein S33
chr1	90376404	90376645	1	Intron (uc001dnm.3/55144, intron 2 of 2)	83880	NA	GEMIN8P4	gem nuclear organelle associated protein 8 pseudogene 4
chr2	164204617	164205021	1	Distal Intergenic	387492	ENSG00000182263	FIGN	fidgetin, microtubule severing factor
chr1	111506423	111506992	1	Promoter	0	ENSG00000121931	LRIF1	ligand dependent nuclear receptor interacting factor 1
chr7	13919713	13920255	1	Distal Intergenic	104890	ENSG00000006468	ETV1	ETS variant 1
chr8	134780957	134781728	1	Distal Intergenic	-196774	ENSG00000008513	ST3GAL1	ST3 beta-galactoside alpha-2,3-sialyltransferase 1
chr9	90794976	90795268	1	Distal Intergenic	-45076	ENSG00000177910	SPATA31C2	SPATA31 subfamily C member 2
chr1	86077553	86077938	1	Distal Intergenic	31109	ENSG00000142871	CYR61	cysteine rich angiogenic inducer 61
chr12	21810253	21811241	1	Promoter	0	ENSG00000111716	LDHB	lactate dehydrogenase B
chr1	183440242	183441720	1	Promoter	0	ENSG00000232860	SMG7-AS1	SMG7 antisense RNA 1
chr2	9144919	9145314	1	Distal Intergenic	-1043	ENSG00000143797	MBOAT2	membrane bound O-acyltransferase domain containing 2
chr1	103345194	103345552	1	Exon (uc001duk.3/1301, exon 63 of 64)	151248	ENSG00000060718	COL11A1	collagen type XI alpha 1 chain
chr5	121498772	121500084	1	Intron (uc021ycz.1/100505841, intron 1 of 2)	2901	ENSG00000250803	LOC100505841	zinc finger protein 474-like
chr3	167452287	167453652	1	Promoter	0	ENSG00000114209	PDCD10	programmed cell death 10
chr8	62671838	62673075	1	Exon (uc003xut.3/uc003xut.3, exon 2 of 2)	44491	ENSG00000264408	MIR4470	microRNA 4470
chr3	189721446	189721892	1	Intron (uc011bsk.2/55214, intron 1 of 14)	117016	ENSG00000090530	P3H2	prolyl 3-hydroxylase 2
chr7	94287035	94288010	1	Intron (uc003uno.3/23089, intron 1 of 2)	1353	ENSG00000242265	PEG10	paternally expressed 10
chr1	149223281	149224799	1	Distal Intergenic	-54677	NA	LINC02591	long intergenic non-protein coding RNA 2591
chr4	188157726	188157966	1	Distal Intergenic	268801	ENSG00000250658	LOC339975	uncharacterized LOC339975
chr8	96280876	96282394	1	Promoter	0	ENSG00000253773	C8orf37-AS1	C8orf37 antisense RNA 1
chr11	94226684	94227703	1	Promoter	0	ENSG00000020922	MRE11	MRE11 homolog, double strand break repair nuclease
chr5	140900476	140901286	1	Intron (uc011dbd.2/1729, intron 3 of 4)	4742	ENSG00000131504	DIAPH1	diaphanous related formin 1
chr3	189983547	189984271	1	Distal Intergenic	55964	ENSG00000163347	CLDN1	claudin 1
chr5	180596513	180597104	1	Exon (uc021yjv.1/uc021yjv.1, exon 1 of 1)	14570	ENSG00000182613	OR2V2	olfactory receptor family 2 subfamily V member 2
chr6	55733561	55734182	1	Intron (uc003pcq.3/653, intron 1 of 6)	6193	ENSG00000112175	BMP5	bone morphogenetic protein 5
chr12	14923753	14924259	1	Promoter	0	ENSG00000197837	HIST4H4	histone cluster 4 H4
chr8	107281993	107282981	1	Promoter	0	ENSG00000164830	OXR1	oxidation resistance 1
chr7	121170251	121170894	1	Distal Intergenic	-133829	ENSG00000196937	FAM3C	family with sequence similarity 3 member C
chr12	22777639	22778521	1	Promoter	0	ENSG00000139163	ETNK1	ethanolamine kinase 1
chr8	95834897	95835955	1	Promoter	0	ENSG00000164941	INTS8	integrator complex subunit 8
chr5	175815489	175816509	1	Promoter	0	ENSG00000146066	HIGD2A	HIG1 hypoxia inducible domain family member 2A
chr8	135724693	135725885	1	Promoter	0	ENSG00000066827	ZFAT	zinc finger and AT-hook domain containing
chr18	9474858	9475699	1	Promoter	0	ENSG00000017797	RALBP1	ralA binding protein 1
chr7	25164772	25165437	1	Promoter	0	ENSG00000172115	CYCS	cytochrome c, somatic
chr19	57946416	57947311	1	Promoter	0	ENSG00000186230	ZNF749	zinc finger protein 749
chr1	110880877	110882193	1	Promoter	0	ENSG00000227963	RBM15-AS1	RBM15 antisense RNA 1
chr18	11947188	11947951	1	Distal Intergenic	-33476	ENSG00000141401	IMPA2	inositol monophosphatase 2
chr1	183604424	183605498	1	Promoter	0	ENSG00000162704	ARPC5	actin related protein 2/3 complex subunit 5
chr7	7950985	7951326	1	Distal Intergenic	-57048	ENSG00000106415	GLCCI1	glucocorticoid induced 1
chr12	38543145	38543603	1	Distal Intergenic	-166954	ENSG00000175548	ALG10B	ALG10B, alpha-1,2-glucosyltransferase
chr5	180633691	180634973	1	Exon (uc021ykc.1/uc021ykc.1, exon 1 of 1)	-1514	ENSG00000146054	TRIM7	tripartite motif containing 7
chr3	182129744	182130258	1	Distal Intergenic	73892	ENSG00000241098	LINC01994	long intergenic non-protein coding RNA 1994
chr2	53814114	53814386	1	Distal Intergenic	113286	ENSG00000115239	ASB3	ankyrin repeat and SOCS box containing 3
chr21	40159433	40160141	1	Distal Intergenic	-14032	ENSG00000223806	LINC00114	long intergenic non-protein coding RNA 114
chr10	8407871	8408749	1	Distal Intergenic	311204	ENSG00000107485	GATA3	GATA binding protein 3
chr5	123964515	123965137	1	Distal Intergenic	15217	ENSG00000168916	ZNF608	zinc finger protein 608
chr1	222131411	222131898	1	Distal Intergenic	-215895	ENSG00000143507	DUSP10	dual specificity phosphatase 10
chr5	60240746	60241748	1	Promoter	0	ENSG00000049167	ERCC8	ERCC excision repair 8, CSA ubiquitin ligase complex subunit
chr5	180614598	180615646	1	Exon (uc021yjy.1/uc021yjy.1, exon 1 of 1)	12284	ENSG00000146054	TRIM7	tripartite motif containing 7
chr5	168006042	168007042	1	Promoter	0	ENSG00000120137	PANK3	pantothenate kinase 3
chr5	33934839	33935089	1	Distal Intergenic	-1402	ENSG00000182631	RXFP3	relaxin family peptide receptor 3
chr11	56839944	56840562	1	Distal Intergenic	34935	ENSG00000283307	OR5AK4P	olfactory receptor family 5 subfamily AK member 4 pseudogene
chr9	93517802	93518374	1	Distal Intergenic	-45638	ENSG00000165025	SYK	spleen associated tyrosine kinase
chr1	205600453	205601448	1	Promoter	552	ENSG00000158711	ELK4	ELK4, ETS transcription factor
chr9	92279914	92280176	1	Exon (uc004aqs.2/100129066, exon 2 of 6)	25216	ENSG00000237372	UNQ6494	uncharacterized LOC100129066
chr1	208011844	208012271	1	Distal Intergenic	20120	NA	LOC148696	uncharacterized LOC148696
chr5	38601924	38602269	1	Intron (uc003jlj.3/uc003jlj.3, intron 2 of 8)	-6417	ENSG00000113594	LIFR	LIF receptor alpha
chr1	151253698	151254892	1	Promoter	0	ENSG00000143373	ZNF687	zinc finger protein 687
chr3	195426775	195427040	1	Promoter	503	ENSG00000207650	MIR570	microRNA 570
chr3	195443727	195443926	1	Distal Intergenic	-3827	ENSG00000176945	MUC20	mucin 20, cell surface associated
chr1	228148797	228149039	1	Distal Intergenic	-13121	ENSG00000143816	WNT9A	Wnt family member 9A
chr6	99460842	99461468	1	Distal Intergenic	-64993	ENSG00000112234	FBXL4	F-box and leucine rich repeat protein 4
chr1	225641914	225642168	1	Distal Intergenic	-25357	ENSG00000143815	LBR	lamin B receptor
chr2	20313810	20314010	1	Distal Intergenic	-62021	ENSG00000068697	LAPTM4A	lysosomal protein transmembrane 4 alpha
chr10	133879048	133879772	1	Distal Intergenic	-38541	ENSG00000188385	JAKMIP3	Janus kinase and microtubule interacting protein 3
chr17	15796395	15796804	1	Distal Intergenic	-51427	ENSG00000170425	ADORA2B	adenosine A2b receptor
chr12	10902729	10903052	1	Distal Intergenic	-26776	ENSG00000060138	YBX3	Y-box binding protein 3
chr5	33401540	33402159	1	Distal Intergenic	-38643	ENSG00000113407	TARS	threonyl-tRNA synthetase
chr2	205317191	205317605	1	Distal Intergenic	-92911	ENSG00000116117	PARD3B	par-3 family cell polarity regulator beta
chr5	32713984	32714438	1	Intron (uc010iuo.3/4883, intron 1 of 5)	2546	ENSG00000113389	NPR3	natriuretic peptide receptor 3
chr1	223858238	223858718	1	Distal Intergenic	-4802	ENSG00000203697	CAPN8	calpain 8
chr6	88498936	88499828	1	Intron (uc003pmm.3/uc003pmm.3, intron 2 of 4)	-86951	ENSG00000135334	AKIRIN2	akirin 2
chr11	70048906	70049639	1	Promoter	0	ENSG00000168040	FADD	Fas associated via death domain
chr3	72031581	72032334	1	Distal Intergenic	-168074	ENSG00000243083	LINC00870	long intergenic non-protein coding RNA 870
chr8	122755118	122755709	1	Distal Intergenic	-101488	ENSG00000170961	HAS2	hyaluronan synthase 2
chr1	206671948	206672316	1	Distal Intergenic	-8563	ENSG00000266094	RASSF5	Ras association domain family member 5
chr6	168231313	168231940	1	Intron (uc003qwb.1/4301, intron 1 of 27)	2998	ENSG00000130396	AFDN	afadin, adherens junction formation factor
chr18	3246066	3246363	1	Distal Intergenic	-1165	ENSG00000101608	MYL12A	myosin light chain 12A
chr11	70994974	70995447	1	Distal Intergenic	-59132	ENSG00000162105	SHANK2	SH3 and multiple ankyrin repeat domains 2
chr1	211878742	211879402	1	Distal Intergenic	-29770	ENSG00000117650	NEK2	NIMA related kinase 2
chr5	34499204	34499754	1	Distal Intergenic	-156679	ENSG00000039560	RAI14	retinoic acid induced 14
chr1	151811966	151812767	1	Promoter	266	ENSG00000225556	C2CD4D	C2 calcium dependent domain containing 4D
chr11	69914133	69914412	1	Distal Intergenic	-9996	ENSG00000131620	ANO1	anoctamin 1
chr6	155545095	155545606	1	Intron (uc003qqb.3/26230, intron 17 of 28)	6998	ENSG00000146426	TIAM2	T cell lymphoma invasion and metastasis 2
chr5	22596588	22596843	1	Intron (uc003jgk.2/1010, intron 1 of 14)	256888	ENSG00000154162	CDH12	cadherin 12
chr2	157256479	157257818	1	Exon (uc021vrj.1/uc021vrj.1, exon 1 of 1)	-34147	ENSG00000115159	GPD2	glycerol-3-phosphate dehydrogenase 2
chr2	191334555	191334907	1	Promoter	337	ENSG00000151690	MFSD6	major facilitator superfamily domain containing 6
chr1	12633878	12634328	1	Intron (uc001aub.3/9249, intron 4 of 5)	21778	ENSG00000162496	DHRS3	dehydrogenase/reductase 3
chr6	134757176	134757859	1	Promoter	-995	ENSG00000236700	LINC01010	long intergenic non-protein coding RNA 1010
chr10	116474125	116474562	1	Intron (uc001lbz.1/3983, intron 1 of 1)	-29711	ENSG00000099204	ABLIM1	actin binding LIM protein 1
chr5	36200654	36200961	1	Intron (uc003jke.4/133686, intron 4 of 6)	12319	ENSG00000152620	NADK2	NAD kinase 2, mitochondrial
chr5	148853697	148854193	1	Distal Intergenic	45216	ENSG00000284182	MIR143	microRNA 143
chr2	150443752	150444504	1	Promoter	0	ENSG00000168288	MMADHC	metabolism of cobalamin associated D
chr3	190283957	190284794	1	Intron (uc003fsk.3/3556, intron 3 of 8)	52117	ENSG00000196083	IL1RAP	interleukin 1 receptor accessory protein
chr2	46191028	46191766	1	Intron (uc002rut.3/5581, intron 2 of 14)	287155	ENSG00000171132	PRKCE	protein kinase C epsilon
chr1	229643700	229644513	1	Promoter	0	ENSG00000069248	NUP133	nucleoporin 133
chr1	203840268	203840467	1	3' UTR	9528	ENSG00000182004	SNRPE	small nuclear ribonucleoprotein polypeptide E
chr2	187419925	187420597	1	Distal Intergenic	-34193	ENSG00000138448	ITGAV	integrin subunit alpha V
chr10	104998653	104999015	1	Intron (uc001kwr.3/uc001kwr.3, intron 1 of 1)	-6629	ENSG00000235376	RPEL1	ribulose-5-phosphate-3-epimerase like 1
chr2	65357112	65357710	1	Promoter	0	ENSG00000138069	RAB1A	RAB1A, member RAS oncogene family
chr2	192759452	192760037	1	Distal Intergenic	-47446	ENSG00000168497	CAVIN2	caveolae associated protein 2
chr11	70079358	70080050	1	Distal Intergenic	30089	ENSG00000168040	FADD	Fas associated via death domain
chr2	31624361	31624870	1	Intron (uc002rnv.1/7498, intron 3 of 35)	12741	ENSG00000158125	XDH	xanthine dehydrogenase
chr5	43313206	43314025	1	Promoter	0	ENSG00000112972	HMGCS1	3-hydroxy-3-methylglutaryl-CoA synthase 1
chr5	41835801	41836100	1	Intron (uc003jmn.3/5019, intron 7 of 16)	34691	ENSG00000083720	OXCT1	3-oxoacid CoA-transferase 1
chr6	112525108	112525568	1	Intron (uc003pvt.3/3910, intron 4 of 38)	50349	ENSG00000112769	LAMA4	laminin subunit alpha 4
chr5	37696444	37697172	1	Intron (uc010iva.1/55100, intron 11 of 11)	137752	ENSG00000168621	GDNF	glial cell derived neurotrophic factor
chr5	31395543	31396198	1	Distal Intergenic	130821	ENSG00000113360	DROSHA	drosha ribonuclease III
chr4	57167611	57167957	1	Intron (uc003hbk.2/57482, intron 4 of 10)	-7002	ENSG00000109265	KIAA1211	KIAA1211
chr2	48647705	48648207	1	Distal Intergenic	-19701	ENSG00000162869	PPP1R21	protein phosphatase 1 regulatory subunit 21
chr2	204623711	204624836	1	Distal Intergenic	52513	ENSG00000178562	CD28	CD28 molecule
chr6	159420482	159421452	1	Promoter	0	ENSG00000130363	RSPH3	radial spoke head 3 homolog
chr2	19547432	19548292	1	Promoter	0	ENSG00000266738	MIR4757	microRNA 4757
chr13	86373171	86373808	1	Promoter	0	ENSG00000184564	SLITRK6	SLIT and NTRK like family member 6
chr5	9046731	9047535	1	Intron (uc003jek.2/9037, intron 21 of 22)	6472	ENSG00000266415	MIR4636	microRNA 4636
chr1	229389065	229389340	1	Distal Intergenic	-17469	ENSG00000168118	RAB4A	RAB4A, member RAS oncogene family
chr1	207180686	207181107	1	Distal Intergenic	24994	ENSG00000182795	C1orf116	chromosome 1 open reading frame 116
chr5	28807167	28807538	1	Distal Intergenic	-119439	NA	LSP1P3	LSP1 pseudogene 3
chr2	48475474	48476076	1	Distal Intergenic	-65719	ENSG00000170802	FOXN2	forkhead box N2
chr1	12540806	12541321	1	Intron (uc001atv.3/55187, intron 67 of 69)	-25979	ENSG00000266079	SNORA59B	small nucleolar RNA, H/ACA box 59B
chr6	46961596	46961952	1	Distal Intergenic	34888	ENSG00000153292	ADGRF1	adhesion G protein-coupled receptor F1
chr4	141221412	141221786	1	Intron (uc003iib.2/60592, intron 1 of 4)	-42811	ENSG00000153130	SCOC	short coiled-coil protein
chr2	19911233	19911667	1	Distal Intergenic	-156948	ENSG00000228784	LINC00954	long intergenic non-protein coding RNA 954
chr9	116844874	116845094	1	Distal Intergenic	-4122	ENSG00000106927	AMBP	alpha-1-microglobulin/bikunin precursor
chr8	124428353	124429538	1	Promoter	0	ENSG00000156802	ATAD2	ATPase family, AAA domain containing 2
chr6	74385243	74385536	1	Distal Intergenic	-19972	ENSG00000156535	CD109	CD109 molecule
chr5	19314965	19315474	1	Distal Intergenic	570907	ENSG00000145526	CDH18	cadherin 18
chr6	145469457	145469930	1	Distal Intergenic	522537	ENSG00000112425	EPM2A	EPM2A, laforin glucan phosphatase
chr1	223307012	223307682	1	Promoter	524	ENSG00000187554	TLR5	toll like receptor 5
chr1	207489992	207490290	1	Distal Intergenic	-4527	ENSG00000196352	CD55	CD55 molecule (Cromer blood group)
chr1	227993321	227993954	1	Distal Intergenic	-9464	ENSG00000185888	PRSS38	serine protease 38
chr8	43046382	43046960	1	Exon (uc003xpx.4/138050, exon 12 of 18)	50790	ENSG00000165102	HGSNAT	heparan-alpha-glucosaminide N-acetyltransferase
chr11	59312818	59313096	1	Distal Intergenic	30432	ENSG00000172742	OR4D9	olfactory receptor family 4 subfamily D member 9
chr7	95848647	95849065	1	Promoter	3	ENSG00000208025	MIR591	microRNA 591
chr14	60664526	60664944	1	Distal Intergenic	-27965	ENSG00000100612	DHRS7	dehydrogenase/reductase 7
chr3	197148726	197149219	1	Distal Intergenic	-122583	ENSG00000075711	DLG1	discs large MAGUK scaffold protein 1
chr2	20341153	20341660	1	Distal Intergenic	81489	ENSG00000115884	SDC1	syndecan 1
chr6	13517392	13517725	1	Distal Intergenic	-29523	ENSG00000145990	GFOD1	glucose-fructose oxidoreductase domain containing 1
chr12	84902071	84903067	1	Distal Intergenic	403541	ENSG00000072041	SLC6A15	solute carrier family 6 member 15
chr2	53538660	53539224	1	Distal Intergenic	388448	ENSG00000115239	ASB3	ankyrin repeat and SOCS box containing 3
chr12	38786330	38786759	1	Distal Intergenic	75773	ENSG00000175548	ALG10B	ALG10B, alpha-1,2-glucosyltransferase
chr6	99394678	99396159	1	Promoter	0	ENSG00000112234	FBXL4	F-box and leucine rich repeat protein 4
chr5	37370876	37371744	1	Promoter	0	ENSG00000113569	NUP155	nucleoporin 155
chr6	88182289	88183635	1	Promoter	0	ENSG00000164414	SLC35A1	solute carrier family 35 member A1
chr6	86173935	86174908	1	Intron (uc003pkn.3/4907, intron 1 of 2)	14633	ENSG00000135318	NT5E	5'-nucleotidase ecto
chr9	92500849	92501068	1	Distal Intergenic	246151	ENSG00000237372	UNQ6494	uncharacterized LOC100129066
chr6	14305396	14305757	1	Distal Intergenic	187531	ENSG00000112149	CD83	CD83 molecule
chr9	119641213	119641435	1	Intron (uc022bml.1/23245, intron 8 of 20)	191632	ENSG00000119401	TRIM32	tripartite motif containing 32
chr5	36928960	36929518	1	Intron (uc003jkk.4/25836, intron 1 of 45)	-32068	ENSG00000164190	NIPBL	NIPBL, cohesin loading factor
chr3	195383195	195383613	1	Distal Intergenic	-1297	ENSG00000242086	SDHAP2	succinate dehydrogenase complex flavoprotein subunit A pseudogene 2
chr5	34626190	34626731	1	Distal Intergenic	-29702	ENSG00000039560	RAI14	retinoic acid induced 14
chr12	76477739	76478952	1	Promoter	0	ENSG00000187109	NAP1L1	nucleosome assembly protein 1 like 1
chr9	119139667	119140122	1	Exon (uc004bjn.3/5069, exon 20 of 22)	-126440	ENSG00000229105	ASTN2-AS1	ASTN2 antisense RNA 1
chr2	179971081	179971937	1	3' UTR	17348	ENSG00000187231	SESTD1	SEC14 and spectrin domain containing 1
chr2	37116871	37117510	1	Intron (uc002rpn.3/6801, intron 7 of 17)	76105	ENSG00000115808	STRN	striatin
chr11	16759716	16760528	1	Promoter	0	ENSG00000110696	C11orf58	chromosome 11 open reading frame 58
chr2	28856622	28857009	1	Intron (uc002rmb.2/151056, intron 56 of 57)	31856	ENSG00000163803	PLB1	phospholipase B1
chr2	15309730	15310561	1	Intron (uc002rcb.1/51594, intron 6 of 6)	68257	ENSG00000151779	NBAS	neuroblastoma amplified sequence
chr18	1521944	1522216	1	Distal Intergenic	-114763	ENSG00000132204	LINC00470	long intergenic non-protein coding RNA 470
chr9	98145580	98145916	1	Distal Intergenic	-65589	ENSG00000158169	FANCC	FA complementation group C
chr11	88287996	88288643	1	Intron (uc001pcq.3/2915, intron 7 of 8)	50252	ENSG00000255082	GRM5-AS1	GRM5 antisense RNA 1
chr8	74747515	74747955	1	Intron (uc003xzt.3/55284, intron 1 of 5)	43190	ENSG00000104343	UBE2W	ubiquitin conjugating enzyme E2 W
chr2	197664078	197664637	1	Promoter	0	ENSG00000119041	GTF3C3	general transcription factor IIIC subunit 3
chr9	128597964	128598437	1	Intron (uc004bqb.3/5090, intron 2 of 8)	-7555	ENSG00000167081	PBX3	PBX homeobox 3
chr1	169281427	169281769	1	Intron (uc001gft.3/29922, intron 3 of 11)	55417	ENSG00000143156	NME7	NME/NM23 family member 7
chr4	83294904	83295801	1	Promoter	0	ENSG00000138668	HNRNPD	heterogeneous nuclear ribonucleoprotein D
chr13	79979824	79980943	1	Promoter	0	ENSG00000227354	RBM26-AS1	RBM26 antisense RNA 1
chr7	12202077	12202707	1	Distal Intergenic	-48141	ENSG00000106460	TMEM106B	transmembrane protein 106B
chr2	55843825	55844057	1	Exon (uc002rze.3/uc002rze.3, exon 1 of 1)	1056	ENSG00000275052	PPP4R3B	protein phosphatase 4 regulatory subunit 3B
chr10	112631195	112631813	1	Promoter	0	ENSG00000150593	PDCD4	programmed cell death 4
chr5	35003469	35003813	1	Intron (uc003jje.1/64902, intron 5 of 5)	22687	ENSG00000113492	AGXT2	alanine--glyoxylate aminotransferase 2
chr2	70752150	70752505	1	Intron (uc010fdq.3/7039, intron 1 of 5)	28265	ENSG00000163235	TGFA	transforming growth factor alpha
chr1	211786728	211787047	1	Distal Intergenic	-34629	ENSG00000170385	SLC30A1	solute carrier family 30 member 1
chr5	35213798	35214148	1	Intron (uc003jjm.3/5618, intron 1 of 9)	16675	ENSG00000113494	PRLR	prolactin receptor
chr4	75590560	75590968	1	Distal Intergenic	128914	ENSG00000174808	BTC	betacellulin
chr13	36956221	36956516	1	Distal Intergenic	-11904	ENSG00000133104	SPART	spartin
chr6	106044145	106044646	1	Distal Intergenic	-193146	ENSG00000085377	PREP	prolyl endopeptidase
chr20	7873704	7874328	1	Intron (uc002wmw.1/54363, intron 5 of 7)	46765	ENSG00000101323	HAO1	hydroxyacid oxidase 1
chr4	81186717	81187202	1	Promoter	-540	ENSG00000138675	FGF5	fibroblast growth factor 5
chr1	182656572	182656911	1	Distal Intergenic	-14505	ENSG00000135824	RGS8	regulator of G protein signaling 8
chr9	117567933	117568848	1	Promoter	0	ENSG00000181634	TNFSF15	TNF superfamily member 15
chr17	10572240	10572443	1	Distal Intergenic	-11614	ENSG00000109063	MYH3	myosin heavy chain 3
chr5	9316865	9317198	1	Intron (uc003jek.2/9037, intron 5 of 22)	229035	ENSG00000112902	SEMA5A	semaphorin 5A
chr11	5617814	5618075	1	Promoter	0	ENSG00000121236	TRIM6	tripartite motif containing 6
chr10	115742655	115742884	1	Distal Intergenic	-60922	ENSG00000043591	ADRB1	adrenoceptor beta 1
chr3	191055619	191056020	1	Intron (uc003fsv.3/152137, intron 1 of 11)	-7294	ENSG00000188958	UTS2B	urotensin 2B
chr13	96704992	96706260	1	Promoter	0	ENSG00000102595	UGGT2	UDP-glucose glycoprotein glucosyltransferase 2
chr18	11851179	11851574	1	Promoter	0	ENSG00000255112	CHMP1B	charged multivesicular body protein 1B
chr2	12728130	12728727	1	Distal Intergenic	-128271	ENSG00000071575	TRIB2	tribbles pseudokinase 2
chr1	204386298	204387048	1	Distal Intergenic	-5354	ENSG00000158615	PPP1R15B	protein phosphatase 1 regulatory subunit 15B
chr6	82853738	82854359	1	Distal Intergenic	61287	ENSG00000005700	IBTK	inhibitor of Bruton tyrosine kinase
chr6	121825278	121825910	1	Distal Intergenic	68533	ENSG00000152661	GJA1	gap junction protein alpha 1
chr8	134581979	134582368	1	Intron (uc003yuk.2/6482, intron 1 of 9)	1815	ENSG00000008513	ST3GAL1	ST3 beta-galactoside alpha-2,3-sialyltransferase 1
chr10	112116311	112116651	1	Distal Intergenic	-51604	ENSG00000119953	SMNDC1	survival motor neuron domain containing 1
chr3	178754803	178755605	1	Intron (uc003fjg.3/64393, intron 2 of 5)	34051	ENSG00000172667	ZMAT3	zinc finger matrin-type 3
chr2	20432174	20432482	1	Distal Intergenic	-6980	ENSG00000115884	SDC1	syndecan 1
chr5	35130175	35130524	1	Intron (uc003jjm.3/5618, intron 1 of 9)	-11951	ENSG00000113494	PRLR	prolactin receptor
chr5	124078636	124078931	1	Intron (uc003ktq.1/57507, intron 1 of 8)	1934	ENSG00000168916	ZNF608	zinc finger protein 608
chr6	144416409	144417103	1	Promoter	0	ENSG00000169976	SF3B5	splicing factor 3b subunit 5
chr6	139138903	139139503	1	Intron (uc003qif.2/345930, intron 4 of 21)	3275	ENSG00000203734	ECT2L	epithelial cell transforming 2 like
chr6	74498679	74499329	1	Intron (uc003php.3/135228, intron 22 of 32)	93171	ENSG00000156535	CD109	CD109 molecule
chr2	13024858	13025177	1	Distal Intergenic	121961	ENSG00000225649	LOC100506474	uncharacterized LOC100506474
chr6	79577004	79577778	1	Promoter	0	ENSG00000146243	IRAK1BP1	interleukin 1 receptor associated kinase 1 binding protein 1
chr16	24516126	24516346	1	Distal Intergenic	-32668	ENSG00000122257	RBBP6	RB binding protein 6, ubiquitin ligase
chr5	38660406	38660778	1	Intron (uc003jlj.3/uc003jlj.3, intron 8 of 8)	-64899	ENSG00000113594	LIFR	LIF receptor alpha
chr4	123653411	123654266	1	Promoter	0	ENSG00000181004	BBS12	Bardet-Biedl syndrome 12
chr5	74616690	74617514	1	Distal Intergenic	-14640	ENSG00000113161	HMGCR	3-hydroxy-3-methylglutaryl-CoA reductase
chr3	195446814	195447059	1	Promoter	-694	ENSG00000176945	MUC20	mucin 20, cell surface associated
chr6	47156286	47156787	1	Distal Intergenic	120893	ENSG00000146072	TNFRSF21	TNF receptor superfamily member 21
chr2	20784330	20784599	1	Distal Intergenic	66265	ENSG00000118960	HS1BP3	HCLS1 binding protein 3
chr3	192569624	192570159	1	Intron (uc011bsp.2/151963, intron 1 of 1)	65791	ENSG00000180611	MB21D2	Mab-21 domain containing 2
chr1	230321827	230322301	1	Intron (uc010pvy.1/2590, intron 2 of 15)	-75315	ENSG00000143641	GALNT2	polypeptide N-acetylgalactosaminyltransferase 2
chr1	206642725	206643918	1	Promoter	0	ENSG00000263528	IKBKE	inhibitor of nuclear factor kappa B kinase subunit epsilon
chr1	201430905	201431408	1	Distal Intergenic	6891	ENSG00000174307	PHLDA3	pleckstrin homology like domain family A member 3
chr12	76371448	76372086	1	Distal Intergenic	53470	ENSG00000139289	PHLDA1	pleckstrin homology like domain family A member 1
chr6	140364427	140364833	1	Intron (uc003qis.3/uc003qis.3, intron 1 of 3)	-161556	ENSG00000263514	MIR3668	microRNA 3668
chr4	119606293	119606924	1	Promoter	0	ENSG00000145388	METTL14	methyltransferase like 14
chr5	32224171	32224440	1	Downstream (2-3kb)	-49746	ENSG00000113384	GOLPH3	golgi phosphoprotein 3
chr6	123110218	123111464	1	Promoter	247	ENSG00000172594	SMPDL3A	sphingomyelin phosphodiesterase acid like 3A
chr5	9927582	9927938	1	Distal Intergenic	-23646	ENSG00000249781	LINC02112	long intergenic non-protein coding RNA 2112
chr6	148663373	148664248	1	Promoter	0	ENSG00000111961	SASH1	SAM and SH3 domain containing 1
chr8	124705846	124706298	1	Exon (uc003yqt.3/312, exon 8 of 12)	-40656	ENSG00000175946	KLHL38	kelch like family member 38
chr5	37717434	37718308	1	Intron (uc003jkv.3/55100, intron 13 of 17)	116616	ENSG00000168621	GDNF	glial cell derived neurotrophic factor
chr6	119214671	119215499	1	Promoter	0	ENSG00000111875	ASF1A	anti-silencing function 1A histone chaperone
chr14	58764436	58765351	1	Promoter	0	ENSG00000139971	ARMH4	armadillo-like helical domain containing 4
chr15	93524510	93525009	1	Exon (uc002bso.1/1106, exon 24 of 38)	9515	ENSG00000173575	CHD2	chromodomain helicase DNA binding protein 2
chr1	211687369	211687808	1	Distal Intergenic	-21110	ENSG00000198570	RD3	retinal degeneration 3, GUCY2D regulator
chr1	209527704	209528004	1	Distal Intergenic	-74164	ENSG00000230937	MIR205HG	MIR205 host gene
chr1	199241694	199242272	1	Distal Intergenic	-335136	ENSG00000229989	MIR181A1HG	MIR181A1 host gene
chr2	208497491	208498247	1	Distal Intergenic	-7426	ENSG00000144401	METTL21A	methyltransferase like 21A
chr6	138983641	138984017	1	Distal Intergenic	-28788	ENSG00000225177	FLJ46906	uncharacterized LOC441172
chr6	133890089	133890547	1	Intron (uc003qeg.1/uc003qeg.1, intron 4 of 8)	-251738	ENSG00000223586	LINC01312	long intergenic non-protein coding RNA 1312
chr1	210574053	210574331	1	Intron (uc009xcx.3/55733, intron 5 of 11)	-38596	ENSG00000054392	HHAT	hedgehog acyltransferase
chr8	116068192	116068908	1	Distal Intergenic	611326	ENSG00000104447	TRPS1	transcriptional repressor GATA binding 1
chr6	143646572	143647241	1	Intron (uc003qjf.3/51390, intron 5 of 6)	116573	ENSG00000189007	ADAT2	adenosine deaminase, tRNA specific 2
chr5	47456	47869	1	Distal Intergenic	-92504	ENSG00000153404	PLEKHG4B	pleckstrin homology and RhoGEF domain containing G4B
chr6	157040743	157041543	1	Distal Intergenic	-57521	ENSG00000049618	ARID1B	AT-rich interaction domain 1B
chr5	33313209	33313700	1	Distal Intergenic	-127102	ENSG00000113407	TARS	threonyl-tRNA synthetase
chr1	241705376	241706090	1	Intron (uc001hyy.3/8564, intron 1 of 13)	9942	ENSG00000117009	KMO	kynurenine 3-monooxygenase
chr2	28872459	28872731	1	Distal Intergenic	47693	ENSG00000163803	PLB1	phospholipase B1
chr18	1407032	1407602	1	Promoter	0	ENSG00000132204	LINC00470	long intergenic non-protein coding RNA 470
chr8	19398246	19398532	1	Intron (uc011kyn.2/55790, intron 3 of 9)	61524	ENSG00000147408	CSGALNACT1	chondroitin sulfate N-acetylgalactosaminyltransferase 1
chr6	155406676	155407321	1	Intron (uc003qqb.3/26230, intron 3 of 28)	-4102	ENSG00000146426	TIAM2	T cell lymphoma invasion and metastasis 2
chr2	58847200	58847687	1	Intron (uc002rzy.3/400955, intron 1 of 13)	99312	ENSG00000233723	LINC01122	long intergenic non-protein coding RNA 1122
chr1	193940766	193941169	1	Distal Intergenic	-785023	ENSG00000162630	B3GALT2	beta-1,3-galactosyltransferase 2
chr5	151031687	151031983	1	Exon (uc003luf.3/uc003luf.3, exon 1 of 2)	22252	ENSG00000113140	SPARC	secreted protein acidic and cysteine rich
chr5	154320475	154320933	1	Promoter	0	ENSG00000082515	MRPL22	mitochondrial ribosomal protein L22
chr4	183896889	183897347	1	Distal Intergenic	-58259	ENSG00000129187	DCTD	dCMP deaminase
chr5	14190240	14191009	1	Intron (uc003jff.3/7204, intron 1 of 56)	6333	ENSG00000038382	TRIO	trio Rho guanine nucleotide exchange factor
chr8	55018771	55019324	1	Distal Intergenic	-4194	ENSG00000120992	LYPLA1	lysophospholipase I
[truncated: 4,178 more rows]
