# Supplementary material for: Identification of a Putative Enhancer RNA for EGFR in Hyper-Accessible Regions in Esophageal Squamous Cell Carcinoma Cells by Analysis of Chromatin Accessibility Landscapes
Source: Front Oncol. 2021 Oct 15;11:724687. doi: 10.3389/fonc.2021.724687 (PMC8554337; doi:10.3389/fonc.2021.724687)
Supplement: Supplementary Table S4 — Gene enrichment analysis for each subcluster. [file Table_4.xlsx]

## Sheet: Subcluster_1
geneSet	description	link	size	overlap	expect	enrichmentRatio	pValue	FDR	overlapId	database	userId
GO:0050673	epithelial cell proliferation	http://amigo.geneontology.org/amigo/term/GO:0050673	372	67	39.3384	1.70317	8.76503e-06	0.0447391	374;653;675;858;1021;1030;1386;1739;1750;1956;2069;2099;2138;2152;2191;2246;2247;2625;2719;3037;3148;3280;3676;3725;3815;3915;4070;4163;4208;5268;5291;5764;5796;5797;5828;6091;6422;6469;6657;6662;6678;6772;7026;7039;7424;7498;7857;8626;8828;8862;9037;9241;9420;9982;10247;11171;11221;11235;27152;55145;57142;79084;130120;135228;153090;195814;255324	geneontology_Biological_Process_noRedundant	EGFR;CDK6;STAT1;EPGN;CAV2;LAMC1;BRCA2;MCC;SERPINB5;PTPRM;RIDA;F3;SOX9;HMGB2;JUN;FGFBP1;NOG;RTN4;TACSTD2;SCG2;HES1;FGF1;PTPRK;EREG;WDR77;ATF2;PIK3CB;CDKN2B;EYA1;STRAP;REG3G;CYP7B1;DLX6;SFRP1;PDCD10;BMP5;GATA3;DUSP10;HAS2;XDH;CD109;DLG1;TGFA;SEMA5A;SPARC;DAB2IP;FAP;ESR1;NR2F2;SDR16C5;INTU;NRP2;ROBO1;PEX2;KIT;MEF2C;VEGFC;GPC3;ITGA4;PTN;SHH;SOX2;TP63;AREG;FGF2;THAP1;APLN
GO:0002009	morphogenesis of an epithelium	http://amigo.geneontology.org/amigo/term/GO:0002009	480	81	50.7592	1.59577	1.35225e-05	0.0447391	186;374;388;653;760;1601;1739;1956;2043;2099;2119;2138;2239;2246;2247;2304;2625;2668;2719;3280;3371;3400;3516;3845;3976;4070;4208;4488;4649;4919;5087;5268;5567;5911;6262;6422;6469;6491;6662;6772;6788;7048;7289;7424;8195;8626;8915;9241;9314;9353;9420;9585;10253;10371;10395;10640;10890;11235;22943;23002;23767;25928;27086;27152;51339;55727;56998;57545;57669;59277;64321;64412;65250;79977;80000;90627;…	geneontology_Biological_Process_noRedundant	EGFR;STAT1;CA2;AGTR2;DAAM1;SERPINB5;CC2D2A;MSX2;KIF20B;RDH10;SPRY2;TULP3;SOX9;ETV5;ID4;DKK1;DLC1;MYO9A;LIF;GZF1;NOG;TACSTD2;FLRT3;RHOB;EPHA4;HES1;ARHGEF19;FGF1;BCL10;NTN4;EPB41L5;STARD13;SOSTDC1;PRKACB;SLIT2;RYR2;EYA1;RAP2A;ROR1;CYP7B1;RBPJ;CCDC39;STIL;SFRP1;PRICKLE1;STK3;PDCD10;BMP5;GATA3;GDNF;DLG1;ESR1;INTU;DACT1;FOXP1;RAB10;TGFBR2;GPC4;CPLANE1;MEF2C;VEGFC;GPC3;GORAB;KRAS;MKKS;FOXE1;PBX1;SHH;SO…
GO:0048285	organelle fission	http://amigo.geneontology.org/amigo/term/GO:0048285	459	76	48.5385	1.56577	4.77992e-05	0.0709317	324;472;675;685;858;900;901;940;994;1060;1164;2059;2069;2072;3192;3834;3976;4085;4292;4361;4438;4488;4751;4976;7013;7039;7272;7273;7314;8556;8900;9126;9134;9232;9319;9585;9650;10051;10059;10464;10592;10735;10983;11004;25788;25836;25978;26013;26271;54332;54908;55125;55755;55781;56155;56907;56979;56984;57132;57520;57697;81929;83540;83990;91137;113115;137886;146691;157777;255324;259266;285643;286053…	geneontology_Biological_Process_noRedundant	SEH1L;EPGN;BTC;MTFR1;CAV2;DNM1L;BRCA2;EPS8;MCMDC2;SPDL1;UBB;MSX2;SPIRE1;CDC14A;CDC25B;KIF20B;OPA1;KIF2C;CCNG1;LIF;GDAP1;NIPBL;SYCE1L;CCNI;CDK5RAP2;RAD54B;NEK2;APC;CENPC;ATM;CCNE2;HECW2;EREG;PSMG2;SMC4;TEX14;ASPM;CEP192;CKS2;CHMP1B;PTTG1;MZT1;TTN;BRIP1;MLH1;KIF4B;MAD2L1;MRE11;CD28;TGFA;TRIP13;NSMCE2;HNRNPU;SLC25A46;MSH4;CHMP2B;GEN1;STAG2;ERCC4;UBXN2B;TERF1;SMC3;SMC2;MTFR2;NUF2;TOM1L2;PIBF1;CCNA1;F…
hsa05222	Small cell lung cancer	http://www.kegg.jp/kegg-bin/show_pathway?hsa05222+1021+1030+10912+1164+1647+1871+3685+3909+3910+3914+3915+3918+5290+5291+54205+5743+6258+6502+7186+7188+7709+842+9134	92	23	9.72885	2.3641	6.43431e-05	0.0709317	1021;1030;10912;1164;1647;1871;3685;3909;3910;3914;3915;3918;5290;5291;54205;5743;6258;6502;7186;7188;7709;842;9134	pathway_KEGG	CDK6;GADD45A;LAMC1;PIK3CA;LAMC2;PTGS2;ITGAV;CASP9;CCNE2;CKS2;PIK3CB;CDKN2B;CYCS;LAMA4;GADD45G;LAMA3;SKP2;RXRG;TRAF5;E2F3;LAMB3;TRAF2;ZBTB17
GO:0001667	ameboidal-type cell migration	http://amigo.geneontology.org/amigo/term/GO:0001667	381	65	40.2901	1.6133	6.70585e-05	0.0709317	186;285;388;397;1432;1545;2066;2113;2191;2241;2246;2247;2625;2668;2719;2768;3037;3676;3725;3815;4070;4163;4208;4254;5290;5581;5586;5606;5743;5797;6091;6469;6546;6662;6678;6772;7026;7048;7424;7857;8828;9037;9314;9353;9734;9982;10371;10487;10507;11171;11221;11235;23328;23603;27086;27161;27286;54828;57142;57669;64321;84159;90627;153090;154796	geneontology_Biological_Process_noRedundant	STAT1;AGTR2;MAP2K3;MCC;ETS1;PIK3CA;CAP1;PTPRM;ERBB4;PTGS2;SOX9;ARHGDIB;JUN;FGFBP1;RTN4;TACSTD2;SCG2;RHOB;FGF1;SEMA4D;EPB41L5;STARD13;KITLG;HDAC9;PKN2;SLIT2;AGO2;FER;STRAP;SLC8A1;GNA12;PDCD10;GATA3;DUSP10;HAS2;PRKCE;GDNF;SEMA5A;SASH1;SPARC;DAB2IP;FAP;NR2F2;BCAS3;FOXP1;NRP2;ROBO1;TGFBR2;ANGPT2;KIT;ARID5B;SRPX2;MEF2C;VEGFC;AMOT;GPC3;ITGA4;SHH;SOX17;SEMA3A;KLF4;FGF2;CORO1C;CYP1B1;MAPK14
hsa04010	MAPK signaling pathway	http://www.kegg.jp/kegg-bin/show_pathway?hsa04010+10912+11221+1386+1432+1647+1847+1848+1946+1956+2005+2066+2069+2122+2246+2247+2250+25780+27092+2768+285+3304+3480+3556+3725+374+3815+3845+4208+4217+4254+5062+51347+5321+5495+5534+5567+55970+5606+5608+6196+6416+6788+6885+7039+7048+7132+7186+7424+781+80310+9175+9252+994	295	53	31.1958	1.69895	7.87392e-05	0.0709317	10912;11221;1386;1432;1647;1847;1848;1946;1956;2005;2066;2069;2122;2246;2247;2250;25780;27092;2768;285;3304;3480;3556;3725;374;3815;3845;4208;4217;4254;5062;51347;5321;5495;5534;5567;55970;5606;5608;6196;6416;6788;6885;7039;7048;7132;7186;7424;781;80310;9175;9252;994	pathway_KEGG	EGFR;TNFRSF1A;HSPA1B;PLA2G4A;MAP2K3;GADD45A;MAP2K6;PPP3R1;ERBB4;CDC25B;CACNG4;JUN;FGF1;KITLG;IL1RAP;EREG;TAOK3;PRKACB;ATF2;PDGFD;GNA12;MAP3K13;EFNA5;STK3;DUSP10;ELK4;TGFA;FGF5;GADD45G;RASGRP3;TGFBR2;ANGPT2;MECOM;KIT;DUSP6;DUSP5;MEF2C;GNG12;VEGFC;MAP3K7;IGF1R;CACNA2D1;KRAS;PPM1B;RPS6KA5;RPS6KA2;AREG;FGF2;PAK2;MAP3K5;TRAF2;MAPK14;MAP2K4
GO:0046777	protein autophosphorylation	http://amigo.geneontology.org/amigo/term/GO:0046777	225	43	23.7934	1.80722	8.64278e-05	0.0709317	238;472;801;1956;2043;2049;2066;2241;2444;3480;3725;3815;4067;4361;4683;4751;5062;5167;5529;5593;5911;5912;6503;6793;6850;7272;7294;7424;7444;9175;9262;9451;22848;22853;23235;51347;55781;65125;65268;80310;85456;92597;152110	geneontology_Biological_Process_noRedundant	EGFR;STK17B;MOB1B;WNK1;STK10;RAP2B;ERBB4;LMTK2;JUN;NBN;VRK2;EPHA4;SYK;NEK2;ATM;TAOK3;FER;RAP2A;PDGFD;MAP3K13;TXK;MRE11;FRK;KIT;LYN;SIK2;ENPP1;SLA;VEGFC;IGF1R;NEK10;EIF2AK3;PRKG2;CALM1;PPP2R5E;AAK1;EPHB3;ALK;TNKS1BP1;PAK2;RIOK2;TTK;WNK2
GO:0090130	tissue migration	http://amigo.geneontology.org/amigo/term/GO:0090130	283	51	29.9268	1.70416	9.82967e-05	0.0709317	186;285;388;1432;1545;2113;2191;2246;2247;2625;3037;3725;3815;4070;4163;4208;5290;5581;5586;5606;5743;5797;6091;6662;6678;6772;7026;7048;7424;7857;8828;9037;9314;9353;9734;9982;10371;11171;11221;11235;23328;23603;27086;27286;54828;57142;57669;79977;90627;153090;154796	geneontology_Biological_Process_noRedundant	STAT1;AGTR2;MAP2K3;MCC;ETS1;PIK3CA;PTPRM;PTGS2;SOX9;JUN;FGFBP1;RTN4;TACSTD2;SCG2;RHOB;FGF1;EPB41L5;STARD13;HDAC9;PKN2;SLIT2;STRAP;PDCD10;GATA3;DUSP10;HAS2;PRKCE;SEMA5A;SASH1;SPARC;DAB2IP;FAP;NR2F2;BCAS3;FOXP1;NRP2;ROBO1;TGFBR2;ANGPT2;KIT;SRPX2;MEF2C;VEGFC;AMOT;SEMA3A;KLF4;FGF2;GRHL2;CORO1C;CYP1B1;MAPK14
GO:0001503	ossification	http://amigo.geneontology.org/amigo/term/GO:0001503	371	63	39.2327	1.60581	9.89944e-05	0.0709317	154;197;374;653;860;1021;1290;1301;1432;1655;1901;1956;2201;2719;3020;3192;3371;3376;3400;3516;4208;4256;4325;4488;4664;5087;5167;5734;5743;5764;6238;6422;6469;6546;6657;6662;6678;7071;7286;8626;9241;9249;9260;9451;10234;10507;22943;25819;25836;25842;25937;26271;27044;27152;54928;55790;56172;56998;57045;57665;84059;169200;202018	geneontology_Biological_Process_noRedundant	EGFR;RRBP1;MMP16;CDK6;DDX5;MGP;S1PR1;PDLIM7;ADRB2;WWTR1;MSX2;PTGS2;PTGER4;SOX9;ID4;DKK1;NOG;NAB1;NIPBL;SEMA4D;DHRS3;AHSG;IARS;TWSG1;TMEM64;SND1;IMPAD1;TAPT1;COL5A2;SLC8A1;RBPJ;KLF10;ADGRV1;SFRP1;LRRC17;COL11A1;BMP5;ASF1A;CSGALNACT1;SPARC;ANKH;TUFT1;INTU;HNRNPU;NOCT;FBN2;MEF2C;ENPP1;GPC3;H3F3A;EIF2AK3;PTN;RDH14;PBX1;SHH;SOX2;TP63;AREG;RUNX2;CTNNBIP1;TNC;FBXO5;MAPK14
C0017636	Glioblastoma	http://www.disgenet.org/web/DisGeNET/menu/C0017636	77	20	8.14263	2.45621	0.000107196	0.0709317	1021;10397;1508;1848;1956;23462;26136;2668;3020;324;3280;346288;3576;3845;4194;4292;5290;5378;590;7048	disease_Disgenet	EGFR;SEPT14;CDK6;PMS1;TES;PIK3CA;CXCL8;HEY1;HES1;NDRG1;APC;MLH1;BCHE;GDNF;TGFBR2;DUSP6;H3F3A;KRAS;MDM4;CTSB
GO:0061458	reproductive system development	http://amigo.geneontology.org/amigo/term/GO:0061458	428	70	45.2603	1.54661	0.000137579	0.0827603	653;675;1432;1508;1515;1739;1956;2069;2099;2309;2625;2707;2709;3020;3148;3157;3280;3371;3400;3516;3696;3815;3973;3976;4254;4257;4438;4678;5268;5743;5806;5927;6382;6422;6469;6586;6662;6716;6788;7026;7314;8195;8531;8614;8626;8893;9241;9353;9420;10371;22836;23414;23462;23641;25836;25976;54583;56956;56977;57623;59343;79084;79977;80000;83990;84159;131118;144455;157506;259266	geneontology_Biological_Process_noRedundant	EGFR;CTSV;STC2;YBX3;RHOBTB3;SLIT3;BRCA2;SERPINB5;ITGB8;UBB;PTX3;PTGS2;RDH10;SOX9;ID4;HMGB2;HEY1;SENP2;LIF;NOG;NASP;HES1;SRD5A2;NIPBL;KITLG;TIPARP;ZFPM2;EREG;EIF2B5;GJB5;ASPM;DNAJC19;WDR77;SLIT2;BRIP1;CYP7B1;RBPJ;SFRP1;STK3;BMP5;ZFAT;GATA3;HMGCS1;DLG1;SDC1;ESR1;NR2F2;LHCGR;EGLN1;KIT;ARID5B;MSH4;GJB3;KDM5A;LDOC1;MGST1;E2F7;H3F3A;MKKS;SHH;SEMA3A;LHX9;TP63;STOX2;TNC;GREB1L;GRHL2;CTSB;FOXO3;MAPK14
GO:0050919	negative chemotaxis	http://amigo.geneontology.org/amigo/term/GO:0050919	41	13	4.33568	2.99837	0.000202285	0.111544	1946;3084;3685;6091;6586;8828;9037;9353;10371;10507;23767;23768;91584	geneontology_Biological_Process_noRedundant	SLIT3;PLXNA4;NRG1;FLRT3;ITGAV;SEMA4D;FLRT2;SLIT2;EFNA5;SEMA5A;NRP2;ROBO1;SEMA3A
GO:0018212	peptidyl-tyrosine modification	http://amigo.geneontology.org/amigo/term/GO:0018212	389	64	41.1361	1.55581	0.000220734	0.112003	238;374;683;685;1272;1946;1956;2042;2043;2044;2049;2066;2069;2202;2241;2246;2247;2250;2444;3066;3084;3280;3480;3716;3815;3976;4067;4254;4750;4919;5062;5581;5606;5608;5618;5649;5777;5912;6416;6422;6503;6690;6850;7039;7132;7251;7272;7273;7294;8767;10399;10464;10507;11009;11064;22853;25998;26127;55024;55359;80310;149233;255324;285016	geneontology_Biological_Process_noRedundant	EGFR;TNFRSF1A;EPGN;BTC;MAP2K3;MAP2K6;RACK1;NRG1;RAP2B;ERBB4;NEK1;RIPK2;LMTK2;STYK1;CNTN1;JAK1;FGFR1OP2;LIF;ALKAL2;EPHA4;HES1;FGF1;SEMA4D;SYK;KITLG;EREG;CNTRL;PTPN6;RELN;TTN;EFEMP1;FER;BST1;ROR1;PDGFD;TSG101;TXK;EFNA5;SFRP1;PRKCE;TGFA;PRLR;FGF5;IBTK;IL24;FRK;HDAC2;EPHA5;BANK1;KIT;IL23R;EPHA3;LYN;SLA;IGF1R;PIBF1;AREG;FGF2;EPHB3;ALK;SPINK1;PAK2;TTK;MAP2K4
GO:0009612	response to mechanical stimulus	http://amigo.geneontology.org/amigo/term/GO:0009612	207	39	21.8899	1.78164	0.00024493	0.112003	285;1161;1301;1432;1647;1956;2113;2115;3371;3725;3759;3776;3815;5723;5734;5743;6262;6416;6507;6546;6662;6772;7048;7100;7132;7273;7507;8195;8772;8796;8915;9994;10631;26090;27039;54532;63895;84059;84189	geneontology_Biological_Process_noRedundant	EGFR;TNFRSF1A;PSPH;STAT1;GADD45A;PKD2L2;TLR5;KCNK2;ETS1;PIEZO2;PTGS2;PTGER4;SCEL;SOX9;JUN;BCL10;XPA;ETV1;RYR2;POSTN;KCNJ2;USP53;TTN;SLC8A1;ADGRV1;COL11A1;ERCC8;FADD;SLITRK6;TGFBR2;SLC1A3;ANGPT2;ABHD12;KIT;CASP8AP2;MKKS;TNC;MAPK14;MAP2K4
C0034885	Rectal Neoplasms	http://www.disgenet.org/web/DisGeNET/menu/C0034885	18	8	1.90347	4.20285	0.000253899	0.112003	1956;324;3845;4163;4292;5290;5378;7048	disease_Disgenet	EGFR;PMS1;MCC;PIK3CA;APC;MLH1;TGFBR2;KRAS
C0014175	Endometriosis	http://www.disgenet.org/web/DisGeNET/menu/C0014175	153	31	16.1795	1.916	0.000277249	0.114133	10924;1604;1655;1734;1956;22943;23405;23421;2908;29116;3066;3371;3516;3575;3613;3696;374;3845;4070;5167;56172;5618;5734;5743;5999;6716;7026;8404;8614;9076;9134	disease_Disgenet	EGFR;DDX5;STC2;ITGB8;PTGS2;CLDN1;PTGER4;DKK1;CD55;ITGB3BP;TACSTD2;NR3C1;SRD5A2;CCNE2;DIO2;RBPJ;MYLIP;IMPA2;PRLR;SMPDL3A;ANKH;NR2F2;HDAC2;ENPP1;DICER1;RGS4;KRAS;AREG;TNC;SPARCL1;IL7R
GO:1990823	response to leukemia inhibitory factor	http://amigo.geneontology.org/amigo/term/GO:1990823	95	22	10.0461	2.1899	0.000302444	0.114133	688;1385;1491;1974;2059;3099;3192;3720;7424;8467;8828;9227;9314;9774;10253;11235;29088;56155;57539;64321;84159;221830	geneontology_Biological_Process_noRedundant	CTH;KLF5;EPS8;WDR35;EIF4A2;JARID2;SPRY2;SMARCA5;LRAT;TEX14;TWISTNB;PDCD10;NRP2;HNRNPU;ARID5B;CREB1;VEGFC;MRPL15;SOX17;KLF4;BCLAF1;HK2
GO:0001525	angiogenesis	http://amigo.geneontology.org/amigo/term/GO:0001525	487	76	51.4995	1.47574	0.000326517	0.114133	285;302;388;688;729;1386;1432;1545;1901;2004;2049;2069;2113;2152;2191;2246;2247;3099;3516;3576;3685;3696;3716;3725;3953;4211;5230;5290;5291;5743;5764;5797;6091;6093;6422;6469;6678;6772;6850;7045;7048;7058;7424;7857;8038;8828;8862;9037;9314;9353;9451;9734;9982;10203;10253;10451;11005;11235;23328;23462;23554;23576;23670;27161;27286;54583;54828;55576;64321;79602;90627;144455;153090;154796;221981;255…	geneontology_Biological_Process_noRedundant	STAT1;EPGN;ELK3;KLF5;ADAM12;S1PR1;ITGB8;ETS1;PIK3CA;PTPRM;F3;PTGS2;SPRY2;JAK1;CXCL8;HEY1;JUN;FGFBP1;SCG2;RHOB;ITGAV;FGF1;SYK;STARD13;CEMIP2;EREG;CALCRL;HDAC9;ROCK1;SLIT2;ATF2;AGO2;PIK3CB;VAV3;LEPR;TSPAN12;RBPJ;SFRP1;ADIPOR2;PDCD10;SEMA5A;SASH1;SPARC;DAB2IP;FAP;THBS2;SPINK5;BCAS3;NRP2;ROBO1;TGFBR2;EGLN1;ANGPT2;THSD7A;C6;SRPX2;VEGFC;AMOT;E2F7;STAB2;EIF2AK3;ANXA2;DDAH1;PTN;SHH;PGK1;SOX17;KLF4;FGF2;T…
GO:0045444	fat cell differentiation	http://amigo.geneontology.org/amigo/term/GO:0045444	210	39	22.2072	1.75619	0.000331911	0.114133	153;154;406;688;1385;1386;1432;2625;3192;3280;3400;3914;4488;5167;5743;5997;6422;6720;6788;6934;7204;8195;9314;11221;22954;23414;25819;25836;25937;28951;59343;79718;84159;84230;84498;166379;169200;221395;222008	geneontology_Biological_Process_noRedundant	VSTM2A;KLF5;ADRB2;WWTR1;MSX2;SREBF1;PTGS2;TCF7L2;ID4;SENP2;RGS2;HES1;NIPBL;ZFPM2;TMEM64;ATF2;SFRP1;STK3;GATA3;DUSP10;TRIM32;ADRB1;TRIB2;BBS12;TRIO;ARNTL;HNRNPU;NOCT;TBL1XR1;LRRC8C;ARID5B;ENPP1;CREB1;MKKS;KLF4;ADGRF5;LAMB3;MAPK14;FAM120B
GO:0006260	DNA replication	http://amigo.geneontology.org/amigo/term/GO:0006260	268	47	28.3406	1.6584	0.000344969	0.114133	472;604;675;1956;2069;3725;4361;4673;4678;4683;4774;5001;5930;5937;5983;5984;6282;6416;7013;7486;8317;9126;9134;9156;10735;11124;11201;22891;22944;23595;26057;26271;27000;50484;51514;57697;59343;79991;83990;84893;144455;157777;163859;246243;253461;253714;348654	geneontology_Biological_Process_noRedundant	EGFR;ZBTB38;KIN;RRM2B;CDC7;ANKRD17;BRCA2;MCMDC2;RFC3;JUN;NBN;NFIA;SENP2;BCL6;NASP;ATM;CCNE2;EREG;RFC4;POLI;DNAJC2;BRIP1;RNASEH1;FBH1;MRE11;NAP1L1;RBBP6;MMS22L;RBMS1;GEN1;ORC5;ZNF365;DTL;E2F7;EXO1;STAG2;FAF1;TERF1;SMC3;SDE2;ORC3;STN1;FBXO5;FANCM;WRN;MAP2K4;S100A11

## Sheet: Subcluster_2
geneSet	description	link	size	overlap	expect	enrichmentRatio	pValue	FDR	overlapId	database	userId
C0029453	Osteopenia	http://www.disgenet.org/web/DisGeNET/menu/C0029453	99	9	1.81325	4.96345	8.40768e-05	0.184337	1294;2736;3265;4312;595;6497;7227;9049;9935	disease_Disgenet	CCND1;TRPS1;MMP1;GLI2;SKI;AIP;MAFB;HRAS;COL7A1
C0747078	Generalized osteopenia	http://www.disgenet.org/web/DisGeNET/menu/C0747078	99	9	1.81325	4.96345	8.40768e-05	0.184337	1294;2736;3265;4312;595;6497;7227;9049;9935	disease_Disgenet	CCND1;TRPS1;MMP1;GLI2;SKI;AIP;MAFB;HRAS;COL7A1
R-HSA-5655253	Signaling by FGFR2 in disease	http://reactome.org/PathwayBrowser/#/R-HSA-5655253	43	6	0.787575	7.61832	0.000123706	0.184337	2248;2249;27006;3265;5335;5441	pathway_Reactome	FGF4;FGF3;FGF22;PLCG1;POLR2L;HRAS
R-HSA-1226099	Signaling by FGFR in disease	http://reactome.org/PathwayBrowser/#/R-HSA-1226099	63	7	1.15389	6.06644	0.000148168	0.184337	2248;2249;27006;3265;5335;5441;6776	pathway_Reactome	FGF4;FGF3;FGF22;STAT5A;PLCG1;POLR2L;HRAS
WP3972	PDGFR-beta pathway	http://www.wikipathways.org/wpi/PathwayWidget.php?id=WP3972&label[]=FOS&label[]=STAT5A&label[]=PLCG1&label[]=MAP3K1&label[]=HRAS&colors=steelblue	29	5	0.531155	9.41344	0.000164958	0.184337	2353;3265;5335;6776;4214	pathway_Wikipathway_cancer	FOS;STAT5A;PLCG1;MAP3K1;HRAS
R-HSA-5654219	Phospholipase C-mediated cascade: FGFR1	http://reactome.org/PathwayBrowser/#/R-HSA-5654219	16	4	0.293051	13.6495	0.000168666	0.184337	2248;2249;27006;5335	pathway_Reactome	FGF4;FGF3;FGF22;PLCG1
R-HSA-5654696	Downstream signaling of activated FGFR2	http://reactome.org/PathwayBrowser/#/R-HSA-5654696	30	5	0.549471	9.09966	0.000195007	0.184337	2248;2249;27006;3265;5335	pathway_Reactome	FGF4;FGF3;FGF22;PLCG1;HRAS
R-HSA-5654687	Downstream signaling of activated FGFR1	http://reactome.org/PathwayBrowser/#/R-HSA-5654687	31	5	0.567787	8.80612	0.000229053	0.188635	2248;2249;27006;3265;5335	pathway_Reactome	FGF4;FGF3;FGF22;PLCG1;HRAS
R-HSA-5654221	Phospholipase C-mediated cascade; FGFR2	http://reactome.org/PathwayBrowser/#/R-HSA-5654221	18	4	0.329683	12.1329	0.000275498	0.188635	2248;2249;27006;5335	pathway_Reactome	FGF4;FGF3;FGF22;PLCG1
GO:0061564	axon development	http://amigo.geneontology.org/amigo/term/GO:0061564	490	21	8.97469	2.33991	0.000285077	0.188635	2131;2637;2736;2817;2887;4137;4804;5306;5335;5361;6405;6710;9423;10381;10494;23191;26053;51332;57689;146760;219699	geneontology_Biological_Process_noRedundant	EXT1;GLI2;LRRC4C;STK25;RTN4RL1;TUBB3;SPTB;MAPT;PLXNA1;UNC5B;GRB10;CYFIP1;PLCG1;SEMA3F;AUTS2;NTN1;SPTBN5;GPC1;NGFR;GBX2;PITPNA
GO:0097485	neuron projection guidance	http://amigo.geneontology.org/amigo/term/GO:0097485	260	14	4.76208	2.93989	0.000324878	0.195429	2131;2637;2736;2817;2887;5335;5361;6405;6710;9423;10381;23191;51332;219699	geneontology_Biological_Process_noRedundant	EXT1;GLI2;TUBB3;SPTB;PLXNA1;UNC5B;GRB10;CYFIP1;PLCG1;SEMA3F;NTN1;SPTBN5;GPC1;GBX2
GO:0051258	protein polymerization	http://amigo.geneontology.org/amigo/term/GO:0051258	270	14	4.94524	2.83101	0.000474635	0.261721	4137;4641;5216;6710;6904;9873;10435;11076;23191;25999;51332;54820;57580;256949	geneontology_Biological_Process_noRedundant	TPPP;NDE1;SPTB;MAPT;CLIP3;MYO1C;CDC42EP2;TBCD;CYFIP1;FCHSD2;KANK3;SPTBN5;PREX1;PFN1
R-HSA-5654688	SHC-mediated cascade:FGFR1	http://reactome.org/PathwayBrowser/#/R-HSA-5654688	21	4	0.38463	10.3996	0.000516002	0.262645	2248;2249;27006;3265	pathway_Reactome	FGF4;FGF3;FGF22;HRAS
R-HSA-418890	Role of second messengers in netrin-1 signaling	http://reactome.org/PathwayBrowser/#/R-HSA-418890	10	3	0.183157	16.3794	0.000663437	0.306758	5306;5335;9423	pathway_Reactome	PLCG1;NTN1;PITPNA
R-HSA-5654693	FRS-mediated FGFR1 signaling	http://reactome.org/PathwayBrowser/#/R-HSA-5654693	23	4	0.421261	9.4953	0.000741745	0.306758	2248;2249;27006;3265	pathway_Reactome	FGF4;FGF3;FGF22;HRAS
R-HSA-5654699	SHC-mediated cascade:FGFR2	http://reactome.org/PathwayBrowser/#/R-HSA-5654699	23	4	0.421261	9.4953	0.000741745	0.306758	2248;2249;27006;3265	pathway_Reactome	FGF4;FGF3;FGF22;HRAS
R-HSA-5654700	FRS-mediated FGFR2 signaling	http://reactome.org/PathwayBrowser/#/R-HSA-5654700	25	4	0.457892	8.73568	0.00102956	0.40074	2248;2249;27006;3265	pathway_Reactome	FGF4;FGF3;FGF22;HRAS
GO:0031346	positive regulation of cell projection organization	http://amigo.geneontology.org/amigo/term/GO:0031346	365	16	6.68523	2.39334	0.00118156	0.414242	116;1742;3265;4076;4137;4804;5216;5361;9423;9696;10435;10494;23191;23363;26039;26053	geneontology_Biological_Process_noRedundant	CAPRIN1;STK25;OBSL1;SS18L1;CROCC;MAPT;ADCYAP1;CDC42EP2;PLXNA1;CYFIP1;AUTS2;NTN1;DLG4;NGFR;PFN1;HRAS
GO:0071774	response to fibroblast growth factor	http://amigo.geneontology.org/amigo/term/GO:0071774	142	9	2.60083	3.46043	0.00122558	0.414242	960;2248;2249;2817;5441;27006;55959;56975;64094	geneontology_Biological_Process_noRedundant	FGF4;SMOC2;CD44;FGF3;SULF2;FGF22;FAM20C;POLR2L;GPC1
GO:0010975	regulation of neuron projection development	http://amigo.geneontology.org/amigo/term/GO:0010975	475	19	8.69996	2.18392	0.00125205	0.414242	116;1742;4076;4137;4804;5361;6405;9423;10494;10498;23191;23363;26039;57580;57689;115703;116983;146760;221935	geneontology_Biological_Process_noRedundant	ARHGAP33;LRRC4C;CAPRIN1;STK25;RTN4RL1;OBSL1;SS18L1;MAPT;ADCYAP1;SDK1;PLXNA1;CYFIP1;SEMA3F;NTN1;ACAP3;DLG4;NGFR;PREX1;CARM1

## Sheet: Subcluster_3
geneSet	description	link	size	overlap	expect	enrichmentRatio	pValue	FDR	overlapId	database	userId
R-HSA-1474228	Degradation of the extracellular matrix	http://reactome.org/PathwayBrowser/#/R-HSA-1474228	140	15	3.82897	3.9175	6.79875e-06	0.0268324	10753;1303;1515;170690;26254;4314;4316;4317;4319;4321;5045;7373;824;826;9313	pathway_Reactome	MMP20;MMP7;MMP10;CAPN2;COL12A1;MMP3;OPTC;COL14A1;MMP8;ADAMTS16;FURIN;CTSV;CAPNS1;MMP12;CAPN9
C1850135	Splayed metaphyses	http://www.disgenet.org/web/DisGeNET/menu/C1850135	19	6	0.519646	11.5463	8.11015e-06	0.0268324	2316;2697;3977;4921;5191;860	disease_Disgenet	DDR2;LIFR;FLNA;RUNX2;GJA1;PEX7
R-HSA-5627123	RHO GTPases activate PAKs	http://reactome.org/PathwayBrowser/#/R-HSA-5627123	24	6	0.656395	9.14084	3.58185e-05	0.0499403	103910;10627;2017;2316;4771;79784	pathway_Reactome	CTTN;MYL12B;MYL12A;FLNA;MYH14;NF2
C0027819	Neuroblastoma	http://www.disgenet.org/web/DisGeNET/menu/C0027819	48	8	1.31279	6.09389	4.24378e-05	0.0499403	10413;26038;4609;4613;57492;57531;7015;83593	disease_Disgenet	CHD5;YAP1;MYC;RASSF5;HACE1;ARID1B;MYCN;TERT
GO:0043062	extracellular structure organization	http://amigo.geneontology.org/amigo/term/GO:0043062	400	26	10.9399	2.37662	4.33313e-05	0.0499403	375;947;961;1303;1515;1999;2934;3037;3249;4314;4316;4317;4319;4321;4547;4763;4921;4982;5045;7373;7376;9313;30001;64094;85301;133584	geneontology_Biological_Process_noRedundant	MMP20;DDR2;HAS2;TNFRSF11B;ARF1;HPN;MMP7;MMP10;NF1;CD47;COL12A1;MMP3;COL14A1;COL27A1;SMOC2;MMP8;NR1H2;GSN;ERO1A;FURIN;CTSV;CD34;MTTP;MMP12;ELF3;EGFLAM
GO:0031589	cell-substrate adhesion	http://amigo.geneontology.org/amigo/term/GO:0031589	332	23	9.08013	2.533	4.52837e-05	0.0499403	347;947;2017;2316;3037;4321;4585;4763;4771;5796;6239;7402;8500;8874;10225;10979;11149;56477;57348;64094;84034;133584;285613	geneontology_Biological_Process_noRedundant	CD96;PPFIA1;APOD;HAS2;BVES;CTTN;CCL28;EMILIN2;PTPRK;ARHGEF7;FERMT2;NF1;SMOC2;FLNA;RELL2;TTYH1;RREB1;UTRN;CD34;MMP12;NF2;MUC4;EGFLAM
R-HSA-1442490	Collagen degradation	http://reactome.org/PathwayBrowser/#/R-HSA-1442490	64	9	1.75039	5.14172	5.72713e-05	0.0541377	1303;4314;4316;4317;4319;4321;5045;7373;9313	pathway_Reactome	MMP20;MMP7;MMP10;COL12A1;MMP3;COL14A1;MMP8;FURIN;MMP12
GO:0034330	cell junction organization	http://amigo.geneontology.org/amigo/term/GO:0034330	285	20	7.79469	2.56585	0.000118184	0.0901746	347;382;1004;1007;1013;1016;1501;1739;2017;2316;2697;3801;4771;5796;8443;8874;9693;10979;10982;81607	geneontology_Biological_Process_noRedundant	APOD;CTTN;PTPRK;MAPRE2;ARHGEF7;FERMT2;CTNND2;ARF6;FLNA;GNPAT;DLG1;RAPGEF2;CDH9;GJA1;CDH15;KIFC3;CDH18;CDH6;NECTIN4;NF2
R-HSA-9006934	Signaling by Receptor Tyrosine Kinases	http://reactome.org/PathwayBrowser/#/R-HSA-9006934	455	27	12.4442	2.16969	0.000143929	0.0901746	10076;10413;116;117145;1211;200958;2099;2248;2249;3249;3480;382;4067;5045;5046;5241;55615;5796;5867;6196;64759;7058;7424;7525;85301;8874;9965	pathway_Reactome	IGF1R;THBS2;VEGFC;YAP1;THEM4;RPS6KA2;ADCYAP1;PTPRK;YES1;PGR;ARHGEF7;TNS3;FGF3;PRR5;HPN;FGF19;PTPRU;FGF4;COL27A1;ARF6;MUC20;LYN;RAB4A;FURIN;ESR1;CLTA;PCSK6
C0007621	Neoplastic Cell Transformation	http://www.disgenet.org/web/DisGeNET/menu/C0007621	89	10	2.43413	4.10824	0.000156204	0.0901746	1501;1879;2099;3480;3575;4609;4613;595;7128;947	disease_Disgenet	IGF1R;MYC;TNFAIP3;CCND1;CTNND2;EBF1;MYCN;CD34;ESR1;IL7R
GO:0060759	regulation of response to cytokine stimulus	http://amigo.geneontology.org/amigo/term/GO:0060759	163	14	4.45802	3.14041	0.000157874	0.0901746	329;330;383;3459;3977;4321;7128;7341;7376;8772;9314;90268;152138;260434	geneontology_Biological_Process_noRedundant	FADD;TNFAIP3;PYDC1;BIRC2;ARG1;BIRC3;LIFR;KLF4;PYDC2;NR1H2;IFNGR1;SUMO1;MMP12;OTULIN
GO:0002791	regulation of peptide secretion	http://amigo.geneontology.org/amigo/term/GO:0002791	463	27	12.663	2.1322	0.00019098	0.0901746	18;116;301;375;933;947;1374;2864;2867;4067;4317;4321;7021;7128;7376;7424;8609;8736;8874;8997;11069;55107;79792;91662;152138;169026;260434	geneontology_Biological_Process_noRedundant	MYOM1;VEGFC;ANXA1;SLC30A8;ADCYAP1;TNFAIP3;ANO1;ARF1;ARHGEF7;PYDC1;CPT1A;RAPGEF4;CD22;KALRN;FFAR1;FFAR2;PYDC2;MMP8;ABAT;LYN;NR1H2;KLF7;CD34;TFAP2B;GSDMD;MMP12;NLRP12
R-HSA-416572	Sema4D induced cell migration and growth-cone collapse	http://reactome.org/PathwayBrowser/#/R-HSA-416572	21	5	0.574346	8.70556	0.00021186	0.0901746	103910;10627;388;79784;9826	pathway_Reactome	RHOB;MYL12B;MYL12A;ARHGEF11;MYH14
R-HSA-1592389	Activation of Matrix Metalloproteinases	http://reactome.org/PathwayBrowser/#/R-HSA-1592389	33	6	0.902543	6.64788	0.000239282	0.0901746	1515;4314;4316;4317;4319;5045	pathway_Reactome	MMP7;MMP10;MMP3;MMP8;FURIN;CTSV
C0431478	Posteriorly rotated ear	http://www.disgenet.org/web/DisGeNET/menu/C0431478	61	8	1.66834	4.79519	0.000242875	0.0901746	10225;10982;1717;1889;2316;4613;4763;54880	disease_Disgenet	CD96;DHCR7;MAPRE2;NF1;ECE1;FLNA;MYCN;BCOR
C0239174	Late tooth eruption	http://www.disgenet.org/web/DisGeNET/menu/C0239174	61	8	1.66834	4.79519	0.000242875	0.0901746	2316;2690;2697;54880;5885;7227;860;9820	disease_Disgenet	TRPS1;RAD21;FLNA;RUNX2;CUL7;BCOR;GHR;GJA1
R-HSA-1474244	Extracellular matrix organization	http://reactome.org/PathwayBrowser/#/R-HSA-1474244	301	20	8.23229	2.42946	0.000244942	0.0901746	10753;1303;1515;170690;26254;4053;4314;4316;4317;4319;4321;4921;5045;7373;824;826;84034;85301;9313;961	pathway_Reactome	MMP20;DDR2;EMILIN2;MMP7;MMP10;CAPN2;CD47;COL12A1;MMP3;OPTC;COL14A1;LTBP2;COL27A1;MMP8;ADAMTS16;FURIN;CTSV;CAPNS1;MMP12;CAPN9
C0013274	Patent ductus arteriosus	http://www.disgenet.org/web/DisGeNET/menu/C0013274	77	9	2.10593	4.27364	0.000245299	0.0901746	10225;1717;1837;1889;2316;2627;4613;54880;7021	disease_Disgenet	DTNA;CD96;DHCR7;ECE1;FLNA;MYCN;BCOR;TFAP2B;GATA6
C0578038	Thin lips	http://www.disgenet.org/web/DisGeNET/menu/C0578038	49	7	1.34014	5.22334	0.000347334	0.117524	10225;10370;2627;2697;3480;5885;860	disease_Disgenet	IGF1R;CD96;RAD21;RUNX2;GJA1;GATA6;CITED2
C2239176	Liver carcinoma	http://www.disgenet.org/web/DisGeNET/menu/C2239176	241	17	6.5913	2.57916	0.000355217	0.117524	10468;117145;2099;2248;2249;3480;3660;4609;57492;595;7015;7376;83940;8667;87178;9757;9965	disease_Disgenet	IGF1R;FST;MYC;THEM4;EIF3H;IRF2;CCND1;FGF3;FGF19;KMT2B;FGF4;ARID1B;PNPT1;TATDN1;NR1H2;ESR1;TERT

## Sheet: Subcluster_4
geneSet	description	link	size	overlap	expect	enrichmentRatio	pValue	FDR	overlapId	database	userId
R-HSA-427389	ERCC6 (CSB) and EHMT2 (G9a) positively regulate rRNA expression	http://reactome.org/PathwayBrowser/#/R-HSA-427389	76	10	0.677186	14.767	1.33102e-09	8.80734e-06	3012;3013;53615;8345;8357;8358;8360;8366;8367;9112	pathway_Reactome	MTA1;MBD3;HIST1H4E;HIST1H4B;HIST1H2BH;HIST1H4D;HIST1H2AE;HIST1H2AD;HIST1H3B;HIST1H3H
R-HSA-5625886	Activated PKN1 stimulates transcription of AR (androgen receptor) regulated genes KLK2 and KLK3	http://reactome.org/PathwayBrowser/#/R-HSA-5625886	67	9	0.596993	15.0756	7.58893e-09	2.42673e-05	23081;3012;3013;8345;8357;8358;8360;8366;8367	pathway_Reactome	KDM4C;HIST1H4E;HIST1H4B;HIST1H2BH;HIST1H4D;HIST1H2AE;HIST1H2AD;HIST1H3B;HIST1H3H
R-HSA-3214815	HDACs deacetylate histones	http://reactome.org/PathwayBrowser/#/R-HSA-3214815	94	10	0.837572	11.9393	1.10023e-08	2.42673e-05	3012;3013;53615;8345;8357;8358;8360;8366;8367;9112	pathway_Reactome	MTA1;MBD3;HIST1H4E;HIST1H4B;HIST1H2BH;HIST1H4D;HIST1H2AE;HIST1H2AD;HIST1H3B;HIST1H3H
R-HSA-5250913	Positive epigenetic regulation of rRNA expression	http://reactome.org/PathwayBrowser/#/R-HSA-5250913	106	10	0.944496	10.5877	3.5399e-08	5.85587e-05	3012;3013;53615;8345;8357;8358;8360;8366;8367;9112	pathway_Reactome	MTA1;MBD3;HIST1H4E;HIST1H4B;HIST1H2BH;HIST1H4D;HIST1H2AE;HIST1H2AD;HIST1H3B;HIST1H3H
R-HSA-73854	RNA Polymerase I Promoter Clearance	http://reactome.org/PathwayBrowser/#/R-HSA-73854	109	10	0.971227	10.2963	4.63167e-08	6.08237e-05	3012;3013;53615;8345;8357;8358;8360;8366;8367;9112	pathway_Reactome	MTA1;MBD3;HIST1H4E;HIST1H4B;HIST1H2BH;HIST1H4D;HIST1H2AE;HIST1H2AD;HIST1H3B;HIST1H3H
R-HSA-73864	RNA Polymerase I Transcription	http://reactome.org/PathwayBrowser/#/R-HSA-73864	111	10	0.989048	10.1107	5.51522e-08	6.08237e-05	3012;3013;53615;8345;8357;8358;8360;8366;8367;9112	pathway_Reactome	MTA1;MBD3;HIST1H4E;HIST1H4B;HIST1H2BH;HIST1H4D;HIST1H2AE;HIST1H2AD;HIST1H3B;HIST1H3H
R-HSA-73728	RNA Polymerase I Promoter Opening	http://reactome.org/PathwayBrowser/#/R-HSA-73728	63	8	0.561351	14.2513	8.37055e-08	7.91256e-05	3012;3013;8345;8357;8358;8360;8366;8367	pathway_Reactome	HIST1H4E;HIST1H4B;HIST1H2BH;HIST1H4D;HIST1H2AE;HIST1H2AD;HIST1H3B;HIST1H3H
R-HSA-5334118	DNA methylation	http://reactome.org/PathwayBrowser/#/R-HSA-5334118	65	8	0.579172	13.8128	1.07467e-07	8.59527e-05	3012;3013;8345;8357;8358;8360;8366;8367	pathway_Reactome	HIST1H4E;HIST1H4B;HIST1H2BH;HIST1H4D;HIST1H2AE;HIST1H2AD;HIST1H3B;HIST1H3H
R-HSA-1912408	Pre-NOTCH Transcription and Translation	http://reactome.org/PathwayBrowser/#/R-HSA-1912408	93	9	0.828662	10.8609	1.40331e-07	8.59527e-05	3012;3013;8345;8357;8358;8360;8366;8367;861	pathway_Reactome	RUNX1;HIST1H4E;HIST1H4B;HIST1H2BH;HIST1H4D;HIST1H2AE;HIST1H2AD;HIST1H3B;HIST1H3H
R-HSA-427359	SIRT1 negatively regulates rRNA expression	http://reactome.org/PathwayBrowser/#/R-HSA-427359	68	8	0.605903	13.2034	1.53889e-07	8.59527e-05	3012;3013;8345;8357;8358;8360;8366;8367	pathway_Reactome	HIST1H4E;HIST1H4B;HIST1H2BH;HIST1H4D;HIST1H2AE;HIST1H2AD;HIST1H3B;HIST1H3H
R-HSA-3247509	Chromatin modifying enzymes	http://reactome.org/PathwayBrowser/#/R-HSA-3247509	275	14	2.45034	5.71348	1.67615e-07	8.59527e-05	23081;3012;3013;53615;56950;6604;8345;8357;8358;8360;8366;8367;84678;9112	pathway_Reactome	SMYD2;MTA1;KDM4C;MBD3;SMARCD3;KDM2B;HIST1H4E;HIST1H4B;HIST1H2BH;HIST1H4D;HIST1H2AE;HIST1H2AD;HIST1H3B;HIST1H3H
R-HSA-4839726	Chromatin organization	http://reactome.org/PathwayBrowser/#/R-HSA-4839726	275	14	2.45034	5.71348	1.67615e-07	8.59527e-05	23081;3012;3013;53615;56950;6604;8345;8357;8358;8360;8366;8367;84678;9112	pathway_Reactome	SMYD2;MTA1;KDM4C;MBD3;SMARCD3;KDM2B;HIST1H4E;HIST1H4B;HIST1H2BH;HIST1H4D;HIST1H2AE;HIST1H2AD;HIST1H3B;HIST1H3H
R-HSA-5625740	RHO GTPases activate PKNs	http://reactome.org/PathwayBrowser/#/R-HSA-5625740	95	9	0.846482	10.6322	1.68866e-07	8.59527e-05	23081;3012;3013;8345;8357;8358;8360;8366;8367	pathway_Reactome	KDM4C;HIST1H4E;HIST1H4B;HIST1H2BH;HIST1H4D;HIST1H2AE;HIST1H2AD;HIST1H3B;HIST1H3H
R-HSA-8936459	RUNX1 regulates genes involved in megakaryocyte differentiation and platelet function	http://reactome.org/PathwayBrowser/#/R-HSA-8936459	97	9	0.864303	10.413	2.0232e-07	9.56251e-05	3012;3013;8345;8357;8358;8360;8366;8367;861	pathway_Reactome	RUNX1;HIST1H4E;HIST1H4B;HIST1H2BH;HIST1H4D;HIST1H2AE;HIST1H2AD;HIST1H3B;HIST1H3H
R-HSA-212300	PRC2 methylates histones and DNA	http://reactome.org/PathwayBrowser/#/R-HSA-212300	73	8	0.650455	12.2991	2.69553e-07	0.000118909	3012;3013;8345;8357;8358;8360;8366;8367	pathway_Reactome	HIST1H4E;HIST1H4B;HIST1H2BH;HIST1H4D;HIST1H2AE;HIST1H2AD;HIST1H3B;HIST1H3H
R-HSA-2299718	Condensation of Prophase Chromosomes	http://reactome.org/PathwayBrowser/#/R-HSA-2299718	74	8	0.659365	12.1329	2.99971e-07	0.000124057	3012;3013;8345;8357;8358;8360;8366;8367	pathway_Reactome	HIST1H4E;HIST1H4B;HIST1H2BH;HIST1H4D;HIST1H2AE;HIST1H2AD;HIST1H3B;HIST1H3H
R-HSA-3214842	HDMs demethylate histones	http://reactome.org/PathwayBrowser/#/R-HSA-3214842	51	7	0.454427	15.404	3.21367e-07	0.000125087	23081;8357;8358;8360;8366;8367;84678	pathway_Reactome	KDM4C;KDM2B;HIST1H4E;HIST1H4B;HIST1H4D;HIST1H3B;HIST1H3H
R-HSA-3214858	RMTs methylate histone arginines	http://reactome.org/PathwayBrowser/#/R-HSA-3214858	79	8	0.703917	11.365	5.00165e-07	0.000182494	3012;3013;6604;8357;8358;8360;8366;8367	pathway_Reactome	SMARCD3;HIST1H4E;HIST1H4B;HIST1H4D;HIST1H2AE;HIST1H2AD;HIST1H3B;HIST1H3H
R-HSA-1912422	Pre-NOTCH Expression and Processing	http://reactome.org/PathwayBrowser/#/R-HSA-1912422	109	9	0.971227	9.26663	5.51396e-07	0.000182494	3012;3013;8345;8357;8358;8360;8366;8367;861	pathway_Reactome	RUNX1;HIST1H4E;HIST1H4B;HIST1H2BH;HIST1H4D;HIST1H2AE;HIST1H2AD;HIST1H3B;HIST1H3H
R-HSA-2559586	DNA Damage/Telomere Stress Induced Senescence	http://reactome.org/PathwayBrowser/#/R-HSA-2559586	80	8	0.712827	11.2229	5.51592e-07	0.000182494	3007;3009;3012;3013;8345;8360;8366;8367	pathway_Reactome	HIST1H1D;HIST1H1B;HIST1H4E;HIST1H4B;HIST1H2BH;HIST1H4D;HIST1H2AE;HIST1H2AD
